# Supplementary material for: Functional heterogeneity in trophoblast stem cells derived from recurrent pregnancy loss products of conception
Source: Mol Hum Reprod. 2026 May 29;32(2):gaag033. doi: 10.1093/molehr/gaag033 (PMC13293087; doi:10.1093/molehr/gaag033)
Supplement: gaag033_Supplementary_Data [file gaag033_supplementary_data.zip]

Archive with 4 entries (4 files):
- RPL Graphical Abstract (1)-01.tif
- Supplementary Material_Revision_V2.docx
- Supplementary Table S2_Normalized Read Counts.xlsx
- Supplementary Table S3_DESeq2_DE_results.xlsx
