# Supplementary material for: Functional heterogeneity in trophoblast stem cells derived from recurrent pregnancy loss products of conception
Source: Mol Hum Reprod. 2026 May 29;32(2):gaag033. doi: 10.1093/molehr/gaag033 (PMC13293087; doi:10.1093/molehr/gaag033)
Supplement: gaag033_Supplementary_Data [file gaag033_supplementary_data.zip › Supplementary Table S2_Normalized Read Counts.xlsx]

## Sheet: Supplementary Table S2
Supplementary Table S2. Normalized Read Counts
UniqueID	CT27-1	CT27-2	CT27-3	CT29-1	CT29-2	CT29-3	R002-1	R002-2	R002-3	R003-1	R003-2	R003-3	R004-1	R004-2	R004-3	R005-1	R005-2	R005-3
ENSG00000000003	12.386	12.1631	12.0669	11.9336	12.2456	12.0873	12.2668	12.332	12.2499	12.1161	12.4523	12.3289	12.5637	12.3765	12.8019	12.6621	12.5835	12.364
ENSG00000000419	12.9478	12.729	12.5297	12.5583	12.9525	12.6843	13.0923	13.1738	13.0575	12.3894	12.6394	12.5553	13.2964	13.0512	13.4554	13.1007	13.1046	12.8259
ENSG00000000457	10.2165	10.181	10.06	10.1578	10.3026	10.3006	10.4948	10.4915	10.4215	10.2253	10.2465	10.2945	10.1799	10.2065	10.1057	10.0677	10.0395	9.87579
ENSG00000000460	10.7202	10.6437	10.6231	11.0327	11.0748	11.0672	10.7435	10.7615	10.7475	10.4123	10.556	10.5365	10.8741	10.962	10.7951	10.6792	10.6183	10.3056
ENSG00000000938	5.09418	5.04712	4.85493	4.85493	4.85493	4.85493	5.11226	5.13287	4.85493	5.12992	4.85493	5.23417	5.10969	4.85493	4.85493	4.85493	4.85493	4.85493
ENSG00000000971	5.19289	5.23847	5.24047	5.19776	5.09737	5.08733	4.85493	5.13287	5.14704	5.12992	5.13371	5.38973	5.10969	4.85493	4.85493	4.85493	4.85493	5.25706
ENSG00000001036	12.9555	12.9442	12.9335	12.8547	12.8978	12.8815	12.8907	12.9433	12.8695	13.3303	13.3063	13.3006	12.9238	12.9619	12.7952	12.9513	12.8759	12.6768
ENSG00000001084	11.6823	11.7969	11.9121	12.0494	11.9064	12.0707	11.599	11.5652	11.6026	11.6962	11.3713	11.4449	11.5731	11.6885	11.3941	11.5412	11.528	11.5548
ENSG00000001167	11.2169	11.1806	11.2722	11.288	11.2061	11.3664	11.0434	10.9866	10.9539	10.9287	10.8736	10.9761	11.1522	11.1881	11.1822	11.1651	11.073	11.4595
ENSG00000001460	7.77591	7.75846	7.64577	8.3606	8.28346	8.25609	7.96715	8.10129	7.93619	7.83418	8.07352	8.15078	8.33167	8.30803	8.246	8.04412	7.99003	7.83578
ENSG00000001461	9.70629	9.70125	9.76627	9.54841	9.38837	9.51666	9.85432	9.75289	9.85853	11.0084	10.9058	10.9754	9.52392	9.82135	9.72534	9.62545	9.56984	9.88273
ENSG00000001497	12.0353	12.1299	12.2203	12.1858	11.8722	12.0629	11.5399	11.4969	11.512	11.8242	11.587	11.7064	11.6453	11.7828	11.4258	11.7215	11.7523	11.6513
ENSG00000001561	10.4443	10.2176	10.2751	10.138	10.4703	10.444	10.2121	10.1724	10.111	10.2827	10.4559	10.2758	10.1584	10.0702	10.1357	10.3249	10.0516	10.1096
ENSG00000001617	6.58852	6.94343	6.93996	7.4052	7.27484	6.9831	7.48935	7.1319	7.48698	8.00011	8.15897	8.03248	7.16405	7.31364	7.09581	7.03118	7.11244	7.31258
ENSG00000001626	5.48365	5.66042	5.46186	5.61452	5.57559	5.25658	5.80196	5.90943	5.84878	5.82927	5.91247	5.9681	5.21475	5.23219	5.41506	5.5495	5.3839	5.65163
ENSG00000001629	12.7837	12.8494	12.9586	12.8954	12.7794	12.9441	12.5614	12.5827	12.539	13.047	12.9567	12.9788	12.736	12.786	12.6428	12.6489	12.6594	12.5863
ENSG00000001630	14.5818	14.6095	14.5981	14.7285	14.7959	14.8064	14.8473	14.8166	14.8278	14.4647	14.4072	14.4285	14.4073	14.4712	14.3885	14.6855	14.5721	14.361
ENSG00000001631	11.1677	11.2818	11.0833	11.2637	11.3878	11.354	11.0906	11.1433	11.132	11.3296	11.1763	11.1055	11.3402	11.309	11.2898	11.1215	10.9987	10.922
ENSG00000002016	9.32654	9.33537	9.35383	9.64342	9.64051	9.62252	9.45904	9.3158	9.44772	9.30932	9.45453	9.51268	9.86253	9.73123	9.937	9.89393	9.84318	9.62985
ENSG00000002330	12.4334	12.4924	12.466	12.4429	12.1999	12.1071	12.5527	12.4683	12.6407	12.4661	12.3933	12.5157	12.1492	11.8253	11.8982	12.3359	12.351	12.2805
ENSG00000002549	12.2645	12.2745	12.3161	12.0042	11.9163	12.0256	12.2374	12.1752	12.2087	11.5435	11.3825	11.4021	11.5243	11.6061	11.216	11.6526	11.4885	11.2516
ENSG00000002586	12.547	12.5914	12.5705	12.7902	12.7109	12.745	12.6832	12.7053	12.8031	13.296	13.2711	13.2013	12.0403	12.1442	12.0565	11.8601	11.8688	11.8903
ENSG00000002587	8.01592	7.9041	8.01334	8.23143	7.9139	8.16737	8.6708	8.64196	8.72295	7.79292	7.65988	7.69835	7.74834	7.84144	7.67215	7.91753	7.6528	7.86453
ENSG00000002726	5.09418	5.18733	5.12796	4.85493	5.09737	4.85493	5.29947	5.40828	5.26733	5.46616	5.53261	5.50809	5.10969	4.85493	4.85493	5.39499	5.501	4.85493
ENSG00000002745	5.09418	5.12653	5.32643	4.85493	4.85493	5.18323	5.36758	5.33487	5.50374	4.85493	5.4745	4.85493	4.85493	5.31632	5.13632	5.29674	5.12052	4.85493
ENSG00000002746	5.19289	5.28342	5.46186	5.19776	5.09737	5.08733	4.85493	5.13287	4.85493	4.85493	5.40993	4.85493	4.85493	4.85493	4.85493	5.16795	4.85493	5.25706
ENSG00000002822	10.4033	10.5912	10.795	11.1087	10.6009	10.8526	10.4092	10.3365	10.3456	11.0549	10.6417	10.912	10.2133	10.3232	9.90576	10.4753	10.488	10.4005
ENSG00000002834	13.4799	13.7454	13.936	13.9798	13.5265	13.8254	12.9841	13.0349	13.0801	14.1761	13.883	13.9491	13.1055	13.4664	13.0001	13.1367	13.2238	13.3604
ENSG00000002919	11.1425	11.0748	11.061	11.0624	11.128	11.1364	11.1404	11.2467	11.2015	10.9642	11.1198	11.0587	11.1285	11.1912	11.0606	10.9624	10.9026	10.8388
ENSG00000002933	4.85493	4.85493	4.85493	4.85493	4.85493	4.85493	5.11226	5.13287	5.14704	4.85493	4.85493	4.85493	4.85493	4.85493	4.85493	4.85493	4.85493	4.85493
ENSG00000003056	13.7406	13.7167	13.7513	13.5993	13.5882	13.681	13.5344	13.5415	13.5256	13.6353	13.6642	13.6178	13.6634	13.7535	13.6444	13.9909	13.9381	13.8093
ENSG00000003096	8.13666	8.02164	8.13706	7.69592	7.75618	7.67441	7.5634	7.69988	7.5065	7.21128	7.16061	6.93586	7.58448	7.64358	7.46619	7.42619	7.3205	7.13089
ENSG00000003137	6.63999	6.69009	6.74471	6.91549	6.51255	6.7984	6.86065	6.71201	6.65468	7.5072	7.48326	7.54801	6.99203	7.13417	6.96784	6.60171	6.69921	7.00325
ENSG00000003147	9.64141	9.60435	9.59823	9.6829	9.55971	9.58054	9.7529	9.74203	9.89329	9.87755	9.84682	9.88097	9.52923	9.47662	9.38223	9.93486	9.82136	9.60907
ENSG00000003249	11.3735	11.4693	11.5919	11.6079	11.1666	11.4499	10.8155	10.8126	10.8329	11.63	11.3808	11.511	10.7605	10.9856	10.5902	10.8811	11.0783	11.2232
ENSG00000003393	11.4446	11.4832	11.6202	11.7329	11.6067	11.7976	11.474	11.4774	11.512	11.9717	11.8779	11.9562	11.5476	11.7182	11.5893	11.3616	11.375	11.3029
ENSG00000003400	9.8049	9.74692	9.88693	9.89076	9.75585	9.85036	9.66858	9.71821	9.71658	10.2126	10.2362	10.2185	9.88343	10.0527	9.6968	9.77273	9.6569	9.58798
ENSG00000003402	10.6532	10.7023	10.8126	10.7521	10.6459	10.6533	10.4277	10.4092	10.4744	11.2919	11.3135	11.3051	10.3979	10.3879	10.4376	10.5456	10.5697	10.6566
ENSG00000003436	12.1033	11.9194	11.7426	11.4283	11.5714	11.5096	11.8129	11.7758	11.6863	12.4909	12.4854	12.4793	11.2107	11.1967	11.23	12.1005	12.0896	11.8243
ENSG00000003509	10.2214	10.0666	9.83363	9.89076	10.0683	9.97975	9.92184	9.95609	9.80381	9.72575	9.939	9.84194	10.5247	10.3266	10.4548	10.3109	10.2122	10.0707
ENSG00000003756	12.4636	12.4712	12.5075	12.5457	12.3851	12.5116	12.3189	12.2645	12.3483	12.4127	12.358	12.4435	12.4315	12.5024	12.2873	12.2579	12.3523	12.1218
ENSG00000003987	10.2688	10.3012	10.1954	9.78991	9.9715	9.87371	10.4287	10.3989	10.3834	10.523	10.5063	10.4858	10.221	10.3488	10.3328	9.92473	9.9461	9.81178
ENSG00000003989	15.5177	15.5617	15.5805	15.5319	15.5185	15.6062	15.3988	15.4008	15.3978	15.3527	15.3316	15.3168	15.19	15.336	15.1449	15.1111	15.0531	14.9415
ENSG00000004059	12.8552	12.8124	12.7901	12.8209	12.7175	12.7729	12.6915	12.696	12.7484	12.8201	12.961	12.8959	12.7125	12.7229	12.6505	12.7544	12.6736	12.6016
ENSG00000004139	6.79378	7.03579	6.87362	6.96652	6.97453	6.97401	6.98846	7.14342	6.96558	7.33361	7.25942	7.41466	6.90251	6.8884	6.68277	6.94936	6.96507	6.59608
ENSG00000004142	12.6651	12.6588	12.8285	12.8451	12.589	12.7987	12.3173	12.2969	12.3838	12.6064	12.5491	12.635	12.2919	12.5041	12.0854	12.4383	12.4284	12.3652
ENSG00000004399	13.2053	13.4311	13.649	13.453	13.0801	13.2488	13.4796	13.3923	13.5255	13.6145	13.4008	13.5707	13.0399	13.1089	12.9722	13.6154	13.7375	14.0206
ENSG00000004455	13.8408	13.7054	13.6673	13.6906	13.7662	13.7374	13.7888	13.8086	13.7726	13.3825	13.4904	13.4505	13.7979	13.7997	13.7776	13.8692	13.8178	13.6528
ENSG00000004468	5.82417	5.61542	5.66456	5.6507	5.53514	5.46587	5.80196	5.40828	5.56449	5.99357	5.84226	5.8072	5.6115	5.76641	5.64226	5.82816	5.501	5.82477
ENSG00000004478	14.439	14.5177	14.6032	14.7484	14.5105	14.7218	13.9986	13.9561	14.0328	13.8566	13.7435	13.8552	13.9531	14.158	13.6679	14.4095	14.3718	14.135
ENSG00000004487	14.4841	14.5061	14.5951	14.2892	14.1407	14.3232	14.2635	14.2057	14.2398	14.5401	14.4417	14.4651	13.8619	13.9835	13.5557	14.1126	14.113	13.8891
ENSG00000004534	11.765	11.8663	11.863	12.0655	11.9396	12.0123	11.614	11.5564	11.6196	11.9105	11.7398	11.8735	11.8459	11.9072	11.8033	11.7215	11.7609	11.6705
ENSG00000004660	7.51827	7.48127	7.37628	7.59943	7.44547	7.59632	7.51945	7.53833	7.61812	7.40942	7.29081	7.32417	7.20146	7.50484	7.17852	7.49525	7.45162	7.7612
ENSG00000004700	11.8391	11.8703	11.8818	11.8164	11.7891	11.8875	11.5412	11.5585	11.5423	11.866	11.6833	11.778	11.7138	11.7556	11.4077	11.3847	11.3814	10.8671
ENSG00000004766	11.5995	11.4623	11.3582	11.4665	11.5726	11.5819	11.4589	11.4493	11.4538	11.4714	11.4689	11.4376	11.6002	11.5392	11.5521	11.5733	11.4811	11.1242
ENSG00000004776	5.09418	4.85493	4.85493	5.09763	4.85493	5.08733	5.11226	4.85493	5.14704	4.85493	4.85493	4.85493	5.36249	4.85493	4.85493	4.85493	4.85493	4.85493
ENSG00000004777	6.04244	6.26312	6.22379	6.61093	6.43829	6.46391	6.7721	6.72795	6.23516	6.07984	6.29766	6.4329	6.63219	6.60002	6.6995	6.40844	6.37888	6.94849
ENSG00000004779	12.7782	12.5811	12.3644	12.4998	12.9724	12.5982	12.9005	12.9649	12.88	12.0828	12.4807	12.341	13.2764	12.8458	13.5005	13.1864	13.1695	12.9647
ENSG00000004799	4.85493	4.85493	4.85493	4.85493	5.09737	5.08733	4.85493	4.85493	5.14704	4.85493	5.13371	4.85493	4.85493	4.85493	4.85493	5.16795	4.85493	4.85493
ENSG00000004809	5.67362	5.23847	5.32643	5.78008	5.74876	5.74192	5.61899	5.58366	5.14704	5.24323	5.40993	4.85493	5.42168	5.12207	5.34077	5.39499	5.55182	4.85493
ENSG00000004838	5.73731	5.66042	5.92403	5.61452	5.61372	5.92166	5.8947	5.72211	5.56449	6.25644	6.06759	6.07926	6.13773	5.93271	5.95537	5.7286	5.98513	5.25706
ENSG00000004846	4.85493	5.12653	4.85493	4.85493	4.85493	5.08733	5.11226	5.2474	4.85493	4.85493	4.85493	4.85493	4.85493	4.85493	5.13632	4.85493	4.85493	4.85493
ENSG00000004848	5.09418	5.23847	5.12796	4.85493	4.85493	5.18323	5.21838	4.85493	5.14704	4.85493	5.3363	5.23417	5.29505	5.12207	5.13632	4.85493	5.12052	4.85493
ENSG00000004864	13.0857	13.1861	13.2378	13.2282	13.0189	13.1833	12.5979	12.5121	12.5758	12.8571	12.6246	12.7565	12.6348	12.8208	12.3003	12.7383	12.659	12.2693
ENSG00000004866	9.82281	9.73564	9.75242	9.83344	9.72962	9.91031	9.93416	9.7583	9.94826	9.83983	9.89529	10.0217	9.6267	9.58543	9.46812	10.1095	10.1832	10.5232
ENSG00000004897	13.2009	13.1552	13.1683	13.4129	13.5008	13.4872	13.0759	13.149	13.0837	13.1653	13.1847	13.1621	13.3318	13.354	13.2185	13.1308	12.9436	12.6773
ENSG00000004939	5.19289	5.23847	4.85493	5.09763	4.85493	5.08733	4.85493	4.85493	4.85493	4.85493	4.85493	4.85493	4.85493	4.85493	4.85493	5.16795	4.85493	4.85493
ENSG00000004948	6.02057	6.15665	5.89149	6.1626	6.14135	5.84921	6.42605	5.8394	6.09211	6.66221	6.56292	6.54119	5.75976	5.38695	5.64226	5.39499	5.68451	5.74295
ENSG00000004961	11.7521	11.6568	11.5743	11.4193	11.5404	11.4526	11.4283	11.467	11.4297	11.3147	11.4086	11.2959	11.4838	11.37	11.5216	11.5405	11.2744	11.2232
ENSG00000004975	11.1007	11.1783	11.3444	11.4386	11.0981	11.2765	10.9509	10.9843	11.0639	11.2729	11.117	11.1781	10.9637	11.1463	10.7942	10.9335	11.0638	11.2039
ENSG00000005001	9.09935	9.16446	9.1387	8.80601	8.70143	8.74287	8.76608	8.66138	8.78293	9.6038	9.63476	9.58446	8.61245	8.82035	8.54996	8.5743	8.58197	8.92514
ENSG00000005007	12.4035	12.7039	12.984	13.0216	12.4064	12.7352	12.3269	12.1906	12.3731	12.862	12.5788	12.7946	12.3536	12.5356	12.1921	12.7132	12.8035	12.9291
ENSG00000005020	10.7426	10.734	10.6173	10.5393	10.5506	10.6439	10.5562	10.5193	10.4864	10.5907	10.5413	10.452	10.6616	10.665	10.82	10.4627	10.4109	10.5904
ENSG00000005022	15.224	15.1032	15.0371	15.0167	15.0291	15.0542	14.8604	14.8899	14.8795	14.8075	15.022	14.9666	15.1042	15.1339	15.0949	15.1714	15.0929	14.9834
ENSG00000005059	12.5028	12.4214	12.2992	12.0803	12.3341	12.1695	12.2385	12.2679	12.2181	12.164	12.3454	12.2516	12.745	12.6957	12.8356	12.5379	12.3906	12.1764
ENSG00000005073	5.19289	5.32398	5.12796	5.27432	5.19739	5.31823	4.85493	5.2474	5.26733	5.57604	5.53261	5.55944	5.10969	5.12207	5.13632	5.16795	5.23001	4.85493
ENSG00000005075	12.0062	11.9007	11.8428	11.7594	11.7284	11.7419	12.007	12.0426	12.1147	11.7885	11.9571	11.9278	12.1386	12.1894	12.2754	12.1448	12.1518	12.2446
ENSG00000005100	11.0042	11.2271	11.338	11.1017	10.8822	11.0257	10.4668	10.4675	10.6059	10.767	10.4582	10.6725	10.7844	10.8791	10.8041	10.8873	10.9327	11.442
ENSG00000005102	6.02057	5.96518	5.89149	5.89164	5.83666	5.65071	5.48117	5.40828	5.56449	5.52352	5.24857	4.85493	5.56912	5.80237	5.48021	6.10827	5.8643	5.54704
ENSG00000005108	10.7626	10.6598	10.9071	10.739	10.4409	10.7321	10.1791	9.97321	10.1807	10.2876	10.0286	10.3765	9.56936	9.45425	9.413	10.3628	10.3983	10.6363
ENSG00000005156	12.0087	12.1267	12.26	12.3358	12.0619	12.2969	11.678	11.6056	11.7106	11.8906	11.6409	11.7584	11.8237	11.9942	11.6629	12.0339	12.1549	11.9632
ENSG00000005175	11.2982	11.3833	11.3639	11.4992	11.5112	11.5651	10.9305	10.928	11.0207	11.3612	11.2137	11.272	11.305	11.2982	11.1148	11.0139	11.0268	10.8173
ENSG00000005187	6.63999	6.62606	6.24714	7.03473	6.88199	7.07064	6.51025	6.44366	6.33719	6.32399	5.91247	6.29212	6.20257	6.70872	6.31014	6.4847	6.43563	5.96818
ENSG00000005189	8.759	8.68382	8.50903	8.79534	8.90824	8.72751	8.69361	8.78336	8.54487	8.76329	8.85002	8.77174	8.824	8.93372	8.75292	8.81782	8.43705	8.5757
ENSG00000005194	13.1796	13.0032	13.0479	12.978	13.0163	13.0505	12.8914	12.8663	12.8492	12.7811	12.8741	12.8299	12.9275	12.9773	12.6892	12.8395	12.6712	12.3806
ENSG00000005206	10.2405	10.4208	10.3689	10.4216	10.2098	10.1586	10.3056	10.2109	10.424	10.4574	10.4692	10.4478	10.1855	10.0018	10.039	10.4288	10.5565	10.6114
ENSG00000005238	8.65957	8.76831	8.99282	8.45201	8.36522	8.43748	8.59665	8.57386	8.42927	9.30932	9.07615	9.16057	8.29443	8.48395	8.19202	8.34915	8.44937	8.55838
ENSG00000005243	5.67362	5.63828	5.78589	5.68516	5.64986	5.46587	5.80196	5.72211	5.35917	5.71311	5.72465	6.17924	6.04432	5.86997	5.73256	5.61436	5.3839	4.85493
ENSG00000005249	9.02376	9.10626	9.08156	9.23062	9.28396	9.38297	9.47413	9.48398	9.45264	9.51079	9.18791	9.27766	9.23369	9.41687	9.31365	8.43781	8.49759	8.2263
ENSG00000005302	10.4713	10.3344	10.2967	10.3159	10.3977	10.2946	10.1372	10.1951	10.2144	10.0922	10.1698	10.1409	10.4997	10.4144	10.3897	10.2827	10.2546	10.0022
ENSG00000005339	10.5933	10.7143	10.7062	10.8034	10.5443	10.5708	10.4621	10.3627	10.4804	10.8385	10.6898	10.8347	10.6864	10.5699	10.8049	10.7781	10.7354	11.7071
ENSG00000005379	6.98941	6.85767	6.83209	6.47015	6.54098	6.3013	6.49389	6.3604	6.45288	5.75372	5.53261	5.8072	6.47899	6.70872	6.39914	6.53289	6.77111	6.47936
ENSG00000005381	5.87744	6.15665	5.89149	5.53587	5.77912	5.74192	6.2153	5.8394	5.88774	5.32979	5.3363	5.31874	5.88469	6.09901	5.77403	5.99827	5.55182	5.89935
ENSG00000005421	5.09418	5.12653	5.24047	5.09763	4.85493	4.85493	5.65931	5.53061	5.80797	4.85493	4.85493	5.12348	4.85493	5.31632	5.13632	5.16795	5.12052	5.25706
ENSG00000005436	10.3601	10.3094	10.3344	10.283	10.4877	10.3875	10.5122	10.5246	10.4365	10.3045	10.334	10.2723	10.5042	10.4732	10.3945	10.2619	10.1758	9.82625
ENSG00000005448	9.25662	9.14882	9.08987	9.08954	9.08237	9.11119	9.30935	9.30599	9.25559	9.78564	9.8553	9.79204	9.116	9.21382	8.963	9.01059	9.04543	8.78357
ENSG00000005469	12.4859	12.3637	12.3567	12.6688	12.6476	12.7431	12.0057	11.9115	11.9914	13.9281	13.9083	13.9143	11.9002	11.7544	11.8506	12.1064	11.929	11.8207
ENSG00000005471	7.01775	7.03579	6.96557	7.09957	7.10654	7.23003	6.7721	6.93227	6.7614	6.46736	6.40705	6.47012	7.0028	6.67864	6.79541	6.38186	6.59095	6.66802
ENSG00000005483	9.57346	9.52991	9.66079	9.55789	9.59533	9.59185	9.34262	9.4035	9.52213	9.77351	9.83659	9.79857	9.67706	9.59289	9.80774	9.64532	9.68995	10.2013
ENSG00000005486	10.8462	10.9531	10.9942	11.2433	11	11.115	10.7466	10.6937	10.8801	11.1007	11.0433	11.1812	10.5265	10.6773	10.3957	10.9947	11.0214	11.3499
ENSG00000005513	4.85493	4.85493	5.12796	4.85493	4.85493	4.85493	4.85493	4.85493	4.85493	4.85493	4.85493	5.12348	4.85493	4.85493	5.13632	4.85493	4.85493	4.85493
ENSG00000005700	12.3448	12.37	12.4357	12.5027	12.5335	12.5436	12.0746	12.0943	12.1533	12.7663	12.7095	12.7588	12.282	12.2623	12.2211	11.877	11.7868	11.545
ENSG00000005801	11.6945	11.4266	11.32	11.2246	11.5746	11.4433	11.5259	11.543	11.4335	11.0018	11.2597	11.1114	11.8906	11.7006	11.9413	11.5932	11.4388	11.2689
ENSG00000005810	12.3317	12.563	12.7782	12.7313	12.4244	12.6487	12.3567	12.2786	12.4042	12.5469	12.3939	12.5818	12.5121	12.5698	12.4012	12.4034	12.4663	12.547
ENSG00000005812	12.5712	12.4846	12.4207	12.4444	12.6502	12.572	12.4809	12.5019	12.3719	12.6495	12.7081	12.555	12.5343	12.5125	12.542	12.411	12.2298	11.9468
ENSG00000005844	5.09418	5.28342	5.32643	4.85493	5.09737	5.08733	5.80196	5.2474	5.26733	5.46616	5.13371	5.55944	5.10969	5.23219	5.34077	5.61436	4.85493	4.85493
ENSG00000005882	9.38978	9.46514	9.56093	9.83734	9.5296	9.86791	9.46472	9.42857	9.36142	9.65948	9.50067	9.48253	8.77995	9.06858	8.64107	9.32006	9.38875	9.44987
ENSG00000005884	13.4683	13.6475	13.8202	13.6305	13.257	13.5161	13.1249	13.0234	13.1601	14.823	14.627	14.7133	13.2353	13.4992	13.1374	13.328	13.336	13.4582
ENSG00000005889	12.4336	12.451	12.41	11.9055	11.97	11.9774	11.7781	11.8147	11.8253	12.1202	12.1202	12.0823	12.3259	12.403	12.334	12.1365	11.9738	11.9762
ENSG00000005893	14.4528	14.3296	14.2386	13.9896	14.1748	14.1297	14.2883	14.3306	14.3172	14.4526	14.6019	14.4641	14.3504	14.3002	14.497	14.2823	14.1183	14.1733
ENSG00000005961	7.40421	7.46842	7.36694	7.69592	7.64014	7.64148	7.47404	7.58053	7.65341	7.32383	7.21641	7.1226	7.54208	7.80927	7.4569	7.59272	7.60146	7.41483
ENSG00000005981	5.19289	4.85493	4.85493	5.19776	5.19739	5.25658	5.29947	5.2474	5.35917	4.85493	5.24857	4.85493	5.21475	5.31632	5.13632	4.85493	5.501	4.85493
ENSG00000006007	13.6131	13.5117	13.4852	13.2943	13.3494	13.3708	13.4258	13.389	13.3959	13.6212	13.6644	13.634	13.2443	13.183	13.1892	13.2406	13.1579	12.9585
ENSG00000006015	10.1308	10.2301	10.0892	10.0001	9.76268	9.64442	9.92047	9.98247	10.0278	10.1019	9.96429	10.0425	9.93105	9.60402	9.61372	9.96085	9.95042	9.92704
ENSG00000006016	9.08879	9.21665	9.25645	8.62495	8.50936	8.55253	9.43996	9.29611	9.56364	9.089	8.94225	8.95897	8.17188	8.21361	8.05945	9.30763	9.28546	9.51835
ENSG00000006025	5.92766	6.07908	6.33582	5.9425	5.53514	5.82365	6.12718	6.24678	5.92506	7.11158	6.96437	7.2958	6.1598	6.19618	6.10679	5.7286	6.01302	6.39455
ENSG00000006042	10.9771	10.8739	10.8634	10.9489	10.9248	11.0417	10.8295	10.8357	10.846	10.864	10.9664	10.9433	10.5519	10.6703	10.6219	10.787	10.81	10.7954
ENSG00000006047	6.02057	6.02381	6.15049	6.36042	6.25561	6.33266	5.95151	6.17241	6.12235	6.78659	6.73292	6.50619	5.91329	6.26358	6.26282	6.38186	6.37888	6.30289
ENSG00000006059	4.85493	5.12653	4.85493	4.85493	4.85493	5.08733	5.11226	4.85493	5.35917	5.24323	5.40993	5.23417	5.21475	5.31632	5.13632	5.16795	5.23001	4.85493
ENSG00000006062	7.88878	7.83318	7.90969	8.19925	7.99597	8.2489	7.66082	7.60524	7.31988	7.82738	7.84441	7.91556	7.94414	8.0806	8.11282	8.2415	8.41629	8.76861
ENSG00000006071	5.09418	4.85493	4.85493	4.85493	4.85493	5.25658	5.21838	4.85493	4.85493	4.85493	4.85493	4.85493	4.85493	5.12207	4.85493	4.85493	4.85493	4.85493
ENSG00000006118	12.177	12.3233	12.4042	12.2416	11.9453	11.9967	12.1533	12.0893	12.169	12.2154	12.0943	12.2228	11.6458	11.713	11.5601	12.0395	12.0893	12.2493
ENSG00000006125	13.1935	13.3826	13.4873	13.4398	13.0987	13.415	12.7341	12.7164	12.8977	13.6683	13.4503	13.5603	13.0521	13.2761	12.9797	12.9909	13.0738	13.3648
ENSG00000006128	5.48365	5.45872	5.39857	5.09763	5.39453	5.08733	5.36758	4.85493	5.4362	5.12992	5.13371	5.12348	5.42168	5.38695	5.53885	5.16795	5.501	4.85493
ENSG00000006194	11.1597	11.1674	11.1802	11.3383	11.2845	11.2602	10.9278	10.8957	10.9745	10.9906	10.9742	11.0025	10.932	11.05	10.7625	10.787	10.8116	10.5496
ENSG00000006210	6.20208	6.2288	6.22379	5.68516	5.57559	5.46587	6.12718	6.33859	6.28737	5.24323	5.4745	5.90718	5.52383	5.31632	5.25224	6.03633	5.95638	6.14913
ENSG00000006282	9.47	9.35594	9.44503	9.283	9.06255	9.13655	9.04949	9.05961	9.12601	9.90004	9.76642	9.73693	8.73142	8.80754	8.73048	8.8822	8.99053	8.97156
ENSG00000006283	5.56626	5.56731	5.85771	5.33864	5.27387	5.46587	5.86488	5.8394	5.88774	5.24323	5.53261	5.31874	5.42168	5.72878	5.59252	5.39499	5.23001	5.65163
ENSG00000006327	11.9497	11.9125	11.855	11.7245	11.8325	11.5126	11.709	11.7903	11.7708	12.5744	12.5865	12.5159	11.9495	11.8857	11.8562	12.0087	11.9224	11.8554
ENSG00000006377	6.30763	6.24036	6.51298	5.6507	5.44535	5.50737	6.89678	6.64608	6.5171	6.07984	5.87807	5.90718	5.99407	5.72878	5.68876	5.7286	6.0665	6.43774
ENSG00000006432	9.90681	10.1461	10.2605	10.2753	9.84345	10.1501	9.55615	9.59885	9.77662	10.4433	10.2426	10.3732	9.69609	9.87283	9.59939	10.0787	10.0976	10.441
ENSG00000006451	11.5857	11.5451	11.5394	11.43	11.5815	11.5074	11.2734	11.2871	11.192	11.5455	11.5268	11.4186	11.4243	11.4548	11.3918	11.3898	11.1184	11.146
ENSG00000006453	11.6952	11.8083	11.9577	11.895	11.6928	11.8707	11.5999	11.5278	11.6158	12.2119	12.1043	12.2197	11.8352	11.959	11.6516	11.616	11.7568	11.6288
ENSG00000006459	9.26414	9.22662	9.0307	8.3606	8.38673	8.4469	9.23377	9.11969	9.24428	8.91971	8.50544	8.72773	7.96547	8.09129	8.09526	9.25034	9.27172	9.44519
ENSG00000006468	7.16775	7.09392	7.44878	7.43368	7.28272	7.16066	7.06369	6.91871	7.07685	7.20056	7.18321	7.21708	7.01348	7.38632	7.16702	6.96614	6.90363	7.00325
ENSG00000006530	11.2475	11.3081	11.3479	11.3411	11.2587	11.4374	10.9044	10.9454	10.9547	11.2612	11.1043	11.1406	11.0775	11.1912	10.8939	11.0043	11.0035	10.7296
ENSG00000006534	8.12003	8.21832	8.31872	8.47899	8.1596	8.33619	8.25411	8.24278	8.30892	8.30237	8.15343	8.39207	7.76676	7.62141	7.4569	8.15327	8.33892	8.34245
ENSG00000006555	5.87744	6.33922	6.29237	6.1626	5.74876	6.01008	5.80196	5.90943	5.88774	6.18438	5.87807	6.24838	5.99407	6.04669	5.98762	5.5495	5.98513	5.89935
ENSG00000006576	12.2982	12.1699	12.003	12.1982	12.4567	12.2716	12.2947	12.3485	12.2558	12.497	12.6514	12.4892	12.5667	12.5044	12.6042	12.0025	11.9114	11.7673
ENSG00000006606	5.3318	5.18733	4.85493	5.44598	5.27387	5.25658	5.48117	5.2474	4.85493	5.12992	5.13371	4.85493	5.36249	4.85493	5.25224	4.85493	4.85493	5.25706
ENSG00000006607	11.4833	11.6904	11.859	11.7594	11.5233	11.7574	11.4532	11.3486	11.351	11.6745	11.5156	11.569	11.3799	11.5498	11.277	11.5771	11.5924	11.5656
ENSG00000006611	8.36162	8.32721	8.39703	7.47533	7.08847	7.30311	7.03198	7.12027	7.0224	5.75372	5.53261	5.69352	6.74216	6.93894	6.6995	7.89247	7.8284	8.21525
ENSG00000006625	12.0273	12.0657	12.0114	12.0356	12.1393	12.0637	12.3329	12.3876	12.2909	12.094	12.1848	12.0836	12.2302	12.1882	12.2511	12.1073	12.044	11.7275
ENSG00000006634	12.32	12.1956	12.0405	12.1707	12.4951	12.2882	12.3139	12.3619	12.3559	11.7395	11.9902	11.9237	12.798	12.6163	12.8643	12.4354	12.3869	12.0311
ENSG00000006638	7.68767	7.87872	8.04818	7.92132	7.52009	7.75346	8.04071	8.1408	8.01231	7.66891	7.644	7.37918	7.79096	7.94559	7.87227	7.65408	7.59397	8.06318
ENSG00000006652	12.1137	11.8515	11.8325	11.4585	11.6052	11.612	11.9782	11.9521	11.9998	11.4454	11.5541	11.5728	11.9151	11.7856	11.9127	12.2376	12.1326	11.9665
ENSG00000006659	5.09418	5.18733	5.39857	5.19776	5.19739	5.25658	5.29947	5.13287	5.26733	5.32979	5.40993	5.50809	4.85493	5.12207	4.85493	5.47735	5.55182	5.25706
ENSG00000006695	10.8437	10.9125	10.8489	10.9715	10.9387	11.021	10.8841	10.8289	10.8946	10.4312	10.3663	10.4807	10.8245	10.8607	10.7225	10.7645	10.6363	10.6239
ENSG00000006704	10.1101	10.404	10.4558	10.4792	10.0902	10.4228	9.98765	9.93081	10.0212	10.5425	10.4095	10.5684	10.1855	10.1745	9.91735	10.0342	10.1856	10.5626
ENSG00000006712	12.0334	12.1008	12.1789	12.2523	11.954	12.1373	11.6922	11.6772	11.7279	12.1013	11.9209	12.0169	11.6704	11.7884	11.5167	11.9521	11.8327	11.8581
ENSG00000006715	12.4141	12.5179	12.5981	12.5427	12.4722	12.6195	12.2979	12.2635	12.2761	12.6928	12.5371	12.6463	12.1945	12.3212	11.9434	12.1517	12.1811	11.9116
ENSG00000006740	9.9365	10.052	10.1513	10.5345	10.2287	10.4243	9.7759	9.74747	9.97071	10.7414	10.5601	10.5636	9.82557	9.9533	9.71589	9.64285	9.64807	9.72562
ENSG00000006744	13.2434	13.2683	13.3622	13.349	13.0924	13.289	12.9125	12.8738	12.9255	13.0456	12.9162	13.0273	12.7989	12.9741	12.5906	13.0581	13.0837	12.9651
ENSG00000006747	11.1757	11.1738	11.2539	9.06313	9.03796	9.08937	8.27161	8.15188	7.87811	8.82859	8.65728	8.78501	8.1673	8.08596	7.63989	8.43207	8.19491	8.09976
ENSG00000006756	10.4377	10.5777	10.7626	9.91183	9.76268	9.8818	9.10148	9.25591	9.23574	10.7485	10.6974	10.6867	9.38612	9.41687	9.30862	9.90633	9.84472	9.78979
ENSG00000006757	10.1411	9.92021	9.86456	9.7656	10.0304	9.946	10.1711	10.0705	10.1837	9.65004	9.96585	9.99918	10.119	10.0821	10.2889	10.1465	10.1385	10.136
ENSG00000006788	4.85493	4.85493	4.85493	4.85493	4.85493	5.18323	4.85493	4.85493	4.85493	4.85493	4.85493	4.85493	4.85493	4.85493	4.85493	4.85493	4.85493	4.85493
ENSG00000006831	12.8309	12.8829	12.9913	12.9207	12.8577	12.9425	12.7226	12.7238	12.6644	12.8766	12.8447	12.8412	12.7293	12.8263	12.5857	12.7342	12.6968	12.624
ENSG00000006837	5.87744	5.85265	6.01526	6.12231	6.25561	5.94457	6.35395	6.09231	6.31256	6.27942	6.44802	6.52382	6.54265	6.36739	6.63116	6.23852	6.41702	6.09241
ENSG00000007038	7.67048	7.59577	7.6534	7.51574	7.26691	7.4512	6.46046	6.48313	6.61695	7.64583	7.56174	7.64757	7.69156	7.73577	7.53833	7.35344	7.19556	7.45366
ENSG00000007047	9.80232	9.91098	10.092	9.8438	9.65819	9.80855	9.69295	9.59684	9.80188	9.87755	9.828	9.90085	9.33843	9.5628	9.46134	9.35971	9.62486	10.2288
ENSG00000007062	12.5983	12.6099	12.6237	12.5797	12.5772	12.5948	12.3005	12.2954	12.3754	11.0812	11.0374	11.06	12.606	12.6326	12.4884	12.3454	12.2984	12.1385
ENSG00000007080	10.5309	10.7235	10.6689	10.9272	10.6451	10.5814	10.7025	10.5845	10.8774	10.7458	10.4987	10.6564	10.5718	10.2378	10.6209	10.9654	11.0255	11.7701
ENSG00000007129	5.52632	5.36119	5.39857	4.85493	5.19739	5.18323	5.11226	4.85493	5.26733	4.85493	4.85493	4.85493	5.10969	5.12207	4.85493	5.16795	4.85493	4.85493
ENSG00000007168	13.132	13.2683	13.3803	13.3858	13.2564	13.443	12.8893	12.9463	12.8823	13.4981	13.3054	13.394	12.977	13.1208	12.7662	13.0192	13.0302	12.8758
ENSG00000007171	11.2404	11.301	11.4317	10.1422	9.69006	10.0805	11.141	11.1156	11.1228	9.33079	8.95495	9.47029	8.68756	9.00274	8.52407	11.3011	11.5818	11.6795
ENSG00000007174	4.85493	5.23847	4.85493	4.85493	4.85493	5.08733	4.85493	5.13287	4.85493	5.12992	5.24857	4.85493	5.21475	5.12207	4.85493	4.85493	4.85493	4.85493
ENSG00000007202	14.0783	14.2233	14.4129	14.3703	14.1315	14.3415	13.9659	13.8935	14.0092	14.2251	14.0685	14.2224	13.7704	13.9838	13.7344	14.2289	14.2631	14.358
ENSG00000007237	10.3654	10.5956	10.7967	10.8542	10.4056	10.7205	10.2465	10.2188	10.2614	10.8689	10.7309	10.7646	10.2566	10.5812	10.0146	9.78621	9.87226	9.86531
ENSG00000007255	8.7456	8.70542	8.69154	8.66656	8.26807	8.51421	8.95574	8.89247	8.98015	8.57163	8.56896	8.64638	8.08709	8.1019	8.01026	8.5795	8.68953	8.73051
ENSG00000007264	5.09418	5.18733	4.85493	5.27432	5.09737	4.85493	5.29947	5.40828	5.14704	5.12992	4.85493	4.85493	4.85493	4.85493	4.85493	4.85493	4.85493	4.85493
ENSG00000007306	4.85493	4.85493	4.85493	4.85493	4.85493	4.85493	4.85493	4.85493	4.85493	5.12992	4.85493	5.12348	4.85493	4.85493	4.85493	4.85493	4.85493	4.85493
ENSG00000007312	6.18343	6.19334	6.07158	5.89164	5.96577	5.94457	5.80196	5.94248	5.6716	5.71311	6.17613	5.50809	5.68929	5.72878	6.04902	5.39499	5.79706	5.65163
ENSG00000007314	5.3318	5.51541	5.12796	4.85493	4.85493	5.08733	5.29947	5.47266	5.35917	5.40244	5.24857	5.31874	5.10969	5.12207	5.34077	5.39499	5.31366	5.54704
ENSG00000007341	9.17715	9.10355	8.99871	9.02943	9.21787	8.96632	8.96379	9.01812	9.11983	8.926	9.16078	8.93538	9.2574	9.41265	9.43852	9.46974	9.38663	9.02911
ENSG00000007350	6.29074	6.4868	6.19992	5.19776	5.19739	5.31823	5.11226	5.2474	4.85493	5.32979	4.85493	5.12348	5.36249	5.12207	5.53885	5.47735	5.12052	4.85493
ENSG00000007372	5.3318	5.36119	5.24047	4.85493	5.09737	5.18323	5.73388	5.76312	5.62009	5.24323	4.85493	5.23417	5.6115	5.90189	5.59252	5.29674	5.3839	5.42182
ENSG00000007376	11.1481	11.313	11.3746	11.3798	10.9808	11.0617	10.8763	10.7471	10.8655	11.0578	10.8141	10.9897	10.8907	10.7533	10.6598	11.0234	11.1248	11.2622
ENSG00000007384	10.6989	10.7625	10.8929	10.9531	10.6311	10.8462	10.6718	10.5559	10.7254	10.9091	10.8288	10.8984	10.4751	10.5219	10.3451	10.6623	10.8037	10.8982
ENSG00000007392	11.2179	11.1898	11.162	11.1624	11.1814	11.1135	10.9782	11.0378	11.0339	10.6861	10.7446	10.7788	11.0659	11.0527	11.0952	11.0034	11.1784	10.8636
ENSG00000007402	5.3318	5.23847	5.39857	5.39511	5.33812	5.25658	5.53048	5.13287	5.26733	5.32979	4.85493	5.45201	5.29505	5.50471	5.25224	5.29674	5.12052	5.42182
ENSG00000007516	6.58852	6.74351	6.78916	6.78405	6.49807	6.55661	6.74562	6.55831	6.79503	6.99118	7.06615	6.98511	6.60307	6.75253	6.50142	6.38186	6.71393	6.76862
ENSG00000007520	11.1757	11.3621	11.4131	11.5098	11.138	11.2571	11.044	10.9494	11.1698	11.4039	11.1911	11.2555	10.9084	10.849	10.6188	11.0847	11.0671	10.9585
ENSG00000007541	9.97934	10.0021	10.1273	10.4242	9.96559	10.0127	9.91909	9.85556	9.929	10.1456	10.1684	10.2875	9.9176	9.80698	9.77534	9.99027	10.0529	10.2369
ENSG00000007545	9.73902	9.94829	10.0865	10.0036	9.88031	9.97328	9.57726	9.56842	9.62155	10.2367	10.0286	10.1588	9.76529	9.89564	9.80239	10.0769	10.3138	10.3185
ENSG00000007866	12.0432	12.1006	12.2347	11.9677	11.5904	11.904	11.9729	11.9066	12.0277	11.9476	11.6771	11.9079	11.2314	11.418	11.0688	12.2282	12.3962	12.7316
ENSG00000007908	4.85493	4.85493	4.85493	4.85493	4.85493	4.85493	4.85493	4.85493	4.85493	4.85493	4.85493	4.85493	4.85493	4.85493	4.85493	4.85493	5.12052	4.85493
ENSG00000007923	12.3543	12.5345	12.6342	12.793	12.5471	12.7145	12.2285	12.2406	12.2364	12.4423	12.2549	12.3402	12.2494	12.3835	12.096	12.3743	12.468	12.4685
ENSG00000007933	5.09418	5.04712	4.85493	5.09763	4.85493	5.25658	5.21838	5.33487	5.14704	4.85493	4.85493	5.23417	4.85493	4.85493	5.25224	5.29674	5.12052	4.85493
ENSG00000007944	11.3586	11.4806	11.3752	10.8139	10.6628	10.797	11.6808	11.762	11.6711	11.7664	11.8189	11.7025	10.3843	10.5784	10.1859	10.8716	10.9312	10.7954
ENSG00000007952	4.85493	4.85493	4.85493	5.09763	4.85493	5.08733	4.85493	4.85493	4.85493	4.85493	5.13371	5.31874	4.85493	4.85493	4.85493	4.85493	4.85493	4.85493
ENSG00000007968	10.3093	10.5438	10.6597	10.8471	10.5902	10.781	10.419	10.3196	10.4647	10.5708	10.3675	10.3377	10.4961	10.7408	10.254	10.69	10.7877	10.927
ENSG00000008018	14.2698	14.0878	13.9608	13.9065	14.0984	13.9306	14.2402	14.3278	14.2685	13.7039	13.9788	13.9196	14.269	14.2061	14.2049	14.1792	14.0895	13.6727
ENSG00000008056	4.85493	5.23847	5.46186	5.49261	5.27387	4.85493	5.42735	5.33487	5.4362	5.71311	5.4745	5.73325	5.10969	5.23219	4.85493	4.85493	4.85493	5.25706
ENSG00000008083	11.5186	11.7347	11.8949	11.5788	11.2822	11.4738	11.6292	11.5688	11.6584	11.3554	11.1099	11.2352	11.2763	11.3248	11.1835	11.5097	11.6465	11.7683
ENSG00000008086	9.97363	10.2356	10.3494	9.96499	9.76947	10.0075	9.72796	9.77615	9.80381	10.29	10.1002	10.2594	9.79354	9.834	9.54062	10.2327	10.28	10.4221
ENSG00000008118	6.27358	6.03792	6.1755	5.86508	6.05747	6.05138	5.95151	6.06414	5.71974	5.62471	5.13371	5.38973	5.85513	6.01945	5.64226	5.29674	5.55182	4.85493
ENSG00000008128	9.6486	9.48913	9.52876	9.68723	9.66404	9.42314	9.61516	9.54985	9.73889	9.554	9.47449	9.66897	9.71331	9.43776	9.98499	10.0096	10.199	10.5518
ENSG00000008130	12.2431	12.2979	12.3909	12.5317	12.2393	12.3287	12.1309	12.0433	12.1208	12.5823	12.4453	12.5144	11.9663	12.0912	11.7409	12.1651	12.2474	12.1306
ENSG00000008196	4.85493	4.85493	4.85493	5.19776	4.85493	5.08733	5.21838	4.85493	4.85493	4.85493	4.85493	4.85493	4.85493	4.85493	4.85493	5.16795	4.85493	4.85493
ENSG00000008226	5.19289	5.28342	5.32643	5.27432	5.39453	5.18323	6.00504	5.67881	5.76507	4.85493	5.40993	5.23417	5.47499	5.12207	4.85493	5.39499	5.501	5.25706
ENSG00000008256	11.1557	11.3078	11.3904	11.3213	11.1196	11.2655	11.1226	11.0591	11.142	11.6088	11.3849	11.5169	10.9618	11.0268	10.6568	10.8915	11.0671	10.9635
ENSG00000008277	9.77233	9.64946	9.71717	9.49845	9.50375	9.54459	9.403	9.46648	9.33768	8.32646	8.17546	8.29297	9.20737	9.10302	9.14337	9.54309	9.62846	9.58373
ENSG00000008282	12.2556	12.2258	12.2222	12.0356	12.0474	12.1395	11.7939	11.739	11.8422	12.2045	12.1446	12.057	11.9002	12.028	12.1401	12.0068	11.9114	12.3516
ENSG00000008283	11.6799	11.7472	11.863	12.0508	11.9242	11.9863	11.3721	11.289	11.4297	11.7808	11.762	11.8139	11.5812	11.6688	11.503	11.7429	11.7266	11.8439
ENSG00000008294	13.5544	13.6447	13.7119	13.6086	13.5903	13.6141	13.7321	13.6803	13.7336	13.8035	13.7233	13.787	13.2225	13.3678	13.227	13.7627	13.8303	13.7698
ENSG00000008300	9.97592	10.1571	10.2848	10.2336	9.90396	10.0715	9.64712	9.62471	9.67722	9.96394	9.80369	9.91144	9.98361	10.198	10.1372	10.3583	10.4213	10.7676
ENSG00000008311	11.5804	11.6828	11.7254	12.3185	12.2874	12.3519	11.9515	11.8693	11.9018	12.0172	11.9116	11.979	12.109	12.1324	12.1277	11.8516	11.9402	11.7475
ENSG00000008323	11.861	11.9951	12.1382	11.8654	11.5014	11.7816	11.6443	11.6552	11.6743	11.7712	11.5421	11.6398	11.3901	11.565	11.1404	11.4995	11.7127	11.6039
ENSG00000008324	11.2404	10.9584	10.8374	10.9253	11.1855	11.0303	11.2522	11.3124	11.3537	10.5147	10.8382	10.7696	11.6335	11.4766	11.9032	11.7014	11.7424	11.5678
ENSG00000008382	9.77497	9.89234	10.146	9.76968	9.3866	9.49271	9.52027	9.49697	9.54304	9.54586	9.37419	9.39458	9.2638	9.33683	9.01336	9.67462	9.60675	9.71788
ENSG00000008394	10.9782	10.8715	10.8366	10.91	11.0638	11.0453	12.4064	12.4009	12.4562	11.5906	11.6569	11.5371	10.9037	10.8412	11.2518	12.3613	12.3321	12.5382
ENSG00000008405	10.9793	10.9879	10.8874	11.1044	11.0981	11.1778	10.8353	10.789	10.8928	10.6171	10.5848	10.5779	10.8782	10.8965	10.7168	10.5949	10.5471	10.4827
ENSG00000008441	5.52632	5.39576	5.24047	5.27432	5.27387	5.31823	5.53048	4.85493	5.14704	5.12992	5.24857	5.31874	5.42168	4.85493	5.13632	5.16795	5.3839	5.25706
ENSG00000008513	11.5729	11.7429	11.9276	11.6505	11.4609	11.6402	12.2733	12.2377	12.3241	12.7507	12.6139	12.7031	10.6249	10.7665	10.5767	11.6557	11.7687	11.8686
ENSG00000008516	6.12538	6.34968	6.22379	6.18217	5.96577	5.96692	6.31609	6.09231	6.28737	6.4282	6.34271	6.64042	6.28328	6.12418	6.48167	6.38186	6.11724	6.51956
ENSG00000008517	12.6877	12.7078	12.7517	11.9719	11.7764	11.8491	12.0525	12.075	12.2757	12.8697	12.8176	12.7979	12.7218	12.8545	12.8092	11.0946	11.1655	11.786
ENSG00000008710	9.41533	9.55877	9.46217	9.67422	9.5312	9.51815	9.78045	9.73657	9.80188	9.53564	9.47669	9.69374	9.99004	9.79733	9.95157	9.87933	10.0081	10.4339
ENSG00000008735	10.6199	10.9505	11.1182	10.8205	10.3951	10.5375	11.1737	11.0693	11.2397	11.169	10.9696	11.0823	10.4295	10.6711	10.3536	10.4891	10.6478	10.7103
ENSG00000008838	11.8048	11.9803	12.0522	12.2596	11.8722	12.1349	11.5336	11.432	11.533	12.1409	11.9257	12.0412	11.5028	11.7347	11.2465	11.7197	11.8076	12.0178
ENSG00000008853	11.472	11.6571	11.7954	11.9772	11.5668	11.8606	11.6986	11.6362	11.7957	11.8838	11.6738	11.8599	11.3931	11.5941	11.4304	11.7521	11.9081	12.3149
ENSG00000008869	11.8154	11.9847	12.1063	11.9547	11.65	11.9428	11.5461	11.411	11.4745	12.2923	12.1032	12.2717	11.5649	11.756	11.4211	11.5352	11.5794	11.5029
ENSG00000008952	12.4833	12.4386	12.2761	12.5126	12.679	12.634	12.5396	12.5908	12.5884	12.7735	12.7936	12.6309	12.6434	12.6029	12.8247	12.6471	12.4555	12.7103
ENSG00000008988	16.4533	16.1761	15.9631	16.0441	16.4009	16.1305	16.6769	16.7325	16.6648	15.8196	16.2736	16.1491	17.0723	16.7837	17.4324	17.2619	17.3387	17.1997
ENSG00000009307	15.1142	15.262	15.3795	15.3837	15.2429	15.3808	14.9448	14.8818	14.9502	15.2488	15.0704	15.1444	14.8174	15.0085	14.5957	14.9825	14.9573	14.714
ENSG00000009335	13.2502	13.2684	13.3272	13.4018	13.3327	13.4384	13.0017	12.9819	12.9996	13.26	13.1556	13.2069	12.9917	13.1326	12.8877	13.127	13.0571	12.9466
ENSG00000009413	11.0949	11.2385	11.3954	11.3092	11.149	11.3285	10.6865	10.7776	10.7314	11.6112	11.4567	11.5288	11.1596	11.2793	11.1355	10.9674	11.094	11.2272
ENSG00000009694	6.12538	6.29638	6.22379	5.80938	5.64986	5.87403	5.61899	5.53061	5.50374	5.46616	5.72465	5.8072	5.68929	5.83684	5.64226	5.61436	5.55182	5.82477
ENSG00000009724	5.3318	5.42815	5.24047	5.19776	5.33812	5.31823	5.11226	5.53061	5.4362	5.40244	5.53261	5.31874	5.42168	5.23219	5.68876	5.39499	5.55182	5.82477
ENSG00000009765	5.26838	5.23847	5.32643	4.85493	5.27387	5.31823	5.29947	5.13287	4.85493	4.85493	4.85493	5.23417	5.10969	5.23219	5.13632	4.85493	5.31366	5.42182
ENSG00000009780	11.4651	11.3095	11.1653	10.9162	11.2373	11.0596	11.593	11.6657	11.4943	11.3331	11.5588	11.4614	11.4095	11.2845	11.5779	11.6872	11.5028	11.3106
ENSG00000009790	6.54842	6.37031	6.19992	6.0139	6.10028	6.09102	6.66259	6.50238	6.63596	6.40811	6.46797	6.4329	6.11518	6.26358	6.44114	5.5495	5.68451	5.54704
ENSG00000009830	11.2784	11.3419	11.3616	11.1447	11.0069	11.1603	11.0857	10.9658	11.0582	11.1234	11.1078	11.1661	10.946	11.0755	11.0486	11.2314	11.3931	11.3857
ENSG00000009844	12.7956	12.6834	12.5436	12.6777	12.8917	12.8171	12.7322	12.7737	12.6854	12.6431	12.7287	12.6812	12.8086	12.7408	12.7545	12.582	12.4323	12.1159
ENSG00000009950	6.08477	6.09243	6.01526	6.29258	6.05747	6.11026	6.49389	6.53996	6.55804	5.99357	6.09583	5.93814	6.20257	6.34739	6.46158	6.10827	6.21173	6.30289
ENSG00000009954	12.8999	13.1396	13.3054	13.4314	13.1363	13.3052	12.6065	12.5953	12.6607	13.2607	12.9926	13.1166	12.9415	13.1141	12.8422	12.9918	13.0092	12.8758
ENSG00000010017	11.3352	11.4485	11.5419	11.3811	11.3696	11.458	11.2418	11.2746	11.2368	11.5886	11.4673	11.5035	11.3626	11.4981	11.2904	11.392	11.4104	11.3698
ENSG00000010030	6.16444	6.53209	6.51298	7.17851	6.95453	6.94636	6.71856	6.91871	6.95098	7.57418	7.43764	7.63271	6.22333	6.28513	6.26282	7.03118	6.94085	7.08131
ENSG00000010072	11.433	11.3258	11.3034	11.4543	11.5811	11.5032	11.3184	11.3516	11.3861	11.4207	11.4628	11.3613	11.5493	11.4776	11.4442	11.1608	11.0498	10.9016
ENSG00000010165	11.4487	11.5035	11.6345	11.6365	11.4432	11.6939	11.2379	11.217	11.3563	11.2387	11.1338	11.2225	11.445	11.5469	11.2147	11.8499	11.8535	11.7504
ENSG00000010219	9.08667	8.92519	8.91702	9.0042	9.08891	9.01134	8.8292	8.86596	8.81392	8.5676	8.70702	8.61325	9.10177	8.97439	9.15182	8.86532	8.7135	8.26965
ENSG00000010244	14.3468	14.2511	14.1997	14.2539	14.3406	14.3439	14.1983	14.2311	14.1577	13.99	14.0588	14.0154	14.3044	14.3639	14.1893	14.3126	14.2163	13.9553
ENSG00000010256	14.4922	14.4228	14.4462	14.4766	14.3183	14.4699	14.2668	14.2938	14.2927	14.2856	14.2943	14.3061	14.1515	14.3051	13.8818	14.214	14.1391	13.9324
ENSG00000010270	12.172	11.9757	11.8106	11.8822	12.2398	12.0723	12.4105	12.4448	12.3995	12.023	12.2645	12.1573	12.7393	12.602	12.9576	12.5642	12.4251	12.2099
ENSG00000010278	13.444	13.3262	13.189	13.0648	13.1719	13.1409	13.2482	13.2669	13.2968	14.0778	14.1972	14.0905	13.2827	13.3096	13.3566	13.4858	13.4801	13.4661
ENSG00000010282	4.85493	4.85493	5.12796	4.85493	4.85493	4.85493	4.85493	5.13287	4.85493	4.85493	4.85493	4.85493	4.85493	4.85493	4.85493	4.85493	4.85493	4.85493
ENSG00000010292	12.7092	12.8882	13.0457	13.3218	12.9042	13.2691	12.5132	12.4922	12.6242	13.0476	12.8178	12.9392	12.7676	13.0613	12.5516	12.7703	12.7813	12.7685
ENSG00000010295	8.22088	8.30609	8.40596	8.58829	8.34705	8.4469	7.59194	7.55537	7.63588	7.88082	7.96363	7.90945	8.4188	8.28501	8.57958	8.34915	8.39946	8.71498
ENSG00000010310	6.22041	6.2288	6.09857	6.37676	6.2374	6.11026	6.42605	6.57638	6.74424	6.36684	5.94562	6.59183	6.61772	6.66331	6.84075	6.45983	6.43563	6.83145
ENSG00000010318	7.34704	7.477	7.25969	7.93119	7.51348	7.65254	7.62681	7.80977	7.66209	7.14565	7.47426	7.26682	7.71074	7.96901	7.62347	7.37812	7.36563	7.35441
ENSG00000010319	7.34704	7.57601	7.72022	7.24495	6.91358	7.16855	7.03198	6.87716	6.90616	7.23246	6.77966	7.38814	5.85513	5.99141	5.77403	7.22276	7.21556	7.39498
ENSG00000010322	11.8448	11.9822	12.1025	11.9996	11.7754	11.9279	11.7212	11.6255	11.7811	12.1078	11.9921	12.1193	11.7642	11.8324	11.8306	11.9561	12.04	12.2994
ENSG00000010327	6.40395	6.15665	6.01526	6.23879	6.2374	6.20139	6.52639	6.29365	6.09211	6.85849	6.65088	6.92324	6.37646	6.28513	6.01881	6.29811	6.04013	6.03228
ENSG00000010361	9.2242	9.32149	9.46217	9.53088	9.39013	9.41678	9.58248	9.53943	9.76283	9.38879	9.25871	9.33731	9.24667	9.14939	9.08279	9.40416	9.33474	9.21134
ENSG00000010379	4.85493	4.85493	5.12796	5.09763	5.09737	5.31823	5.21838	5.2474	4.85493	4.85493	4.85493	5.12348	4.85493	5.12207	5.13632	4.85493	5.23001	4.85493
ENSG00000010404	12.5789	12.6482	12.6824	12.3243	12.1753	12.4045	12.1327	12.1151	12.2677	13.0427	12.9466	12.9875	12.3446	12.5639	12.4203	12.4848	12.5139	12.9487
ENSG00000010539	10.2613	10.2183	10.1954	10.1671	10.1361	10.1971	10.0188	10.0189	10.0636	9.65004	9.92779	9.87634	10.1307	10.0554	9.98971	9.79513	9.63562	9.55793
ENSG00000010610	4.85493	4.85493	4.85493	4.85493	4.85493	5.08733	4.85493	4.85493	4.85493	4.85493	4.85493	5.12348	4.85493	4.85493	4.85493	4.85493	4.85493	4.85493
ENSG00000010626	7.46578	7.26945	7.29968	7.555	7.7946	7.65254	7.81938	7.89185	7.71308	8.16467	8.02574	8.08748	7.23786	7.09078	7.46619	7.92579	7.96147	7.68241
ENSG00000010671	5.92766	5.91866	6.31431	5.86508	5.89056	5.89816	6.05573	5.40828	5.71974	5.86464	5.87807	6.15514	5.68929	5.72878	5.59252	6.03633	5.79706	5.96818
ENSG00000010704	6.53474	6.24036	6.26999	6.61093	6.72318	6.50453	6.71856	6.71201	6.65468	5.46616	5.13371	5.69352	6.49523	6.60002	6.61346	6.45983	6.68432	6.63258
ENSG00000010803	8.91315	8.92365	8.93558	9.28681	9.15067	9.30085	9.20692	9.17196	9.24995	9.57212	9.61093	9.5047	9.05332	9.04697	8.80035	8.95184	8.94792	8.98455
ENSG00000010810	10.7182	10.9032	11.0176	11.3479	11.1614	11.4366	11.3504	11.2242	11.2559	11.713	11.481	11.6412	10.9729	11.2221	10.7661	11.2719	11.2864	11.2964
ENSG00000010818	7.29496	7.1496	7.31924	7.26106	7.57192	7.51354	7.26664	7.43144	7.31988	9.08339	8.92298	8.9793	7.34978	7.58364	7.42865	7.06252	6.95302	7.58153
ENSG00000010932	4.85493	4.85493	4.85493	4.85493	4.85493	4.85493	4.85493	4.85493	4.85493	4.85493	4.85493	5.23417	4.85493	4.85493	4.85493	4.85493	4.85493	4.85493
ENSG00000011007	12.8027	12.8403	12.9538	12.8705	12.6865	12.8659	12.2773	12.2361	12.294	12.8006	12.7039	12.7794	12.4716	12.5879	12.3377	12.7383	12.7819	12.6956
ENSG00000011009	12.7457	12.8378	12.9678	12.9551	12.5311	12.7948	12.4537	12.3745	12.5425	12.8628	12.6072	12.7917	12.1578	12.3747	11.8363	12.6251	12.7056	12.7084
ENSG00000011021	10.1339	10.1169	10.1826	10.4094	10.4426	10.4855	10.3735	10.3804	10.4513	10.2266	10.2258	10.2653	10.4066	10.6136	10.5922	10.1569	10.2535	10.6787
ENSG00000011028	8.6365	9.06795	9.23416	8.81396	8.47634	8.59833	9.324	9.32311	9.327	9.04924	8.73679	8.84327	8.47529	8.53547	8.24069	7.94215	8.01802	8.40202
ENSG00000011052	9.72547	9.48083	9.29045	9.84767	9.73657	9.57912	10.2887	10.2638	10.429	9.9064	9.80718	9.81962	10.19	10.2282	10.1582	9.79513	9.38451	9.33808
ENSG00000011083	5.09418	4.85493	4.85493	4.85493	4.85493	4.85493	4.85493	4.85493	4.85493	4.85493	5.24857	5.23417	4.85493	4.85493	5.13632	4.85493	4.85493	4.85493
ENSG00000011105	12.3707	12.4719	12.5571	12.3942	12.1817	12.3715	12.306	12.2917	12.351	12.5004	12.3391	12.4747	11.7902	11.9572	11.6456	12.5212	12.5479	12.6562
ENSG00000011114	11.3808	11.393	11.4543	11.5946	11.6026	11.6634	11.228	11.1611	11.2482	11.748	11.6971	11.7403	11.3848	11.3574	11.3715	11.472	11.5323	11.6237
ENSG00000011132	9.22227	9.25002	9.2638	9.21072	9.17137	9.21557	9.11117	9.0828	9.05655	8.98744	8.90672	9.09558	8.83839	8.80109	8.70001	9.18388	9.28089	9.36809
ENSG00000011143	9.83926	9.91252	9.78511	9.89201	9.82661	9.88065	9.76061	9.65205	9.68351	9.7365	9.7021	9.84826	9.88481	9.86515	9.89742	9.84323	9.83387	9.60067
ENSG00000011198	12.3297	12.1726	12.1322	11.7821	11.8819	11.85	11.9722	11.9183	11.9285	11.6538	11.6221	11.6903	11.664	11.6797	11.5324	12.3522	12.233	12.0123
ENSG00000011201	9.8126	9.78109	9.71717	9.31875	9.23763	9.3383	10.2487	10.3804	10.2918	10.6142	10.5643	10.4195	9.96804	10.182	9.94673	9.33238	9.14681	9.11429
ENSG00000011243	11.5412	11.7012	11.7725	11.7495	11.5325	11.6258	11.5421	11.5039	11.6037	11.6439	11.6052	11.6561	11.5854	11.6832	11.4697	11.6379	11.7502	11.6655
ENSG00000011258	9.66147	9.79955	9.69016	9.74502	9.80032	9.77546	9.77437	9.73109	9.96212	9.73292	9.79842	9.68318	9.74259	9.81019	9.89742	9.61289	9.77834	10.0615
ENSG00000011260	12.1884	12.168	12.1756	12.1901	12.2902	12.2452	12.0253	12.0233	12.0069	11.9101	11.8323	11.8576	11.9485	11.9893	11.752	12.105	12.0041	11.7178
ENSG00000011275	11.1906	11.3025	11.475	11.5624	11.2987	11.5092	11.1428	11.0944	11.1244	11.4438	11.2552	11.4058	11.1733	11.2971	11.1482	11.2814	11.3503	11.3698
ENSG00000011295	11.6194	11.6158	11.5594	11.4744	11.6519	11.5251	11.3802	11.3984	11.4763	11.7829	11.742	11.7879	11.5335	11.4491	11.4234	11.5531	11.4741	11.3054
ENSG00000011304	14.1264	14.4387	14.5461	14.5493	14.0952	14.3055	13.7823	13.7516	13.8604	14.3284	14.013	14.1853	13.8739	14.0639	13.6363	14.0796	14.1794	14.2778
ENSG00000011332	7.02707	7.18192	7.33852	7.4052	7.26691	7.1205	6.99948	6.98511	7.20389	7.25331	7.02891	7.19666	7.49091	7.13417	7.2346	7.3903	7.30202	7.43438
ENSG00000011347	11.9584	12.1463	12.2545	12.1684	11.8825	12.0581	11.9943	11.9272	12.0211	12.3911	12.1757	12.2552	11.5662	11.7101	11.5107	12.2755	12.2976	12.6322
ENSG00000011376	11.9851	12.0908	12.2269	11.9445	11.7158	11.9631	11.539	11.5193	11.5837	11.838	11.737	11.7924	11.5786	11.7819	11.3715	11.7179	11.6815	11.607
ENSG00000011405	13.9845	14.084	14.1774	13.8956	13.8025	13.9431	13.8054	13.7478	13.762	14.0018	13.7867	13.8802	13.5996	13.6855	13.4692	13.8066	13.8134	13.7527
ENSG00000011422	10.6982	10.6875	10.7426	10.3325	10.2257	10.3363	10.7559	10.6946	10.709	11.1763	11.2385	11.2608	10.0193	10.1227	9.86358	11.1608	11.1803	11.1745
ENSG00000011426	13.9833	14.066	14.0734	14.1374	14.0525	14.1837	13.7692	13.7722	13.7971	14.3906	14.3618	14.3661	14.0791	14.2417	13.908	13.7434	13.748	13.5008
ENSG00000011451	9.73902	10.013	10.0782	10.1896	9.65966	9.80127	9.59116	9.6168	9.73889	9.98212	9.74469	9.89629	9.56591	9.6242	9.47262	9.58228	9.81665	10.5098
ENSG00000011454	11.5569	11.5951	11.6579	11.5593	11.4826	11.5882	11.4113	11.3892	11.3464	11.5353	11.5065	11.5366	11.3994	11.4279	11.3441	11.4581	11.4806	11.4123
ENSG00000011465	5.48365	5.12653	5.46186	5.27432	5.44535	5.25658	5.42735	5.40828	5.50374	5.12992	5.13371	5.12348	5.52383	5.12207	5.25224	5.29674	5.3839	5.74295
ENSG00000011478	10.7553	10.6236	10.6297	10.1179	10.1549	10.185	10.4687	10.311	10.3911	9.99262	10.0583	10.0765	10.2894	10.2425	10.0779	10.129	10.1709	10.1331
ENSG00000011485	12.1921	12.2807	12.306	12.3633	12.185	12.2579	11.8696	11.8639	11.9395	12.3885	12.2642	12.3753	12.0049	12.0813	11.7975	12.1356	12.1068	12.14
ENSG00000011523	11.1106	11.1974	11.2945	10.7712	10.4728	10.6411	11.0031	10.936	10.9556	11.0173	10.7913	10.8785	10.3517	10.4228	10.013	10.9505	10.9507	11.1344
ENSG00000011566	11.4342	11.3727	11.3576	11.3887	11.6592	11.5413	11.3309	11.3804	11.2741	11.9682	11.9763	11.9768	11.4488	11.4761	11.4188	11.2526	11.0139	10.7024
ENSG00000011590	4.85493	4.85493	4.85493	4.85493	4.85493	4.85493	4.85493	4.85493	4.85493	4.85493	4.85493	4.85493	5.10969	5.12207	4.85493	4.85493	4.85493	4.85493
ENSG00000011600	5.09418	5.04712	4.85493	5.09763	4.85493	4.85493	4.85493	4.85493	4.85493	4.85493	4.85493	4.85493	5.21475	4.85493	4.85493	4.85493	4.85493	4.85493
ENSG00000011638	9.08879	8.99397	8.84682	9.07419	9.12331	9.2027	9.33437	9.25845	9.38734	9.00834	9.21454	9.12454	9.27017	9.28243	9.31114	8.94382	9.02098	8.77611
ENSG00000011677	7.07266	7.28432	7.31924	6.20138	6.03535	6.18379	6.66259	6.83422	6.79503	5.96299	5.40993	5.60704	6.47899	6.36739	6.33306	6.07295	6.21173	5.96818
ENSG00000012048	10.7446	10.8826	10.8866	11.0887	11.0183	11.1287	10.4583	10.4001	10.5566	10.9816	10.7592	10.8777	10.8115	11.0088	10.7168	10.7055	10.7495	10.6546
ENSG00000012061	10.6082	10.6132	10.6221	10.7438	10.5219	10.6714	10.6653	10.7188	10.6493	11.0706	10.926	11.0145	10.3636	10.5461	10.1372	10.6253	10.5771	10.5343
ENSG00000012124	4.85493	5.04712	4.85493	4.85493	4.85493	4.85493	4.85493	4.85493	5.35917	4.85493	4.85493	4.85493	5.21475	4.85493	4.85493	4.85493	4.85493	4.85493
ENSG00000012171	5.76731	6.05183	5.95544	6.18217	5.96577	5.92166	6.29667	6.09231	6.45288	6.62905	6.27442	6.64042	5.82453	5.72878	5.88727	5.82816	6.14168	5.96818
ENSG00000012174	9.81132	9.77177	9.68835	9.23259	9.21389	9.2174	9.16334	9.25591	9.27794	9.7131	9.81067	9.7077	9.89993	9.76631	10.457	9.83677	9.77186	11.0022
ENSG00000012211	8.8987	9.00705	9.18594	9.02031	8.75738	8.85542	8.44724	8.44962	8.46397	8.52669	8.448	8.59827	8.78887	8.53936	8.57539	9.11063	9.0615	9.16649
ENSG00000012223	6.84823	6.83008	6.68287	5.96691	6.20003	6.47761	6.46046	6.55831	6.43066	6.23296	6.50687	6.57518	5.6115	5.64749	5.85117	6.20745	6.48971	6.25405
ENSG00000012232	11.7149	11.8902	12.0117	12.2197	11.8585	12.165	11.6751	11.7072	11.8091	12.6981	12.568	12.6916	11.8533	12.1004	11.813	11.8005	11.921	12.0272
ENSG00000012504	4.85493	5.18733	5.12796	4.85493	4.85493	4.85493	4.85493	5.2474	5.50374	5.40244	4.85493	5.31874	5.10969	5.12207	4.85493	4.85493	5.12052	5.25706
ENSG00000012660	14.6138	14.6715	14.7611	14.7418	14.6836	14.7851	14.6723	14.6367	14.6455	14.3326	14.2196	14.2391	14.423	14.5111	14.4724	14.7105	14.6767	14.7775
ENSG00000012779	9.79585	9.94453	9.88534	9.43474	9.20187	9.38623	7.52687	7.44985	7.54472	9.11124	9.0319	9.16817	7.63905	7.77634	7.48459	9.14248	9.18397	9.15505
ENSG00000012817	4.85493	4.85493	4.85493	11.2671	11.1568	11.3445	11.0205	10.9439	11.0623	4.85493	4.85493	4.85493	4.85493	4.85493	4.85493	4.85493	4.85493	4.85493
ENSG00000012822	10.8568	10.8512	10.9592	10.6555	10.3968	10.5593	10.7113	10.6166	10.6956	11.8145	11.72	11.763	10.3656	10.5403	10.1215	10.331	10.5678	10.5098
ENSG00000012963	11.1916	11.2116	11.2747	11.4279	11.3471	11.4062	10.7674	10.8272	10.7264	11.2126	11.1407	11.2004	11.1873	11.2537	11.0879	10.8769	10.7804	10.584
ENSG00000012983	11.4897	11.6118	11.7861	11.62	11.3741	11.6189	11.2577	11.1826	11.1698	11.511	11.3024	11.3486	11.0549	11.2317	11.0411	11.2149	11.2812	11.3042
ENSG00000013016	11.5846	11.7248	11.8509	11.6256	11.2826	11.5511	11.7609	11.6518	11.6832	11.3039	11.047	11.3419	10.5998	10.8791	10.3766	11.5484	11.6562	11.6594
ENSG00000013275	13.5615	13.4761	13.4172	13.329	13.2265	13.3447	13.3674	13.3253	13.3901	13.1015	13.0022	13.1107	13.0689	13.1278	12.748	13.3691	13.2865	13.0449
ENSG00000013288	10.6625	10.8822	11.0132	11.7649	11.4571	11.613	11.6338	11.5204	11.6853	11.8338	11.6852	11.8095	10.9839	11.1832	10.9879	11.0609	11.2349	11.4779
ENSG00000013293	6.73686	6.65046	6.69862	6.54262	6.56875	6.42182	8.70648	8.72183	8.89944	6.107	6.1233	6.22583	6.11518	5.64749	6.01881	5.91721	5.95638	5.82477
ENSG00000013297	12.3558	12.4168	12.4878	12.7233	12.6386	12.7863	12.6165	12.6293	12.6511	13.1317	13.0518	12.9843	12.1028	12.3156	12.0751	11.9371	11.8966	11.8161
ENSG00000013306	13.7696	13.7634	13.8285	13.8467	13.5839	13.7722	13.5439	13.4511	13.5391	13.2993	13.2657	13.3037	13.2703	13.4057	13.1397	13.5344	13.5661	13.6347
ENSG00000013364	13.2371	13.5477	13.7292	13.3737	12.7866	13.1499	13.0351	12.9695	13.0597	14.1453	13.804	14.0178	12.6914	12.9916	12.3612	13.1599	13.3183	13.2645
ENSG00000013374	11.4788	11.4365	11.4235	11.3369	11.3785	11.349	11.1327	11.0576	11.1556	11.4067	11.386	11.2732	11.0973	11.1207	10.9705	11.1487	11.0855	10.9203
ENSG00000013375	13.4899	13.3765	13.3576	13.3673	13.4719	13.4502	13.5636	13.5698	13.5319	13.1724	13.2681	13.1981	13.3969	13.39	13.3139	13.4487	13.3072	13.0541
ENSG00000013392	9.04358	8.66741	8.69154	8.61588	8.82174	8.81727	9.22488	9.26353	9.2069	8.52669	8.64948	8.65364	9.21179	8.97725	9.32614	9.02205	9.11124	8.79837
ENSG00000013441	11.6433	11.585	11.3217	11.4075	11.8371	11.4665	11.7682	11.8589	11.6685	11.5847	11.8396	11.7301	11.9741	11.9375	12.1205	11.812	11.8221	11.5274
ENSG00000013503	11.5846	11.7067	11.7236	11.7693	11.6434	11.734	11.2191	11.1786	11.2531	11.5657	11.3866	11.4783	11.326	11.4583	11.1593	11.652	11.6097	11.5296
ENSG00000013523	10.3487	10.3617	10.4245	10.5305	10.4281	10.5043	10.3244	10.322	10.2822	10.1171	10.2231	10.3128	10.2144	10.3321	10.1582	10.5363	10.5471	10.6887
ENSG00000013561	12.4313	12.1904	12.0529	11.9999	12.2307	12.1318	12.4548	12.5073	12.4711	12.3806	12.5877	12.5441	12.4628	12.3701	12.4873	12.5252	12.4114	12.1137
ENSG00000013563	9.9517	10.0086	10.0056	10.257	10.0902	10.2842	10.3441	10.3497	10.3562	10.3909	10.3781	10.4131	9.33641	9.52427	9.26517	9.56673	9.56422	9.64626
ENSG00000013573	11.7251	11.8062	11.8874	12.3027	12.1383	12.236	11.7224	11.7758	11.784	11.7288	11.6516	11.8191	12.2117	12.3057	12.258	12.1126	12.2837	12.2962
ENSG00000013583	7.41119	7.49401	7.25969	9.01343	8.99678	9.01975	7.46633	7.55537	7.60013	8.30237	8.38814	8.31611	7.045	7.28535	7.71145	7.26331	7.52464	8.51415
ENSG00000013588	10.6871	10.8277	10.8594	11.5753	11.4797	11.527	10.0988	10.123	10.3417	13.1772	13.0487	13.0642	10.727	10.9905	10.7542	10.543	10.5241	10.983
ENSG00000013619	4.85493	4.85493	4.85493	4.85493	4.85493	4.85493	4.85493	4.85493	4.85493	5.12992	5.24857	4.85493	4.85493	4.85493	4.85493	4.85493	4.85493	4.85493
ENSG00000013725	6.43431	6.36004	6.43758	6.66292	6.55495	6.36317	6.23623	6.3604	6.26158	6.32399	6.38601	6.15514	6.41166	6.49835	6.46158	6.53289	6.39811	6.34966
ENSG00000013810	11.5946	11.7257	11.8525	12.092	11.8419	11.9911	11.3314	11.4247	11.4403	11.9957	11.8374	11.9933	11.7192	11.8277	11.7867	11.6913	11.6892	12.1436
ENSG00000014123	12.4238	12.3563	12.3246	12.2009	12.3378	12.321	12.1354	12.0761	12.1046	12.1808	12.1304	12.0611	11.9676	12.0034	11.8656	12.1907	12.0024	11.9226
ENSG00000014138	11.2845	11.333	11.3758	11.5159	11.3812	11.4534	11.0967	11.1508	11.175	10.9936	10.7346	10.8669	11.2205	11.3673	11.1579	11.3097	11.176	10.9684
ENSG00000014164	8.89628	9.03853	9.01915	9.2906	8.96154	9.10131	8.77527	8.77626	8.75525	9.1917	9.03788	9.11932	8.80361	8.78484	8.79675	9.09624	9.10866	9.88618
ENSG00000014216	13.6983	13.8969	14.0807	14.0593	13.5912	13.8651	13.3166	13.2955	13.4013	14.1956	13.9586	14.1229	13.3435	13.5385	13.0471	13.5847	13.6801	13.7336
ENSG00000014257	7.29496	7.16585	7.33852	7.41951	7.69356	7.57899	7.34501	7.29512	7.67072	7.35296	7.40001	7.69835	7.31632	7.12346	7.02054	7.31555	7.21556	7.33366
ENSG00000014641	14.6303	14.3353	14.1934	14.3647	14.7051	14.5524	14.7589	14.8222	14.75	14.2973	14.6481	14.5261	15.1026	14.9138	15.2685	14.9416	14.8638	14.5687
ENSG00000014824	13.1119	13	12.9001	12.9624	13.1833	13.0947	13.1128	13.1452	13.0081	12.9733	13.0491	12.9975	13.1829	13.0748	13.2398	12.9381	12.8446	12.5767
ENSG00000014914	8.71841	8.84323	8.81039	8.83754	8.92053	8.80513	8.81145	8.70695	8.87027	9.3566	9.39761	9.36402	8.82111	8.90396	8.90748	8.7504	8.83395	8.89792
ENSG00000014919	11.9723	11.9076	11.9249	11.8831	11.8528	11.9167	11.7609	11.7615	11.7816	11.895	11.9913	11.9993	11.8399	11.8399	11.6215	11.7675	11.6802	11.487
ENSG00000015133	11.4446	11.5787	11.7369	11.4719	11.189	11.3415	11.0906	11.0851	11.1019	11.1165	10.9766	11.0715	11.325	11.3878	11.3287	11.4175	11.4717	11.7168
ENSG00000015153	9.0523	8.93435	8.72397	8.69843	9.02891	8.8245	9.22933	9.15018	9.0917	9.0918	9.33105	9.06603	9.2638	9.24972	9.63995	9.71279	9.62126	9.4868
ENSG00000015171	11.4598	11.4675	11.5535	11.6465	11.5938	11.6313	10.7879	10.8091	10.7644	11.4783	11.3135	11.2814	11.1924	11.3225	11.0569	11.1779	11.1973	10.9894
ENSG00000015285	5.70613	5.79962	5.78589	5.61452	5.44535	5.54623	5.42735	5.33487	5.50374	5.57604	5.68123	5.60704	5.36249	5.44892	5.68876	5.39499	5.59893	5.82477
ENSG00000015413	5.09418	5.12653	5.46186	5.09763	5.27387	5.31823	5.11226	5.13287	4.85493	5.40244	5.4745	4.85493	5.10969	5.31632	5.25224	4.85493	5.12052	4.85493
ENSG00000015475	9.2184	9.17865	9.15989	9.12825	9.23566	9.23556	9.60321	9.58473	9.59288	9.38423	9.41836	9.3328	9.10415	8.93372	8.95013	9.03343	9.00445	8.89792
ENSG00000015479	14.2519	14.3761	14.4711	14.553	14.2444	14.5843	13.917	13.9065	13.9194	14.4719	14.2536	14.2257	14.0682	14.2796	13.8066	13.9489	13.9606	13.7303
ENSG00000015520	5.09418	5.04712	5.24047	4.85493	4.85493	4.85493	4.85493	4.85493	5.35917	5.12992	5.13371	5.23417	4.85493	5.12207	4.85493	4.85493	4.85493	4.85493
ENSG00000015532	10.9188	11.0172	11.075	11.2107	10.9655	11.0632	11.0371	10.9981	11.1905	11.7418	11.6719	11.703	10.967	11.0848	10.8964	11.0983	11.2009	11.2925
ENSG00000015568	11.6447	11.6812	11.65	11.818	11.3094	11.8209	10.6603	10.5631	11.1772	11.7489	11.6656	11.3865	11.2352	11.4791	11.4753	11.2972	11.2231	10.441
ENSG00000015592	5.19289	4.85493	4.85493	5.09763	5.09737	4.85493	4.85493	5.13287	4.85493	4.85493	5.3363	4.85493	4.85493	5.12207	4.85493	4.85493	4.85493	4.85493
ENSG00000015676	12.2213	12.2546	12.3914	12.3529	12.1519	12.308	11.9812	11.9391	11.9906	12.2316	12.1631	12.1899	12.0042	12.2289	11.7934	11.933	12.0336	11.8669
ENSG00000016082	6.70142	6.60115	6.60091	6.70052	6.88199	6.7879	7.38666	7.59705	7.27468	6.75664	6.66773	6.4329	6.47899	6.30628	6.42033	6.57921	6.43563	6.55843
ENSG00000016391	7.84878	7.95957	8.20538	8.27066	8.07351	8.2453	7.84315	7.73748	8.07167	7.42772	7.30111	7.45775	8.03768	8.05898	7.78686	8.0888	8.04547	7.96074
ENSG00000016402	6.38846	6.38048	6.26999	6.54262	6.40721	6.59422	6.23623	6.17241	5.92506	5.93138	5.72465	5.8072	5.75976	5.83684	5.88727	6.84379	6.52442	6.34966
ENSG00000016490	5.26838	5.32398	5.12796	5.19776	5.09737	5.08733	4.85493	4.85493	5.50374	5.24323	5.24857	4.85493	4.85493	5.12207	4.85493	4.85493	5.23001	5.25706
ENSG00000016602	4.85493	4.85493	4.85493	4.85493	4.85493	4.85493	4.85493	4.85493	4.85493	5.12992	4.85493	4.85493	4.85493	4.85493	4.85493	4.85493	4.85493	4.85493
ENSG00000016864	11.3205	11.2584	11.2533	11.28	11.4227	11.4272	11.2777	11.2287	11.229	11.4028	11.4794	11.4655	11.3472	11.3509	11.2207	11.1312	11.0757	10.7806
ENSG00000017260	12.6281	12.6354	12.6056	12.6379	12.7384	12.7173	12.5293	12.5206	12.493	12.7278	12.742	12.6975	12.5405	12.5308	12.6119	12.6008	12.5348	12.6481
ENSG00000017427	4.85493	4.85493	4.85493	4.85493	4.85493	4.85493	5.11226	4.85493	4.85493	4.85493	4.85493	4.85493	4.85493	4.85493	4.85493	4.85493	4.85493	4.85493
ENSG00000017483	4.85493	5.04712	5.12796	5.27432	5.19739	5.18323	5.42735	5.13287	5.26733	4.85493	5.53261	5.12348	5.21475	5.50471	5.13632	4.85493	5.44552	5.42182
ENSG00000017797	14.8163	14.989	15.1032	14.9548	14.7271	14.8896	14.5899	14.5481	14.6141	15.5442	15.3312	15.3839	14.3095	14.4071	14.1102	14.4095	14.4344	14.3263
ENSG00000018189	11.0678	11.1541	11.2441	11.1369	11.0365	11.0783	10.7184	10.6633	10.7624	11.1868	10.982	11.0587	10.8741	10.9122	10.7523	10.907	10.862	10.7449
ENSG00000018236	5.48365	5.54189	5.39857	5.49261	5.64986	5.54623	5.65931	5.63283	5.80797	5.62471	5.4745	5.45201	5.65144	5.31632	5.41506	4.85493	5.31366	4.85493
ENSG00000018280	6.66493	6.54095	6.80364	5.96691	6.27352	6.14768	6.00504	6.06414	6.18028	6.27942	6.54453	6.27047	6.13773	6.34739	6.26282	6.17543	6.16556	6.63258
ENSG00000018408	10.1101	10.1836	10.2908	10.8452	10.7797	10.9834	10.3934	10.4195	10.4537	10.9861	10.6563	10.6237	9.54156	9.57038	9.49932	10.4042	10.5565	10.7258
ENSG00000018510	12.6159	12.7327	12.8046	12.9766	12.9278	13.0033	12.0832	12.0699	12.0578	12.6825	12.4989	12.5097	12.3922	12.4368	12.1674	12.2651	12.199	11.994
ENSG00000018607	4.85493	4.85493	4.85493	4.85493	4.85493	4.85493	4.85493	4.85493	5.14704	4.85493	4.85493	4.85493	4.85493	4.85493	4.85493	4.85493	4.85493	4.85493
ENSG00000018610	11.8588	11.9059	11.9276	11.3291	11.3279	11.3315	11.2582	11.2306	11.2824	12.0372	11.916	11.9244	11.5833	11.6665	11.4612	11.8441	11.765	11.4859
ENSG00000018625	4.85493	4.85493	4.85493	4.85493	4.85493	4.85493	5.29947	4.85493	5.14704	5.52352	5.13371	5.31874	4.85493	4.85493	5.13632	4.85493	4.85493	4.85493
ENSG00000018699	11.936	11.9702	11.9979	12.0126	12.0767	12.1337	11.608	11.5246	11.6701	11.7207	11.6704	11.6933	11.8906	11.9317	11.7334	11.7899	11.6732	11.6237
ENSG00000018869	7.49228	7.57998	7.43993	7.36132	7.59712	7.36566	7.94541	7.91164	7.99196	6.50524	6.70075	6.52382	7.46838	7.4126	7.40948	6.80657	6.59095	6.80042
ENSG00000019102	4.85493	5.28342	4.85493	4.85493	5.09737	4.85493	4.85493	4.85493	5.14704	4.85493	4.85493	4.85493	4.85493	5.12207	4.85493	4.85493	5.12052	5.42182
ENSG00000019144	10.1941	10.4252	10.5388	10.4138	10.0869	10.3006	9.97976	9.97785	10.0344	10.6411	10.447	10.5597	10.262	10.4312	10.2631	10.2212	10.3469	10.4758
ENSG00000019169	5.09418	4.85493	4.85493	5.09763	5.09737	4.85493	5.11226	4.85493	4.85493	4.85493	4.85493	5.12348	4.85493	4.85493	4.85493	4.85493	4.85493	4.85493
ENSG00000019186	4.85493	5.04712	4.85493	5.27432	4.85493	4.85493	5.11226	4.85493	5.26733	5.12992	4.85493	5.38973	4.85493	4.85493	4.85493	4.85493	4.85493	4.85493
ENSG00000019485	6.23842	6.13144	6.26999	6.12231	6.03535	6.2525	5.73388	5.40828	5.96091	5.86464	5.87807	5.87511	5.6115	5.76641	5.59252	5.5495	5.501	5.54704
ENSG00000019505	5.19289	5.36119	5.12796	4.85493	4.85493	4.85493	4.85493	4.85493	4.85493	5.12992	4.85493	5.23417	4.85493	4.85493	4.85493	4.85493	4.85493	4.85493
ENSG00000019549	6.4492	6.73601	6.72954	6.86236	6.73522	6.6307	8.04071	8.22191	8.1099	9.82311	9.73002	9.57306	7.99169	7.93373	8.02272	6.78753	6.62287	6.76862
ENSG00000019582	10.032	10.0589	10.0947	9.69583	9.48405	9.69906	10.6816	10.5693	10.785	10.7476	10.7058	10.6546	9.94834	10.1545	9.82893	9.73382	9.94033	10.1985
ENSG00000019991	5.09418	4.85493	4.85493	4.85493	4.85493	4.85493	5.29947	5.13287	4.85493	5.24323	4.85493	4.85493	5.10969	4.85493	5.13632	4.85493	4.85493	4.85493
ENSG00000019995	11.4082	11.5431	11.5384	11.5965	11.5881	11.6168	11.3575	11.3001	11.3252	11.7497	11.7366	11.7429	11.5428	11.6075	11.4646	11.4489	11.3067	11.317
ENSG00000020129	10.4583	10.6781	10.9078	10.723	10.3045	10.4862	10.3775	10.2963	10.3014	10.8795	10.5466	10.8378	10.3477	10.3911	10.0207	10.845	10.8974	11.0399
ENSG00000020181	8.30038	8.31316	8.33753	8.44176	8.2048	8.42481	8.62066	8.57796	8.76718	8.67629	8.59766	8.5945	8.27331	8.20381	8.02272	8.03653	8.2095	8.44038
ENSG00000020219	4.85493	4.85493	4.85493	5.27432	4.85493	4.85493	4.85493	4.85493	4.85493	4.85493	4.85493	4.85493	4.85493	4.85493	4.85493	4.85493	4.85493	4.85493
ENSG00000020256	10.651	10.7014	10.8135	10.9369	10.6973	10.8497	10.1986	10.2789	10.319	10.6103	10.3352	10.4837	10.2726	10.3232	10.0345	10.4753	10.5537	10.6807
ENSG00000020426	11.7221	11.4917	11.3398	11.4984	11.8264	11.5376	11.8738	11.9513	11.8636	11.2525	11.5447	11.4839	12.1909	11.9517	12.3179	11.9401	11.9246	11.5548
ENSG00000020577	11.3019	11.4696	11.4965	11.7058	11.5285	11.5633	11.4191	11.3026	11.4297	12.1676	12.1191	12.1336	11.5558	11.6837	11.6083	11.3556	11.4846	11.6175
ENSG00000020633	6.08477	6.24036	6.31431	6.12231	6.34236	6.3013	6.14993	6.29365	6.49608	6.62905	6.34271	6.60824	6.52706	6.44404	6.52084	6.03633	6.16556	6.47936
ENSG00000020922	11.5566	11.3783	11.4098	11.3483	11.4257	11.4569	11.116	11.1364	11.087	11.0924	11.1387	11.1167	11.5532	11.4705	11.3576	11.0965	10.9826	10.6093
ENSG00000021300	7.2797	7.41576	7.44878	7.47533	7.25893	7.48273	7.27558	7.1319	7.14189	7.36254	7.00348	7.14419	7.39847	7.29485	6.89879	6.87995	7.12312	7.10634
ENSG00000021355	11.2121	11.1528	11.0582	10.7981	10.8934	10.8526	11.1609	11.1705	11.1136	11.0917	11.2616	11.2029	11.1619	11.0914	11.071	11.0385	10.8989	10.7732
ENSG00000021461	5.09418	5.04712	4.85493	4.85493	4.85493	4.85493	4.85493	4.85493	4.85493	4.85493	4.85493	5.12348	4.85493	4.85493	4.85493	5.16795	4.85493	4.85493
ENSG00000021488	5.48365	5.48774	5.57099	5.39511	5.49193	5.37236	5.36758	5.53061	5.4362	5.24323	5.53261	5.55944	5.29505	5.44892	5.25224	5.16795	5.31366	5.42182
ENSG00000021574	11.3321	11.2737	11.1995	11.2137	11.3718	11.4351	11.2196	11.2332	11.1105	11.2833	11.3068	11.0796	11.2449	11.2584	11.2847	11.2199	11.0248	10.947
ENSG00000021645	7.23286	7.28432	7.23924	6.6372	6.62243	6.49115	7.23947	7.2322	7.12913	5.57604	5.87807	5.55944	7.11574	7.25645	6.88453	6.72864	6.90363	7.50993
ENSG00000021762	8.52152	8.66189	8.7522	8.57898	8.32121	8.46248	7.41106	7.5638	7.60013	8.8353	8.81907	8.69645	7.96547	8.13841	7.94624	8.16721	8.21915	8.08767
ENSG00000021776	12.7356	12.9021	13.0642	13.1042	12.82	13.059	12.4326	12.4246	12.4762	13.4558	13.2266	13.3792	12.5946	12.8421	12.3533	12.6125	12.6627	12.4376
ENSG00000021826	7.97016	8.03028	8.17426	8.04914	8.10858	8.04386	8.7844	8.88589	8.74724	7.59848	7.56174	7.69835	7.29928	7.29485	7.00756	8.22162	8.22395	8.26965
ENSG00000022267	10.8996	10.9628	11.019	12.7558	12.5813	12.7816	12.428	12.4049	12.4383	11.9129	11.8641	11.8481	11.4861	11.6657	11.2367	10.8343	10.7813	10.7806
ENSG00000022277	12.8284	12.7835	12.799	12.8642	12.7954	12.8786	12.6951	12.6999	12.6943	12.8716	12.8514	12.8558	12.5809	12.706	12.4255	12.6685	12.5049	12.3168
ENSG00000022556	15.6567	15.9013	16.1077	15.8832	15.4169	15.7738	16.0341	15.9705	16.0543	16.5789	16.319	16.4935	15.6607	15.9767	15.3468	15.5336	15.6405	15.4569
ENSG00000022567	11.1069	11.2009	11.1982	11.4188	11.284	11.3399	11.283	11.3118	11.2552	11.0478	11.0864	11.0883	11.4852	11.3607	11.6737	11.4783	11.585	11.6815
ENSG00000022840	12.8494	13.0253	13.1506	13.1496	12.8833	13.1019	12.8525	12.7701	12.885	13.2118	13.0014	13.0971	12.5499	12.7477	12.357	12.717	12.8039	12.7811
ENSG00000022976	9.42039	9.46514	9.51446	9.50336	9.45229	9.45292	9.5075	9.45099	9.50803	9.34961	9.44558	9.43083	9.43416	9.5125	9.27293	9.43589	9.57543	9.51835
ENSG00000023041	11.9916	11.8378	11.7107	11.5671	11.84	11.6323	11.9709	11.995	11.8677	11.6083	11.8046	11.7344	12.1417	12.0068	12.2828	12.0168	11.9976	11.8377
ENSG00000023171	9.97363	10.0457	10.1967	9.47863	9.45567	9.48969	9.56498	9.48615	9.56818	8.8846	8.78031	8.79817	9.30367	9.19675	9.06201	9.93889	9.86009	9.94704
ENSG00000023191	12.4027	12.5691	12.682	12.6511	12.2714	12.3419	12.0431	11.9191	12.063	12.6006	12.3974	12.5521	11.9403	11.978	11.5934	12.1465	12.1948	12.1508
ENSG00000023228	13.8502	13.7987	13.7552	13.7729	13.8066	13.8277	13.5503	13.5834	13.5665	13.5778	13.6449	13.5949	13.6682	13.6781	13.5016	13.5471	13.3554	13.077
ENSG00000023287	11.6855	11.7003	11.7058	11.6869	11.7357	11.7413	11.555	11.5672	11.552	11.7829	11.669	11.6933	11.6074	11.5927	11.4803	11.298	11.2254	11.1518
ENSG00000023318	12.5294	12.4704	12.4042	12.3399	12.4066	12.3878	12.5309	12.4609	12.5019	12.2783	12.231	12.2796	12.2953	12.3627	12.1914	12.4626	12.483	12.497
ENSG00000023330	12.9211	13.0224	13.1316	12.6656	12.2902	12.5752	12.7322	12.7183	12.682	12.8222	12.6786	12.7618	11.8625	12.1234	11.5356	13.0175	13.0417	12.8299
ENSG00000023445	9.05447	8.96893	8.90136	9.15141	9.38128	9.34668	8.86405	8.82181	8.80623	9.86454	9.8553	9.83401	9.20294	8.93667	9.18238	9.19742	8.91879	9.05397
ENSG00000023516	10.7992	10.8675	11.0125	11.2738	11.2319	11.3557	10.775	10.7225	10.7664	11.4251	11.3086	11.3097	10.8523	10.957	10.8305	10.5731	10.6514	10.8406
ENSG00000023572	9.66715	9.59669	9.58068	9.59976	9.70005	9.73904	9.43996	9.53524	9.34564	9.89525	9.91812	9.71809	9.91083	9.70736	9.937	10.0248	9.80399	9.54486
ENSG00000023608	10.6892	10.5187	10.3425	10.7807	11.1875	10.8603	10.8491	10.9111	10.9135	10.6926	10.827	10.6972	11.4123	11.2046	11.618	11.1329	11.0444	10.7936
ENSG00000023697	11.2101	11.0046	10.8858	10.968	11.0808	10.9882	10.903	10.9144	10.8338	11.5955	11.706	11.5908	11.075	11.1444	11.0516	11.1268	11.0384	10.7373
ENSG00000023734	13.6913	13.6681	13.6086	13.6829	13.7056	13.6725	13.5139	13.4774	13.5421	13.5024	13.5226	13.4784	13.5703	13.5538	13.6202	13.6258	13.5161	13.5615
ENSG00000023839	11.8913	11.9065	11.8493	11.2757	11.3692	11.2883	11.3257	11.3492	11.3158	11.5777	11.5991	11.615	12.0719	12.133	12.0502	11.6122	11.6884	11.606
ENSG00000023892	9.92706	9.8695	10.0143	9.6611	9.39717	9.54605	9.84421	9.74928	9.81721	9.95015	9.93581	9.85298	9.17831	9.5184	9.10327	9.70571	9.7273	9.65439
ENSG00000023902	7.2249	7.53562	7.2495	7.50909	7.50682	7.3102	7.79519	7.97565	7.8557	8.02398	8.06764	7.88475	7.42217	7.47201	7.20124	7.19503	7.10167	7.45366
ENSG00000023909	11.9608	12.0286	12.1756	12.1277	12.11	12.2915	11.6588	11.5749	11.601	11.8709	11.6082	11.5752	12.0298	12.1693	12.0202	11.5958	11.5636	11.308
ENSG00000024048	12.0104	12.1181	12.2121	12.174	12.0365	12.1885	11.804	11.6998	11.7767	12.1314	11.9389	12.1397	11.7979	11.9254	11.6246	11.9511	11.9592	11.9031
ENSG00000024422	8.67096	8.85293	8.92013	9.01113	8.483	8.57561	8.39241	8.4937	8.40396	10.2087	9.95486	10.0684	8.67157	8.81716	8.61271	8.69408	8.76683	9.39263
ENSG00000024526	13.3311	13.1799	13.0344	13.37	13.7157	13.5467	13.7084	13.7997	13.621	13.13	13.3334	13.1493	13.9613	13.8076	14.1174	13.5913	13.4896	13.1521
ENSG00000024862	10.6067	10.399	10.3745	10.0855	10.2208	10.1756	10.4818	10.5065	10.6223	10.1212	10.2087	10.1727	10.3616	10.2684	10.4376	10.5403	10.4182	10.1214
ENSG00000025039	8.06894	8.10853	8.24584	8.13686	7.84773	8.17118	7.97254	8.13522	8.0456	8.38726	8.44348	8.40074	7.6851	7.77634	7.80146	7.60314	7.65998	7.45366
ENSG00000025156	10.6207	10.6165	10.5569	10.681	10.855	10.7498	10.5003	10.5277	10.5485	10.6411	10.6476	10.6061	10.9118	10.8897	10.6618	10.3462	10.336	10.1704
ENSG00000025293	11.5221	11.591	11.6411	11.7005	11.6914	11.7202	11.6263	11.6928	11.6418	11.632	11.5483	11.5898	11.668	11.6564	11.7589	11.6545	11.5864	11.6993
ENSG00000025423	7.36876	7.29903	7.13201	7.22042	7.17643	7.24496	7.38666	7.477	7.52574	7.48994	7.61983	7.42339	7.49091	7.31364	7.63989	7.26331	7.12312	6.94849
ENSG00000025434	11.3205	11.2416	11.2235	11.0773	11.0449	11.1096	11.402	11.4877	11.4581	11.4212	11.4662	11.4527	11.0684	11.1689	11.022	11.4581	11.5121	11.371
ENSG00000025708	9.57497	9.7937	9.82869	9.00652	8.83479	8.79535	9.75135	9.57863	9.65179	9.38195	9.10776	9.31466	8.94324	8.82354	8.66494	9.48912	9.47517	9.50041
ENSG00000025770	12.3285	12.3525	12.4475	12.5237	12.3101	12.4061	12.6359	12.5842	12.6927	12.3474	12.2498	12.3007	12.0971	12.1836	11.8703	12.1452	12.2374	12.0734
ENSG00000025772	11.6343	11.6628	11.7832	12.4501	12.2268	12.4874	11.783	11.7624	11.7723	12.0684	11.9241	11.9993	11.7262	11.9658	11.5194	11.8104	11.8221	11.7051
ENSG00000025796	11.2589	11.3508	11.3211	11.2928	11.3094	11.2995	11.1315	11.1678	11.1526	11.3813	11.2261	11.3646	11.1144	11.0715	11.41	11.1856	11.2069	11.9401
ENSG00000025800	13.1768	13.4151	13.5723	13.6982	13.3619	13.6347	12.9665	12.9863	13.0431	13.5355	13.2906	13.4177	12.9255	13.1821	12.7506	13.1215	13.2141	13.1822
ENSG00000026025	5.70613	6.06555	6.07158	5.61452	5.53514	5.46587	6.57352	6.59418	6.578	6.18438	6.06759	6.22583	5.85513	5.80237	5.34077	6.20745	6.27744	6.51956
ENSG00000026036	8.40331	8.5146	8.23583	8.36784	8.3796	8.35637	8.86118	8.80097	8.62142	8.44116	8.65339	8.41365	8.94856	8.78484	8.71913	8.66017	8.87397	9.01018
ENSG00000026103	6.92076	6.87124	6.29237	6.61093	6.92394	6.8294	6.39057	6.59418	6.63596	8.67255	8.8086	8.73801	6.98117	6.95127	7.11997	6.9827	6.71393	7.13089
ENSG00000026297	9.56588	9.64761	9.42769	9.48361	9.43358	9.24993	9.23155	9.30106	9.3822	9.24796	9.22243	9.28932	9.12071	9.26149	8.97258	9.40998	9.33253	9.26552
ENSG00000026508	7.56883	7.64585	7.64577	5.9907	6.20003	6.11026	6.14993	6.24678	6.43066	10.7081	10.6417	10.6301	6.78102	6.82229	6.77993	5.82816	5.83134	6.47936
ENSG00000026559	9.36026	9.5832	9.60788	9.86302	9.63159	9.60727	9.58943	9.53943	9.59955	10.0512	9.73554	9.93833	9.14864	9.22829	8.8941	8.31833	8.58197	8.71498
ENSG00000026652	10.3291	10.3251	10.2943	10.3751	10.3026	10.3761	10.2333	10.1764	10.2557	10.3955	10.503	10.4633	10.3132	10.4176	10.3204	10.2393	10.217	10.1676
ENSG00000026751	5.09418	5.18733	5.12796	5.27432	5.19739	5.08733	5.53048	5.47266	5.62009	5.79236	6.00854	5.73325	4.85493	5.55581	5.53885	4.85493	5.23001	5.65163
ENSG00000026950	7.20882	7.24429	7.19738	7.36132	7.55915	7.29598	7.65408	7.59705	7.66209	8.12116	8.22907	8.33435	7.63905	7.4803	7.61519	7.67394	7.50874	7.86453
ENSG00000027001	11.3276	11.2259	11.1796	11.4347	11.4381	11.4856	11.1226	11.1357	11.2496	11.1028	11.1205	11.1264	11.29	11.3175	10.9965	11.1259	11.0565	10.6727
ENSG00000027075	12.3162	12.4147	12.5351	12.3053	12.0643	12.1989	12.3564	12.3123	12.2916	12.697	12.5169	12.6083	11.9155	12.0663	11.5867	12.4164	12.4552	12.266
ENSG00000027644	5.09418	4.85493	4.85493	4.85493	4.85493	4.85493	4.85493	4.85493	4.85493	4.85493	4.85493	4.85493	4.85493	5.23219	4.85493	4.85493	4.85493	4.85493
ENSG00000027697	13.742	13.5127	13.2936	13.3779	13.7634	13.5223	14.0156	14.0895	14.0554	13.6535	13.9826	13.8855	14.4629	14.2437	14.5488	13.9902	13.9092	13.6472
ENSG00000027847	10.5866	10.7081	10.7574	10.7348	10.4927	10.6004	10.5912	10.5298	10.5837	10.6815	10.62	10.7721	10.4351	10.4176	10.3041	10.7113	10.6646	10.5691
ENSG00000027869	6.41923	6.29638	6.39796	6.0587	6.01271	6.11026	6.52639	6.53996	6.26158	6.02318	6.29766	5.99712	6.04432	6.01945	6.1877	6.03633	6.0665	6.14913
ENSG00000028116	11.4346	11.3691	11.307	11.4761	11.6166	11.5583	11.2152	11.2377	11.2636	11.4273	11.4478	11.3902	11.4847	11.3487	11.3965	11.1294	11.0757	10.9085
ENSG00000028137	12.9589	13.0382	13.0894	12.4433	12.0401	12.335	12.8548	12.6548	12.7936	11.5266	11.0719	11.4783	10.437	10.5002	10.1329	13.1349	13.292	13.3407
ENSG00000028203	12.5879	12.5033	12.4294	12.4566	12.5949	12.5477	12.3074	12.3148	12.3371	12.5588	12.6258	12.6443	12.5915	12.5955	12.5361	12.4944	12.384	12.1891
ENSG00000028277	5.73731	5.91866	5.70715	5.83768	5.77912	5.68235	6.00504	5.8394	5.80797	6.15923	6.20157	6.02528	6.06851	5.83684	6.13447	5.67368	5.89606	6.20289
ENSG00000028310	11.4748	11.5002	11.5171	11.6071	11.5305	11.5092	11.223	11.2032	11.3569	11.3015	11.2235	11.2513	11.3651	11.4269	11.3025	11.3854	11.3622	11.5074
ENSG00000028528	12.4095	12.4178	12.363	12.5195	12.4682	12.5414	12.3347	12.2889	12.3154	13.0695	13.0208	13.0338	12.3343	12.3854	12.1798	12.283	12.1951	12.2181
ENSG00000028839	11.6865	11.5426	11.3299	11.2819	11.5543	11.4374	11.7319	11.825	11.7238	11.1584	11.3166	11.2531	11.697	11.6438	11.8227	11.7782	11.6544	11.4326
ENSG00000029153	10.6148	10.5748	10.5144	10.8205	10.9302	10.8379	10.8382	10.9039	10.8819	11.3272	11.2339	11.2543	10.8962	10.9941	10.9546	10.8863	10.8045	10.5925
ENSG00000029363	13.7683	13.8916	13.9987	14.095	13.9426	14.0813	13.5227	13.4762	13.4616	13.8906	13.5897	13.7118	13.5398	13.6684	13.3846	13.581	13.557	13.4144
ENSG00000029364	13.7848	13.7487	13.7128	13.607	13.7349	13.7293	13.7832	13.7994	13.7682	13.7133	13.7995	13.7642	13.7712	13.8471	13.7331	13.769	13.6475	13.5076
ENSG00000029534	11.0811	11.1567	11.5977	12.4829	11.8486	12.3573	10.9549	10.7624	11.0215	12.8695	12.6263	12.8005	11.0865	11.0802	10.8574	10.7242	10.688	10.9304
ENSG00000029559	4.85493	5.28342	5.39857	5.09763	5.39453	4.85493	4.85493	5.47266	4.85493	5.24323	4.85493	5.23417	5.10969	5.12207	5.13632	4.85493	4.85493	5.25706
ENSG00000029639	10.8108	10.6506	10.4802	10.1104	10.3649	10.2426	10.7849	10.8974	10.8991	10.5011	10.6378	10.6401	10.881	10.6109	10.9295	10.661	10.7404	10.4963
ENSG00000029725	12.049	12.188	12.2846	12.1954	12.0756	12.1612	11.6161	11.6309	11.6858	12.0715	11.9381	11.9915	11.6595	11.8026	11.5085	11.5104	11.3317	11.1198
ENSG00000029993	11.7821	11.8537	11.8878	11.9935	11.9211	11.9631	11.6621	11.6824	11.6764	11.8958	11.7064	11.75	11.482	11.6162	11.2892	11.5596	11.6452	11.4063
ENSG00000030066	13.4465	13.4394	13.5311	13.6886	13.4829	13.721	13.3252	13.2419	13.3237	13.1826	13.0934	13.1801	13.2772	13.4351	13.0854	13.4741	13.4088	13.477
ENSG00000030110	12.0814	12.0887	12.085	12.2798	12.1443	12.2661	12.0734	12.0854	12.0967	12.4883	12.5365	12.5509	12.1001	12.1789	11.9389	12.15	12.0363	11.8016
ENSG00000030304	5.26838	5.32398	4.85493	5.33864	5.09737	5.18323	5.11226	5.40828	5.14704	5.52352	5.4745	5.23417	5.21475	5.68923	5.25224	5.16795	4.85493	4.85493
ENSG00000030419	7.53109	7.69419	7.5991	7.91137	7.99597	8.01865	8.02009	8.04286	7.84815	8.57965	8.35483	8.39641	7.78495	7.86039	7.76466	7.72238	7.7023	7.77644
ENSG00000030582	12.8112	13.0275	13.1418	12.9248	12.5601	12.7529	12.9569	12.8767	12.9752	13.54	13.2892	13.5223	12.2574	12.4884	12.1496	13.0073	13.1088	13.3614
ENSG00000031003	10.7921	10.8281	10.778	10.7651	10.8928	10.7624	10.8749	10.8408	10.8005	11.2101	11.2462	11.2489	11.2002	11.0655	11.2809	10.9244	10.8959	10.9667
ENSG00000031081	8.91075	9.02716	9.17297	8.91593	8.72407	8.89259	8.77222	8.81836	8.93509	9.94244	9.78783	9.93091	8.60573	8.61496	8.54996	8.80015	8.74042	9.16649
ENSG00000031691	10.3084	10.2108	9.98201	10.1784	10.7143	10.4556	10.2031	10.2663	10.1094	9.98212	10.3793	10.0805	11.0859	10.9003	11.2751	10.8364	10.7051	10.3908
ENSG00000031698	14.6448	14.554	14.5538	14.4941	14.4726	14.5227	14.5534	14.566	14.6051	14.5489	14.6243	14.58	14.3668	14.4665	14.2121	14.4949	14.3408	14.0786
ENSG00000031823	11.2082	11.3638	11.4771	11.571	11.2393	11.4715	11.1574	11.0851	11.148	11.5547	11.3541	11.465	11.0376	11.2215	10.7643	11.2909	11.3217	11.3524
ENSG00000032219	9.06959	9.22662	9.14669	9.19054	9.19582	9.18224	8.80548	8.89902	8.95259	9.6038	9.42976	9.58256	9.08259	9.1341	9.23103	9.26648	9.26249	9.53167
ENSG00000032389	11.4296	11.4231	11.5058	11.5029	11.3394	11.4538	11.2851	11.2326	11.3211	11.3784	11.4086	11.4485	11.1197	11.1745	10.8297	11.3058	11.1791	11.0038
ENSG00000032444	12.8699	13.0019	13.1376	13.1702	12.7585	12.9254	12.9081	12.8346	12.9669	12.8871	12.7029	12.8875	12.5976	12.6326	12.5027	12.8027	12.8632	13.1304
ENSG00000032742	10.1502	10.0762	9.99531	10.1232	10.2838	10.2063	10.1548	10.0705	10.0507	9.97457	10.1073	9.97486	10.5441	10.5032	10.4388	9.9227	9.78962	9.52724
ENSG00000033011	11.4594	11.4035	11.4087	11.5391	11.5035	11.5163	11.2615	11.2626	11.353	11.255	11.2398	11.3016	11.2637	11.3017	11.2419	11.4482	11.3857	11.4349
ENSG00000033030	11.0922	11.0703	11.0819	10.7583	10.747	10.7773	10.7727	10.7077	10.7995	10.9287	10.8569	10.9029	10.7177	10.7449	10.6209	11.0919	11.1955	10.9781
ENSG00000033050	12.7602	12.7454	12.8913	12.9118	12.5782	12.9129	12.3524	12.2556	12.4458	12.4785	12.3412	12.497	12.4161	12.7203	12.0456	12.6285	12.5539	12.554
ENSG00000033100	11.2803	11.3736	11.497	11.336	11.0976	11.2935	11.007	10.9635	11.119	11.6538	11.5394	11.6784	11.0937	11.2413	11.002	11.2671	11.3322	11.3735
ENSG00000033122	4.85493	5.18733	5.12796	5.19776	5.19739	4.85493	5.11226	4.85493	4.85493	5.12992	5.24857	5.12348	4.85493	4.85493	4.85493	4.85493	5.23001	4.85493
ENSG00000033170	13.4668	13.3362	13.2596	12.6446	12.807	12.7312	13.1576	13.1931	13.1747	12.5436	12.6878	12.6322	13.1725	13.0886	13.218	13.1204	13.0431	13.0184
ENSG00000033178	12.8961	12.8481	12.8312	12.8276	12.8823	12.9465	12.6329	12.5951	12.5693	12.871	12.9091	12.8452	12.8351	12.8395	12.6533	12.7135	12.5787	12.1551
ENSG00000033327	13.8921	14.1144	14.2902	14.3221	13.9301	14.2206	13.8012	13.767	13.8258	14.2474	14.0423	14.1584	13.1144	13.333	12.9883	13.9871	14.0446	14.1577
ENSG00000033627	11.2784	11.3674	11.5186	11.3148	11.0023	11.2913	11.2728	11.133	11.2453	11.7756	11.6531	11.7589	11.0665	11.2752	11.0732	11.2996	11.4419	11.7645
ENSG00000033800	11.0613	11.1235	11.1269	11.0384	10.9572	11.051	10.7705	10.8083	10.7545	11.7881	11.7638	11.6516	10.8775	11.0337	10.8905	10.7554	10.7161	10.8688
ENSG00000033867	12.1323	12.1386	12.1613	12.1311	12.1692	12.2484	11.7552	11.6633	11.6806	11.5348	11.4962	11.4763	11.7521	11.8601	11.8042	12.0168	11.9762	11.9125
ENSG00000034053	7.6116	7.5108	7.32892	5.83768	5.74876	5.77009	5.11226	5.33487	5.14704	6.38766	6.06759	5.93814	5.75976	5.55581	5.64226	4.85493	5.23001	4.85493
ENSG00000034152	9.61667	9.7304	9.80707	9.89326	9.5328	9.86442	9.47037	9.61283	9.67722	9.7365	9.53063	9.59764	9.33438	9.66903	9.36539	9.64285	9.79922	10.5321
ENSG00000034239	5.09418	5.18733	5.12796	5.27432	5.49193	5.37236	5.65931	5.90943	5.6716	5.75372	5.91247	5.73325	5.42168	5.23219	5.41506	5.16795	5.501	5.25706
ENSG00000034510	17.2576	17.0506	16.8348	16.8144	17.0458	16.8693	17.3849	17.5206	17.4512	17.1299	17.5072	17.3135	17.6008	17.5221	17.7347	17.477	17.365	17.1501
ENSG00000034533	9.98048	9.8382	9.91207	9.80722	9.91626	9.90352	9.94772	9.9002	9.98604	9.5274	9.71333	9.65102	10.059	10.0391	9.96439	9.71984	9.70194	9.40233
ENSG00000034677	11.8516	11.8913	11.9456	11.9816	12.0871	12.0621	12.0964	12.1025	12.0682	12.3671	12.3752	12.427	11.8245	11.9165	11.7339	11.7138	11.6282	11.4745
ENSG00000034693	11.676	11.4968	11.1905	11.2757	11.6274	11.4837	11.7555	11.9375	11.7654	11.4644	11.7292	11.5969	12.0652	11.8202	12.0825	11.5537	11.3659	11.018
ENSG00000034713	11.6307	11.4575	11.3082	11.3259	11.5923	11.3897	11.7636	11.8052	11.8792	11.723	11.9325	11.7936	11.8833	11.6941	12.1985	11.8446	11.8955	12.0404
ENSG00000034971	4.85493	4.85493	4.85493	4.85493	4.85493	4.85493	4.85493	4.85493	4.85493	4.85493	5.13371	4.85493	4.85493	4.85493	4.85493	4.85493	4.85493	4.85493
ENSG00000035115	11.2504	11.0953	11.1039	11.7019	11.7611	11.7832	10.8981	10.9889	10.9259	11.1131	11.1149	10.9911	11.8992	11.9161	11.9777	10.5692	10.4841	10.4597
ENSG00000035141	12.172	12.1629	12.1385	12.157	12.1166	12.1524	11.7482	11.7035	11.7923	11.8721	11.8028	11.8062	11.8926	11.8209	11.715	12.1936	12.0818	11.9843
ENSG00000035403	13.9398	14.1967	14.4182	14.4484	14.0101	14.3402	13.8807	13.8291	13.9496	14.8418	14.6042	14.7219	13.8191	14.1192	13.6385	14.2638	14.3416	14.3723
ENSG00000035499	12.1262	11.948	11.7228	11.7262	12.1124	11.9074	12.3462	12.3335	12.3042	11.7112	11.9156	11.9304	12.1362	11.9861	12.1853	12.3598	12.2763	12.0989
ENSG00000035664	5.70613	5.63828	5.82256	5.68516	5.7172	5.89816	5.57621	5.63283	5.76507	5.75372	5.53261	5.84183	5.56912	5.38695	5.48021	5.47735	5.501	5.25706
ENSG00000035681	11.1667	11.1667	11.106	11.1546	11.1453	11.2397	10.9529	10.924	10.9906	10.786	10.8149	10.7796	10.903	10.9366	10.6509	10.8418	10.7748	10.7563
ENSG00000035687	12.4008	12.4189	12.4294	12.3745	12.404	12.3506	12.1894	12.1287	12.1135	12.4774	12.3185	12.3365	12.0425	12.1124	11.8258	12.1504	12.1206	11.9948
ENSG00000035720	5.09418	4.85493	4.85493	5.09763	5.09737	4.85493	4.85493	4.85493	4.85493	4.85493	4.85493	4.85493	5.10969	4.85493	4.85493	4.85493	4.85493	5.42182
ENSG00000035862	13.0497	13.1422	13.1903	13.0713	12.9055	13.0488	12.72	12.7231	12.8186	13.6232	13.5018	13.4989	12.9276	13.1202	12.9684	12.8087	12.7811	13.1603
ENSG00000035928	12.3754	12.5216	12.5798	12.6439	12.5511	12.6503	12.1996	12.1398	12.0924	12.5075	12.3619	12.4079	12.3154	12.4492	12.0758	12.2707	12.3113	12.145
ENSG00000036054	12.3967	12.1782	12.0603	11.986	12.3238	12.1859	12.361	12.4302	12.3116	12.185	12.3705	12.272	12.5246	12.4044	12.546	12.231	11.9264	11.6463
ENSG00000036257	12.8711	13.0397	13.0913	13.0852	12.9723	13.0992	12.5723	12.5486	12.4903	12.8119	12.5824	12.7105	12.5546	12.6701	12.3138	12.5285	12.5231	12.32
ENSG00000036448	4.85493	5.18733	4.85493	5.09763	5.09737	5.37236	4.85493	4.85493	4.85493	4.85493	5.13371	4.85493	5.10969	4.85493	4.85493	4.85493	4.85493	4.85493
ENSG00000036473	5.09418	4.85493	4.85493	4.85493	4.85493	4.85493	4.85493	4.85493	4.85493	5.12992	5.13371	4.85493	5.10969	4.85493	4.85493	4.85493	4.85493	4.85493
ENSG00000036530	5.63962	5.42815	5.39857	5.19776	5.27387	5.31823	5.48117	5.33487	5.62009	5.62471	5.24857	5.23417	5.10969	5.44892	5.77403	5.29674	5.31366	5.74295
ENSG00000036549	12.7312	12.663	12.6601	12.7968	12.9235	12.8955	12.6082	12.6573	12.6025	12.5002	12.5642	12.5756	12.9626	12.9098	12.9025	12.6937	12.5861	12.2975
ENSG00000036672	6.83753	7.22382	7.10948	7.0252	6.98441	6.95564	7.23947	7.22142	7.29747	7.39086	7.47426	7.42339	6.98117	6.79485	6.89879	6.43442	6.72847	6.86173
ENSG00000036828	4.85493	5.04712	4.85493	4.85493	4.85493	4.85493	4.85493	4.85493	4.85493	4.85493	4.85493	4.85493	4.85493	4.85493	4.85493	4.85493	4.85493	4.85493
ENSG00000037042	7.9655	8.10853	8.03087	7.92132	7.93854	7.95802	8.1538	8.19539	8.12241	8.2975	8.20787	8.27419	8.25618	8.28965	8.15862	7.79654	8.03456	7.96074
ENSG00000037241	12.0627	11.8691	11.7026	11.8414	12.1391	11.9568	12.2044	12.3347	12.2656	11.4874	11.9441	11.7664	12.4414	12.2625	12.6624	12.3791	12.3642	12.1144
ENSG00000037280	5.67362	5.83534	5.51883	5.53587	5.53514	5.25658	5.29947	5.40828	5.35917	5.24323	5.40993	5.12348	4.85493	5.12207	5.13632	5.29674	5.44552	5.89935
ENSG00000037474	13.1297	13.2017	13.2412	13.3119	13.1653	13.246	12.7982	12.743	12.8176	12.863	12.6428	12.7674	12.7955	12.9188	12.5857	12.784	12.7631	12.6089
ENSG00000037637	10.9359	11.0025	11.0645	11.0674	10.7977	10.9558	10.5826	10.561	10.5485	11.1477	11.0111	11.0903	10.6486	10.8737	10.4399	10.6995	10.7796	10.6093
ENSG00000037749	12.3503	12.313	12.2779	12.4665	12.6175	12.6273	12.3186	12.3402	12.3434	12.3374	12.3071	12.3315	12.411	12.4484	12.4413	12.5114	12.4372	12.2726
ENSG00000037757	11.0933	11.1725	11.2071	11.2157	11.0731	11.1857	10.7513	10.8272	10.8177	11.0384	10.9252	10.9285	10.8064	11.0302	10.643	11.2404	11.1612	11.0507
ENSG00000037897	9.22227	9.22662	9.22665	9.32986	9.31404	9.1766	9.02406	8.84914	9.17747	9.11949	8.99855	9.04414	9.28492	9.32791	9.64593	9.48912	9.51067	10.1214
ENSG00000037965	5.73731	5.72315	5.51883	5.89164	6.03535	5.89816	5.834	5.97439	5.92506	5.82927	5.58581	5.65157	5.94101	5.80237	5.73256	5.67368	5.76129	5.82477
ENSG00000038002	9.82662	9.6252	9.67555	9.9955	10.1371	10.1034	10.194	10.2175	10.1203	9.81637	9.90021	9.88865	10.0331	9.85588	10.0616	10.0696	9.87982	9.6944
ENSG00000038210	11.4796	11.5286	11.6606	11.6652	11.6669	11.7533	11.2798	11.2859	11.2073	11.6656	11.459	11.4349	11.0732	11.2525	11.1205	11.4139	11.2313	11.0054
ENSG00000038219	11.2062	11.5083	11.6415	11.7072	11.4171	11.5203	11.2696	11.1488	11.3589	11.759	11.5215	11.7685	11.5645	11.6714	11.5468	11.4175	11.515	11.635
ENSG00000038274	11.8309	11.6212	11.5001	11.5632	11.8169	11.7755	11.8848	11.9529	11.8585	11.3966	11.5768	11.4334	12.0783	12.069	12.3244	12.1339	12.0148	11.9648
ENSG00000038295	4.85493	4.85493	4.85493	4.85493	4.85493	4.85493	4.85493	4.85493	4.85493	4.85493	5.24857	4.85493	5.10969	4.85493	4.85493	4.85493	4.85493	4.85493
ENSG00000038358	12.0457	12.2934	12.5247	12.5745	12.0126	12.367	11.7758	11.7184	11.9121	12.2316	11.9638	12.1255	11.8957	12.1153	11.6396	12.0856	12.2456	12.2331
ENSG00000038382	13.396	13.6291	13.7686	13.7221	13.4261	13.6098	13.7223	13.6677	13.7039	14.2337	14.0538	14.2038	13.6314	13.7961	13.5381	13.6737	13.7616	13.7673
ENSG00000038427	6.02057	6.36004	6.35692	6.0139	5.89056	5.98875	8.12516	7.97565	8.21873	7.32383	7.21641	7.34276	5.68929	5.50471	5.53885	6.45983	6.62287	6.92022
ENSG00000038532	10.9598	11.168	11.3758	11.4188	11.1406	11.3302	11.0845	11.1204	11.1011	11.6199	11.4761	11.5352	10.9139	11.048	10.8651	11.0015	11.0531	11.3561
ENSG00000038945	5.87744	5.96518	5.78589	5.61452	5.57559	5.46587	5.76864	5.58366	5.76507	5.12992	4.85493	5.12348	5.42168	5.60318	5.53885	5.7286	5.59893	5.54704
ENSG00000039068	16.0541	16.2303	16.3717	16.1843	15.9458	16.1496	15.8178	15.7825	15.8441	16.3888	16.2125	16.2797	15.8003	16.0596	15.6579	15.9619	15.9902	15.997
ENSG00000039123	13.1829	13.277	13.3783	13.3739	13.1651	13.3578	12.7695	12.7646	12.7715	13.0304	12.8459	12.9636	12.8509	12.9514	12.5313	12.9055	12.9409	12.5589
ENSG00000039139	6.06383	6.24036	6.15049	6.03656	6.14135	6.16589	6.00504	6.22257	5.99542	6.46736	6.29766	6.68715	6.09211	6.09901	6.07832	6.53289	6.16556	6.20289
ENSG00000039319	12.1638	12.1816	12.0753	12.1138	12.241	12.1929	12.1603	12.1576	12.1415	12.0219	12.0756	12.0826	12.3233	12.4373	12.3739	12.0646	12.0541	11.8261
ENSG00000039523	7.38305	7.42023	7.45758	7.76412	7.3061	7.47648	7.39484	7.42214	7.58191	8.59951	8.52693	8.51295	7.8029	7.52097	7.7795	7.60314	7.97868	8.94522
ENSG00000039537	4.85493	5.18733	4.85493	4.85493	4.85493	4.85493	4.85493	4.85493	4.85493	4.85493	5.13371	5.12348	4.85493	5.12207	4.85493	5.16795	4.85493	4.85493
ENSG00000039560	13.4987	13.4958	13.4615	13.0765	12.948	13.0416	13.4287	13.3998	13.4202	13.3931	13.1861	13.286	12.6024	12.6551	12.3864	12.9931	13.037	12.9186
ENSG00000039600	4.85493	5.48774	5.46186	5.68516	5.57559	5.46587	5.69751	5.40828	5.35917	5.52352	5.4745	5.55944	5.75976	5.38695	5.73256	5.47735	5.3839	5.65163
ENSG00000039650	10.5844	10.6492	10.6259	10.889	10.6303	10.6761	10.5509	10.5182	10.6364	10.6315	10.6611	10.7529	10.5344	10.4322	10.5192	10.6864	10.7127	10.8566
ENSG00000039987	4.85493	4.85493	5.12796	5.27432	4.85493	5.18323	4.85493	4.85493	4.85493	5.40244	5.3363	5.38973	4.85493	4.85493	5.13632	5.39499	4.85493	4.85493
ENSG00000040199	10.5731	10.6132	10.8168	10.9266	10.7234	10.9046	10.1085	10.0805	10.3284	10.9642	10.8728	10.9411	10.6736	10.7171	10.7393	10.6876	10.6256	10.9169
ENSG00000040275	11.8179	11.7408	11.6593	12.0063	12.2146	12.1005	11.7224	11.7855	11.708	11.7302	11.7914	11.7185	12.0609	12.0162	11.8644	11.6973	11.6314	11.3698
ENSG00000040341	11.5853	11.506	11.5006	11.4918	11.5495	11.6106	11.4307	11.4515	11.3963	11.6796	11.6394	11.6229	11.4825	11.5406	11.3995	11.2783	11.0953	10.9585
ENSG00000040487	9.8887	10.0358	10.0809	9.92896	9.50375	9.77422	9.94772	9.86226	9.8751	10.0016	9.78783	9.8686	9.53277	9.72275	9.47486	9.83244	9.85243	9.84058
ENSG00000040531	10.1723	10.3006	10.3332	10.4866	10.3836	10.5287	10.1676	10.2122	10.2115	10.5466	10.4312	10.5188	10.2438	10.3943	10.1301	10.5176	10.5594	10.5408
ENSG00000040608	7.68196	7.92284	7.94098	7.86054	7.60335	7.5377	8.38038	8.35236	8.46397	8.20168	7.66775	7.79466	7.71074	7.35047	7.60686	7.69352	7.79631	7.97396
ENSG00000040633	11.6914	11.6776	11.7076	11.6037	11.4512	11.5122	11.0121	11.0087	11.1765	11.4112	11.268	11.3701	11.1817	11.3214	11.0312	11.6721	11.6836	11.5537
ENSG00000040731	5.09418	5.36119	5.51883	5.61452	5.80838	5.65071	6.00504	5.67881	5.84878	5.86464	6.03851	6.22583	5.56912	5.50471	5.59252	5.47735	5.44552	5.25706
ENSG00000040933	11.0949	11.2351	11.3467	11.4266	11.1727	11.386	11.1256	11.0562	11.0639	11.263	11.0463	11.1541	10.9657	10.9764	10.8626	11.0479	11.1729	11.3093
ENSG00000041353	7.41119	7.3184	7.16509	7.32363	7.45243	7.4639	7.45076	7.71504	7.58191	8.24282	8.40218	8.12999	7.41431	7.17619	7.38022	7.35344	7.51671	7.155
ENSG00000041357	14.4413	14.2397	13.9967	14.0241	14.4727	14.1626	14.4444	14.5092	14.4338	14.2224	14.5373	14.4492	14.7458	14.4769	14.9412	14.6345	14.5771	14.2502
ENSG00000041515	5.9029	5.83534	6.15049	5.80938	6.07911	5.58287	6.37241	6.31635	6.09211	7.5072	7.57019	7.61012	5.65144	5.90189	5.85117	5.87381	5.83134	5.96818
ENSG00000041802	12.3815	12.414	12.4689	12.3402	12.2432	12.3287	12.0459	11.9873	11.9573	12.2272	12.1004	12.1458	12.0238	12.1311	11.7007	11.9778	12.0657	11.7813
ENSG00000041880	5.85121	5.86963	5.85771	5.7497	5.74876	5.82365	5.92355	5.90943	5.71974	5.79236	6.06759	5.77107	5.65144	5.76641	5.73256	5.67368	5.98513	5.89935
ENSG00000041982	5.92766	5.99495	6.12486	6.4551	6.48341	6.47761	5.69751	5.76312	5.99542	8.30237	7.94445	8.06574	5.68929	5.44892	5.34077	5.7799	6.09219	5.65163
ENSG00000041988	9.54597	9.47875	9.47911	9.9106	9.76676	9.73649	9.53113	9.34483	9.41533	9.21241	9.27398	9.24688	9.86814	9.90915	9.75333	9.59767	9.64097	9.32284
ENSG00000042062	5.19289	5.23847	5.12796	5.27432	5.09737	5.25658	5.21838	5.2474	5.26733	5.32979	5.24857	5.12348	5.10969	5.31632	5.41506	5.29674	5.12052	5.42182
ENSG00000042088	11.2414	11.1983	11.2304	11.2281	11.1799	11.3382	10.9769	10.9328	10.9443	11.001	10.9204	10.9804	11.0345	11.2052	10.8076	10.4373	10.4771	10.3133
ENSG00000042286	7.64135	7.66837	7.96552	7.67833	7.32908	7.28881	6.82346	6.75925	6.79503	7.10002	7.01625	7.07835	7.0656	6.99945	6.64861	6.82531	6.57466	6.39455
ENSG00000042304	4.85493	5.12653	5.12796	4.85493	4.85493	5.31823	5.29947	5.13287	5.4362	4.85493	4.85493	5.12348	5.21475	5.12207	4.85493	5.29674	5.23001	4.85493
ENSG00000042317	8.9649	8.80709	8.73816	8.43488	8.66093	8.56123	8.71287	8.71441	8.50737	8.52253	8.75871	8.40936	9.02344	8.8858	9.15462	8.36733	8.51331	8.09976
ENSG00000042429	11.787	11.8246	11.8419	11.8934	11.772	11.8594	11.6131	11.4942	11.5405	11.2165	11.1135	11.2749	11.7806	11.8678	11.8192	11.7226	11.65	11.7188
ENSG00000042445	8.5403	8.28944	8.06528	11.4918	11.5022	11.5687	12.1676	12.1989	12.1396	12.863	12.8451	12.7903	11.8441	12.0484	11.7371	12.1737	12.1295	12.0011
ENSG00000042493	12.0522	12.1644	12.1786	11.59	11.3265	11.4646	10.6067	10.6392	10.607	10.7154	10.666	10.7206	11.3853	11.5838	11.1061	11.1762	11.2296	10.9553
ENSG00000042753	13.8048	13.7774	13.7292	13.7323	13.665	13.6033	13.709	13.7878	13.8012	13.9025	13.9418	13.8971	13.6996	13.7081	13.5523	13.8949	13.7998	13.6849
ENSG00000042781	5.9029	5.68192	5.66456	5.53587	5.53514	5.50737	5.42735	5.87511	5.62009	6.23296	6.25068	6.05264	5.65144	5.64749	5.81349	5.39499	5.3839	5.74295
ENSG00000042813	5.26838	5.28342	5.39857	5.09763	5.27387	5.18323	5.36758	5.47266	5.14704	4.85493	5.13371	5.45201	5.10969	4.85493	5.13632	4.85493	5.12052	5.25706
ENSG00000042832	4.85493	5.23847	4.85493	4.85493	5.09737	5.18323	5.48117	5.33487	5.14704	5.71311	5.63512	5.45201	5.10969	5.38695	5.13632	4.85493	5.3839	5.42182
ENSG00000042980	5.99818	5.72315	6.01526	5.49261	5.86403	5.58287	5.95151	6.03514	6.02873	6.05192	6.06759	5.93814	5.42168	5.76641	5.73256	5.67368	5.92672	5.25706
ENSG00000043039	6.60159	6.65046	7.0395	6.70052	6.60923	6.8294	6.57352	6.52132	6.61695	6.93973	6.8394	6.83131	6.58825	6.44404	6.82582	6.84379	7.03515	7.37485
ENSG00000043093	11.7634	11.6402	11.5757	11.675	11.8888	11.8935	11.6305	11.66	11.552	11.8276	11.7204	11.7112	11.8038	11.7676	12.0471	11.8148	11.5965	11.6615
ENSG00000043143	12.7047	12.8912	13.0935	13.5976	13.169	13.4535	12.228	12.1829	12.2636	13.8051	13.5702	13.7033	13.1421	13.2993	13.0656	12.7062	12.7586	12.9511
ENSG00000043355	4.85493	4.85493	5.12796	5.09763	4.85493	4.85493	4.85493	4.85493	5.14704	5.12992	5.40993	4.85493	4.85493	4.85493	4.85493	4.85493	5.12052	4.85493
ENSG00000043514	11.7224	11.5215	11.3094	11.5287	11.7797	11.6651	11.8971	11.9363	11.9197	11.1776	11.3907	11.3967	11.3572	11.3062	11.2847	11.5836	11.4641	11.1402
ENSG00000043591	5.26838	5.32398	5.39857	5.68516	5.61372	5.74192	5.61899	5.33487	5.4362	6.32399	6.15005	6.05264	5.79278	5.50471	5.41506	5.61436	5.59893	5.65163
ENSG00000044012	4.85493	4.85493	4.85493	5.27432	4.85493	4.85493	4.85493	4.85493	5.14704	4.85493	4.85493	4.85493	4.85493	5.12207	4.85493	4.85493	4.85493	4.85493
ENSG00000044090	8.08617	8.154	8.4015	8.78189	8.53843	8.73265	8.24528	8.08401	8.1593	9.78219	9.58261	9.64014	8.0477	8.20872	8.08342	9.40998	9.36092	9.4263
ENSG00000044115	15.2977	15.4826	15.6479	15.4105	15.0398	15.3489	14.8311	14.7706	14.8149	15.5891	15.3368	15.4301	14.7837	15.0495	14.4229	14.9265	14.9854	14.7225
ENSG00000044446	10.1823	10.2282	10.3051	10.4042	10.2237	10.2972	10.0278	10.0023	10.1264	10.4234	10.3734	10.5286	10.1095	10.259	10.0253	10.0511	10.1623	10.1845
ENSG00000044459	5.09418	5.18733	5.24047	5.19776	5.27387	5.08733	5.48117	5.2474	5.14704	4.85493	5.58581	5.23417	4.85493	5.31632	5.34077	5.16795	4.85493	5.25706
ENSG00000044524	5.48365	5.63828	5.51883	5.53587	5.61372	5.58287	5.65931	5.94248	5.62009	5.46616	5.40993	5.38973	5.36249	5.76641	5.85117	5.16795	5.23001	5.65163
ENSG00000044574	14.922	14.9659	14.9448	14.8545	14.8929	14.8952	14.8541	14.8291	14.984	14.5912	14.5107	14.7122	14.8254	14.7931	15.3814	15.207	15.1078	16.3082
ENSG00000046604	14.7412	14.7631	14.8032	14.771	14.7907	14.8673	14.5156	14.5176	14.515	15.1623	15.0716	15.0968	14.6338	14.7782	14.5175	14.5987	14.5251	14.6164
ENSG00000046647	9.64141	9.47353	9.51446	9.53248	9.57995	9.43103	9.42257	9.38498	9.46243	9.35892	9.34316	9.40748	9.51501	9.44603	9.40831	9.42443	9.30582	9.50941
ENSG00000046651	10.9598	10.9758	10.9817	10.6108	10.7817	10.6893	10.8527	10.7758	10.8015	11.4585	11.419	11.3989	10.9999	11.0601	11.0159	11.0404	11.1043	10.952
ENSG00000046653	5.92766	5.56731	5.78589	6.12231	6.34236	6.2187	5.80196	6.1464	6.12235	5.46616	5.53261	5.12348	5.47499	5.44892	5.41506	5.16795	5.643	5.42182
ENSG00000046774	10.7017	10.6488	10.5658	7.30826	7.44547	7.0276	6.73216	6.67948	6.3613	8.64988	8.85681	8.95017	5.85513	5.64749	5.92196	7.19503	7.03515	6.97616
ENSG00000046889	4.85493	4.85493	4.85493	4.85493	4.85493	4.85493	4.85493	4.85493	4.85493	4.85493	4.85493	4.85493	5.10969	5.12207	5.25224	4.85493	4.85493	4.85493
ENSG00000047056	9.98844	10.0166	10.126	10.0423	9.87654	9.9776	9.70098	9.58675	9.68768	10.1443	9.96742	10.1084	9.62504	9.71422	9.60145	9.87513	9.87226	9.88273
ENSG00000047188	11.0369	11.1044	11.1561	11.0507	10.9536	11.1364	10.6194	10.5733	10.6915	11.2075	11.0813	11.0923	10.9347	10.9108	10.82	10.8557	10.8265	10.7954
ENSG00000047230	9.70629	9.85353	9.81542	10.3526	10.2108	10.2613	9.8786	9.96234	9.81339	6.13345	5.80489	5.99712	9.80527	9.95475	9.50812	7.42619	7.28328	6.83145
ENSG00000047249	12.3337	12.3664	12.3632	12.3164	12.2628	12.2828	12.1265	12.1922	12.1779	12.5851	12.5	12.5167	12.2397	12.2327	12.0876	11.9846	11.9417	11.5384
ENSG00000047315	14.2832	14.2328	14.2402	14.2274	14.2254	14.2873	14.0094	14.0196	14.0168	13.9022	13.8448	13.9063	13.9393	13.9661	13.6328	13.8382	13.6618	13.3012
ENSG00000047346	9.73226	9.72777	9.55894	9.38592	9.46072	9.5475	10.078	9.92602	10.062	10.5857	10.4911	10.5968	8.97482	8.88275	8.77865	9.81938	9.89332	10.0022
ENSG00000047365	8.9369	8.94042	8.97797	9.1004	9.18975	9.32479	9.11117	9.06835	9.05978	10.8184	10.7601	10.7663	9.14864	9.22348	9.14337	9.26327	9.38663	9.24409
ENSG00000047410	13.7449	14.0419	14.2549	14.1834	13.7267	14.0429	13.8177	13.7542	13.8602	14.1924	13.8627	14.1259	13.7513	13.9232	13.4757	13.6244	13.7713	13.5427
ENSG00000047457	4.85493	4.85493	4.85493	4.85493	4.85493	4.85493	4.85493	4.85493	5.14704	4.85493	4.85493	4.85493	5.10969	4.85493	4.85493	4.85493	5.12052	4.85493
ENSG00000047578	9.76176	9.9677	10.1016	10.2782	9.93329	10.1672	9.7185	9.72558	9.75689	10.5445	10.4391	10.4928	9.97714	10.1006	9.82366	9.84967	9.94178	10.0181
ENSG00000047579	8.38955	8.5409	8.37898	8.51202	8.44936	8.51122	8.31444	8.30855	8.45906	8.79459	8.82601	8.81767	8.2301	8.57388	8.47083	8.15327	7.94988	8.64294
ENSG00000047597	7.21688	7.16585	7.49222	7.16997	7.0609	7.36566	6.90861	6.80476	6.81151	7.77182	7.69879	7.88475	7.0028	7.07971	7.04611	7.09314	7.2056	6.94849
ENSG00000047617	6.97016	6.80899	6.93996	7.33125	7.31381	7.40581	7.36183	7.33548	7.09011	7.56598	7.54469	7.58716	6.72894	6.90123	6.7323	6.96614	7.19556	7.50993
ENSG00000047621	11.72	11.5165	11.4065	11.3515	11.6683	11.5144	11.6063	11.5946	11.5629	11.4708	11.588	11.5723	11.8498	11.7477	11.8558	11.6223	11.4187	11.1774
ENSG00000047634	9.47972	9.16317	9.18335	9.50663	9.85627	9.768	9.71215	9.7797	9.69807	9.05499	9.28155	9.11932	9.8198	9.84028	9.93374	9.81061	9.61945	9.65439
ENSG00000047644	10.9318	11.205	11.2668	11.4922	11.1583	11.3937	11.1834	11.1447	11.2102	11.6382	11.4399	11.5105	11.2551	11.4342	11.1432	10.8332	10.9479	10.9765
ENSG00000047648	5.3318	5.04712	5.24047	4.85493	4.85493	4.85493	5.11226	4.85493	4.85493	5.24323	5.13371	4.85493	4.85493	4.85493	5.13632	4.85493	4.85493	5.25706
ENSG00000047662	5.19289	5.12653	4.85493	5.09763	4.85493	4.85493	4.85493	5.13287	5.14704	5.46616	5.4745	5.45201	5.10969	4.85493	4.85493	4.85493	5.23001	4.85493
ENSG00000047849	12.6734	12.9721	13.1962	13.2482	12.7932	13.0998	12.5747	12.5285	12.6138	13.4122	13.1639	13.3293	12.6721	12.9438	12.5074	12.5919	12.6893	13.0545
ENSG00000047932	11.9711	12.0857	12.1911	12.3613	12.2553	12.3892	11.9949	12.0233	11.9289	12.3247	12.0936	12.189	11.8455	12.0002	11.8175	12.1775	12.2104	12.0869
ENSG00000047936	4.85493	5.04712	5.12796	4.85493	4.85493	5.08733	4.85493	4.85493	4.85493	5.12992	5.13371	4.85493	4.85493	4.85493	4.85493	4.85493	4.85493	4.85493
ENSG00000048028	12.1797	12.2438	12.2831	12.2743	12.1885	12.2956	11.7291	11.7753	11.733	12.3917	12.234	12.2738	12.01	12.1131	11.6481	11.7014	11.6676	11.286
ENSG00000048052	6.41923	6.42029	6.09857	5.83768	6.12102	6.09102	6.29667	6.59418	6.49608	6.85849	6.7487	6.93586	6.3215	6.70872	6.5955	5.7799	6.09219	6.25405
ENSG00000048140	10.9306	10.9175	10.9861	11.0242	10.8524	10.9656	10.5817	10.5876	10.6299	11.1796	11.2378	11.237	10.5397	10.6155	10.5061	10.577	10.5919	10.5925
ENSG00000048162	12.2561	12.2108	12.1959	12.3092	12.2329	12.2568	12.0034	11.963	12.0107	11.4799	11.4411	11.4635	12.1058	12.1211	11.9344	12.2232	12.1499	11.9819
ENSG00000048342	9.77628	9.71898	9.82704	9.70722	9.58766	9.72498	9.41868	9.23796	9.35092	9.46409	9.52426	9.37282	9.13241	9.15445	8.8772	9.0372	9.08528	8.96502
ENSG00000048392	13.3142	13.2076	13.1822	13.5168	13.6982	13.6862	12.998	13.0267	12.9531	14.0947	14.1831	14.0489	13.3626	13.3753	13.4782	13.156	12.8999	12.7282
ENSG00000048405	10.6345	10.6835	10.6259	10.6326	10.6258	10.7115	10.3685	10.3675	10.3257	10.7136	10.7217	10.6591	10.7301	10.7723	10.7679	10.5757	10.3761	10.4221
ENSG00000048462	5.09418	5.04712	4.85493	5.19776	5.09737	4.85493	4.85493	5.13287	5.26733	4.85493	4.85493	4.85493	5.21475	5.12207	5.13632	5.16795	5.12052	4.85493
ENSG00000048471	10.5449	10.7625	10.9226	11.2092	10.7716	11.0858	10.7216	10.6585	10.7425	11.2393	11.061	11.1095	10.5203	10.6895	10.3802	10.2096	10.1929	10.3663
ENSG00000048540	4.85493	4.85493	4.85493	5.27432	4.85493	4.85493	5.69751	5.2474	5.50374	4.85493	4.85493	5.12348	4.85493	4.85493	4.85493	5.47735	5.501	5.42182
ENSG00000048544	12.546	12.3774	12.2344	12.3252	12.5896	12.421	12.6302	12.696	12.5926	12.3383	12.5491	12.4544	12.7993	12.6115	12.9102	12.688	12.6126	12.3039
ENSG00000048545	5.19289	5.04712	5.12796	5.33864	5.09737	5.37236	5.53048	4.85493	5.35917	4.85493	4.85493	5.12348	5.21475	5.23219	5.25224	4.85493	4.85493	4.85493
ENSG00000048649	10.5301	10.6538	10.8143	10.6333	10.3845	10.5629	10.1289	10.0159	10.1584	10.8971	10.6746	10.8147	10.2308	10.3695	10.1995	10.3703	10.4326	10.6526
ENSG00000048707	11.4857	11.6106	11.6981	11.919	11.6999	11.8403	11.4627	11.4331	11.5097	11.9709	11.8434	12.0367	11.5922	11.6447	11.595	11.6273	11.6711	12.0083
ENSG00000048740	5.60392	5.54189	5.32643	5.27432	5.33812	5.46587	5.11226	5.40828	5.4362	5.71311	5.80489	5.55944	5.21475	5.12207	5.34077	5.16795	5.23001	5.25706
ENSG00000048828	13.5476	13.6925	13.8183	13.8776	13.6105	13.8535	13.3748	13.3329	13.3606	13.8777	13.6298	13.7222	13.2419	13.3622	13.1159	13.615	13.6765	13.8401
ENSG00000048991	9.40856	9.58803	9.41013	9.6901	9.49721	9.71725	9.23377	9.33039	9.34564	9.76479	9.59279	9.63101	9.57108	9.60402	9.7826	9.40998	9.47717	10.0888
ENSG00000049089	9.64429	9.75726	9.86617	9.60586	9.30284	9.44358	9.83694	9.70336	9.95	8.64225	8.55648	8.72773	10.0142	10.0046	9.80774	9.53246	9.68651	9.63397
ENSG00000049130	9.5148	9.48291	9.60788	9.82824	9.9248	9.89555	9.91909	9.92602	9.85297	10.1294	10.0286	9.99634	10.0965	10.1419	10.0375	9.47808	9.58101	9.17217
ENSG00000049167	10.6015	10.4235	10.3914	10.3353	10.4289	10.3405	10.2672	10.2149	10.3	10.4757	10.5445	10.429	10.6974	10.6658	10.6977	10.4071	10.3952	10.2068
ENSG00000049192	10.4818	10.2882	10.1709	9.87064	10.1266	10.0795	10.5651	10.6681	10.569	10.3045	10.6	10.4416	10.8209	10.5499	11.0373	10.8956	10.9312	10.8082
ENSG00000049239	9.53203	9.66967	9.78171	9.8643	9.56441	9.70688	9.61686	9.50984	9.58842	9.70946	9.60892	9.65823	9.28282	9.45425	9.29089	9.62294	9.50286	9.89651
ENSG00000049245	13.039	13.0004	13.0397	12.752	12.7758	12.8241	11.8033	11.8416	11.7639	13.1095	13.0583	13.0358	12.6031	12.6783	12.4953	12.7443	12.7777	12.567
ENSG00000049246	8.12837	8.14608	8.33753	9.20671	8.96629	9.15386	9.10391	9.12807	9.14742	7.44579	7.5187	7.32417	8.91909	9.12897	8.84278	6.96614	6.8391	7.2473
ENSG00000049247	6.70142	6.87798	6.72954	6.08036	6.21888	6.03095	5.36758	5.47266	5.14704	5.67024	5.53261	5.38973	5.21475	5.31632	5.48021	5.16795	5.44552	5.42182
ENSG00000049249	5.09418	5.39576	4.85493	5.33864	5.53514	5.08733	5.42735	5.72211	5.4362	5.52352	5.68123	5.60704	5.42168	5.31632	5.53885	5.29674	4.85493	5.25706
ENSG00000049283	9.48133	9.61576	9.80707	10.1115	9.7142	9.86907	9.30935	9.30352	9.38477	9.65571	9.47889	9.54805	9.46594	9.53011	9.3061	10.2179	10.3205	10.7788
ENSG00000049323	11.3687	11.6198	11.7334	11.1901	10.8709	11.1541	11.2297	11.1364	11.3076	12.7891	12.5507	12.6946	11.2605	11.5392	11.2524	11.2972	11.33	11.4003
ENSG00000049449	15.0185	14.9615	14.9362	14.7836	14.8881	14.8401	15.1391	15.1331	15.0993	14.9572	14.9183	14.9595	14.8646	14.8682	14.8134	15.4422	15.3645	15.2747
ENSG00000049540	5.38749	5.68192	5.51883	5.7497	5.44535	5.71271	5.61899	5.67881	5.88774	5.71311	5.76577	5.77107	5.72532	5.68923	5.48021	5.39499	5.501	5.74295
ENSG00000049541	11.8745	11.7904	11.7391	12.012	11.9963	11.9852	11.6694	11.7308	11.74	11.698	11.7511	11.716	11.9841	11.9383	11.8236	11.5131	11.4641	11.1774
ENSG00000049618	10.7318	10.9784	11.0847	10.8587	10.6108	10.7841	10.7049	10.7372	10.6811	11.0986	10.8951	10.9433	10.6776	10.8016	10.6977	11.0024	11.0809	11.6845
ENSG00000049656	12.8232	12.9438	13.0225	13.0301	12.7932	12.9447	13.0373	12.98	13.0677	13.0411	12.9494	13.053	12.5896	12.7214	12.4527	12.9052	12.9325	12.7244
ENSG00000049759	11.9322	12.1127	12.1086	11.9117	11.7256	11.845	12.0734	12.089	12.0489	12.6725	12.5824	12.6003	11.5739	11.6854	11.39	11.8983	12.0312	12.1995
ENSG00000049768	5.56626	5.81767	5.92403	5.80938	5.61372	5.74192	5.76864	5.63283	5.88774	5.12992	4.85493	5.12348	5.56912	5.72878	5.95537	5.29674	5.31366	5.25706
ENSG00000049769	6.68938	6.94979	6.92696	7.0905	7.20172	6.94636	6.90861	6.98511	6.98002	5.32979	5.24857	5.60704	6.6884	6.92649	6.77993	5.99827	6.04013	5.65163
ENSG00000049860	14.3159	14.2195	14.097	13.7702	14.0101	13.8896	14.1644	14.212	14.1547	14.6305	14.6731	14.6471	14.0971	14.0742	14.0171	13.9503	13.8691	13.6573
ENSG00000049883	10.6338	10.4922	10.4875	10.4981	10.5395	10.6425	10.4335	10.5001	10.4828	10.3554	10.4813	10.3411	10.6091	10.5604	10.7035	10.6586	10.6156	10.5254
ENSG00000050030	4.85493	5.28342	5.24047	5.09763	5.09737	5.08733	5.11226	4.85493	5.14704	4.85493	5.40993	4.85493	5.36249	5.38695	4.85493	4.85493	5.3839	4.85493
ENSG00000050130	11.9634	11.7935	11.5948	11.7838	12.0868	11.9139	12.1229	12.2172	12.0924	12.0031	12.2775	12.1042	12.8709	12.7596	13.1169	12.3259	12.2544	12.0186
ENSG00000050165	12.4288	12.5488	12.6044	12.7095	12.5987	12.6543	12.6651	12.6666	12.7339	14.2092	14.1474	14.1377	12.6548	12.8634	12.5158	12.2212	12.2837	12.0474
ENSG00000050327	11.2941	11.4919	11.6136	11.9454	11.5136	11.7542	11.3995	11.3444	11.397	11.1783	10.961	11.0729	10.9748	11.1399	10.9155	10.9928	11.1475	11.3561
ENSG00000050344	13.6224	13.7177	13.8058	13.2439	13.1787	13.2344	13.7389	13.6363	13.7276	13.3372	13.1115	13.2981	13.3564	13.4243	13.1909	13.4927	13.4895	13.3417
ENSG00000050393	11.3092	11.3402	11.3513	11.2172	11.2764	11.2673	11.3241	11.3288	11.3385	11.2985	11.1675	11.2406	11.05	11.0947	10.991	11.2671	11.229	11.1125
ENSG00000050405	14.66	14.5904	14.6144	14.7928	14.7951	14.8303	14.4729	14.4371	14.4748	15.137	15.1276	15.1385	14.4625	14.5587	14.3866	14.5476	14.4427	14.367
ENSG00000050426	10.2185	10.2381	10.1219	10.1754	10.2356	10.2336	10.0619	10.2292	10.1553	10.2618	10.4504	10.314	10.5265	10.6507	10.4434	10.1077	10.1423	9.91355
ENSG00000050438	6.67722	6.94979	6.81794	6.57041	6.59589	6.76662	7.09465	6.83422	6.95098	6.84443	6.99057	6.59183	6.54265	6.95127	6.77993	6.53289	6.85227	6.51956
ENSG00000050555	6.32427	6.00949	6.26999	5.6507	5.57559	5.87403	5.48117	5.58366	5.50374	5.40244	5.24857	5.45201	5.47499	5.38695	5.25224	5.47735	5.55182	4.85493
ENSG00000050628	6.75994	7.11087	6.87362	6.73701	6.48341	6.51777	7.49693	7.4948	7.44708	5.96299	5.91247	5.77107	5.75976	6.30628	5.77403	6.26873	6.01302	6.30289
ENSG00000050730	5.43766	5.32398	5.46186	5.27432	5.19739	5.65071	5.69751	5.53061	5.26733	5.24323	5.3363	5.23417	5.65144	5.60318	5.73256	5.47735	5.3839	5.25706
ENSG00000050748	12.6409	12.5825	12.6209	12.5437	12.5656	12.6228	12.1371	12.1298	12.0758	12.39	12.4061	12.431	12.475	12.4587	12.4281	12.42	12.3782	12.2446
ENSG00000050767	5.3318	5.70281	5.39857	5.49261	4.85493	5.18323	5.42735	5.47266	5.35917	4.85493	5.13371	5.12348	5.10969	5.23219	4.85493	5.5495	5.501	5.42182
ENSG00000050820	12.2223	12.4524	12.5623	12.5965	12.1614	12.1443	12.0453	11.9739	12.0897	12.6662	12.3646	12.609	11.697	11.6299	11.5275	12.3117	12.3951	12.6633
ENSG00000051009	11.0522	11.1786	11.2873	11.113	10.8129	11.0036	10.828	10.8949	10.8792	10.6544	10.6563	10.6849	10.7362	10.9799	10.6765	10.8695	11.0214	11.0117
ENSG00000051108	13.1282	12.9303	12.9241	12.479	12.4897	12.5355	13.0701	12.9457	13.0978	12.6802	12.7407	12.7899	12.644	12.5731	12.6386	13.3652	13.274	13.3604
ENSG00000051128	7.73799	7.74443	7.76304	7.50909	7.55915	7.26706	7.7581	7.62951	7.7214	8.2975	8.34032	8.14042	7.39047	7.48853	7.08356	7.30268	7.0577	7.50993
ENSG00000051180	11.1173	11.0641	11.0305	11.1583	11.3548	11.232	10.7295	10.758	10.8348	11.4112	11.4309	11.4276	11.1493	11.1832	11.0945	11.0253	10.9291	10.7392
ENSG00000051341	10.8906	11.0046	10.9592	11.382	11.4487	11.3771	11.0333	10.9168	10.9452	11.3045	11.3391	11.4402	11.4544	11.4619	11.4188	11.0101	11.1017	11.0164
ENSG00000051382	11.2357	11.2845	11.4054	11.1789	11.1537	11.246	11.1863	11.0349	11.1563	11.4323	11.2559	11.3641	10.9393	10.999	11.1054	11.1634	11.1991	12.124
ENSG00000051523	11.906	11.8831	11.7708	11.8575	11.774	11.5861	11.3651	11.3318	11.4247	12.3723	12.3881	12.4474	11.2868	10.9884	11.0887	11.8622	11.742	11.7673
ENSG00000051596	12.6751	12.6266	12.6464	12.5279	12.4222	12.5798	11.4113	11.305	11.4593	11.2418	11.3018	11.3278	11.5778	11.7343	11.2974	12.0025	11.8918	11.5753
ENSG00000051620	12.7754	12.6714	12.5579	12.4654	12.6938	12.5611	12.6899	12.7336	12.711	12.5316	12.6433	12.6247	12.7783	12.6349	12.7968	12.9101	12.8211	12.6471
ENSG00000051825	11.0374	11.0885	11.0412	11.5057	11.5349	11.5467	10.8258	10.8727	10.8319	11.0003	10.9444	11.0095	11.3789	11.3209	11.2615	10.9918	10.9159	10.6587
ENSG00000052126	10.9811	11.0283	10.9448	11.1135	11.0588	11.1489	10.8699	10.9136	10.831	11.3355	11.2837	11.3079	11.0805	11.0934	11.0546	10.9254	10.8551	10.8299
ENSG00000052344	12.3026	12.4181	12.4773	12.4692	12.2339	12.344	12.2625	12.2726	12.3644	12.6598	12.6258	12.6741	11.8802	12.0328	11.828	12.0173	12.132	12.3714
ENSG00000052723	12.2106	12.0824	12.0631	12.058	12.1771	12.1157	12.2407	12.2701	12.2007	12.0248	12.0262	12.0089	12.258	12.1337	12.2354	12.0581	11.9384	11.7579
ENSG00000052749	11.9162	12.2107	12.4311	12.4982	11.8627	12.2799	11.6016	11.5087	11.6365	12.1212	11.7719	12.0257	11.8056	12.019	11.5616	12.2815	12.4367	12.4133
ENSG00000052795	10.6207	10.7077	10.8667	10.7209	10.4951	10.7723	10.6067	10.561	10.6147	11.3658	11.2339	11.2011	10.5863	10.7943	10.4342	10.2668	10.2265	10.3663
ENSG00000052802	15.1489	14.9566	14.8191	14.89	15.1984	15.1192	15.7695	15.8539	15.7638	15.0267	15.261	15.1535	15.5856	15.4659	15.7337	15.3056	15.185	14.9904
ENSG00000052841	11.708	11.7001	11.7053	11.6189	11.7308	11.7073	11.6567	11.6847	11.6229	11.7053	11.6695	11.7924	11.5335	11.5763	11.4663	11.7843	11.784	11.6018
ENSG00000052850	5.09418	5.32398	5.61934	4.85493	5.09737	5.25658	4.85493	5.13287	5.14704	4.85493	4.85493	5.12348	4.85493	4.85493	4.85493	4.85493	4.85493	4.85493
ENSG00000053108	5.09418	5.42815	5.12796	5.49261	5.44535	5.42115	5.29947	5.33487	5.4362	5.46616	4.85493	5.12348	5.10969	5.31632	5.13632	5.39499	4.85493	5.25706
ENSG00000053254	11.1028	11.4215	11.5063	11.2345	10.894	11.1498	10.9495	11.0259	11.1389	11.4112	11.1857	11.3447	11.175	11.3387	11.3398	11.0992	11.1139	11.5274
ENSG00000053328	5.26838	5.18733	5.24047	4.85493	5.09737	5.31823	4.85493	5.40828	5.56449	4.85493	4.85493	5.23417	4.85493	4.85493	5.13632	4.85493	4.85493	4.85493
ENSG00000053371	12.3443	12.3852	12.3478	12.2881	12.171	12.3087	12.0531	12.067	12.1092	12.1987	12.1446	12.2282	11.8078	11.9132	11.5052	11.6739	11.6901	11.4641
ENSG00000053372	13.1301	12.9879	12.9947	13.0496	13.1197	13.1096	12.8704	12.8982	12.9485	12.507	12.5786	12.583	13.0709	13.0418	12.9186	13.0451	12.9128	12.591
ENSG00000053438	4.85493	4.85493	4.85493	4.85493	4.85493	4.85493	4.85493	4.85493	4.85493	5.12992	4.85493	4.85493	4.85493	5.12207	4.85493	4.85493	4.85493	4.85493
ENSG00000053501	8.90353	8.83673	8.65835	8.78728	8.64914	8.76058	8.92307	8.94089	8.80623	8.6191	8.85342	8.82411	8.70023	8.77171	8.61679	8.95981	8.75369	8.96502
ENSG00000053524	6.4639	6.38048	6.26999	6.27494	6.51255	6.58181	6.7721	6.46356	6.28737	6.81584	6.79487	6.97297	6.8187	6.82229	6.84075	6.53289	6.48971	6.59608
ENSG00000053702	4.85493	4.85493	5.12796	4.85493	4.85493	4.85493	4.85493	4.85493	4.85493	4.85493	4.85493	4.85493	4.85493	4.85493	4.85493	4.85493	4.85493	4.85493
ENSG00000053747	7.93245	8.01294	8.11536	8.18699	7.83726	7.91761	7.68083	7.82379	7.7941	11.0084	10.8001	10.9536	8.1627	8.51193	8.14162	7.36584	7.30202	7.31258
ENSG00000053770	11.8855	11.8337	11.8878	11.9624	11.9838	12.0412	11.6653	11.6795	11.6679	11.6749	11.6857	11.6371	11.8118	11.8418	11.8398	11.7776	11.6575	11.5096
ENSG00000053900	11.6408	11.5436	11.485	11.5227	11.7137	11.6189	11.5169	11.4741	11.4141	11.1926	11.1851	11.1843	11.4085	11.3819	11.279	11.2799	11.3372	10.9553
ENSG00000053918	6.04244	6.45876	6.43758	5.96691	5.96577	5.98875	6.69089	6.78977	6.77832	5.32979	5.53261	5.73325	5.72532	5.72878	5.68876	6.72864	7.14422	7.10634
ENSG00000054116	12.941	12.7743	12.7055	12.6241	12.7735	12.6314	12.9795	13.036	12.9703	12.5907	12.8202	12.7416	12.8929	12.7297	12.8834	12.8923	12.8043	12.5322
ENSG00000054118	13.5248	13.7464	13.8913	13.9954	13.5309	13.8608	13.217	13.1709	13.2383	13.8791	13.5882	13.6899	13.2767	13.5299	13.0477	13.4006	13.4398	13.4093
ENSG00000054148	12.2925	12.1042	12.0337	12.3282	12.2116	12.3089	12.2224	12.2325	12.2795	12.1673	12.4368	12.4167	12.1649	12.1394	12.1968	12.5661	12.5637	12.4742
ENSG00000054179	5.60392	5.45872	5.39857	5.57635	5.44535	5.37236	5.73388	5.63283	5.62009	5.40244	5.72465	5.60704	5.65144	5.38695	5.41506	5.29674	5.501	6.30289
ENSG00000054219	5.52632	5.23847	4.85493	6.39286	5.57559	5.50737	5.69751	5.2474	4.85493	6.48645	6.15005	6.05264	5.79278	5.60318	5.73256	5.5495	5.68451	4.85493
ENSG00000054267	11.0758	11.2556	11.3467	11.2545	11.1707	11.3457	10.6177	10.6284	10.6863	11.2387	10.9805	11.1774	10.7613	10.9033	10.7319	11.1188	11.1991	11.1788
ENSG00000054277	13.1849	13.0959	13.1478	12.9073	12.8751	12.9403	13.1359	13.1151	13.1395	13.0686	12.9857	13.0372	12.6801	12.7492	12.5927	13.2943	13.2316	13.1289
ENSG00000054282	11.7104	11.4886	11.3011	11.5016	11.774	11.5662	11.9175	12.0363	11.962	11.4979	11.7781	11.6726	11.9705	11.698	12.207	12.0974	12.1317	11.9875
ENSG00000054356	7.78124	8.00125	7.97158	7.39073	7.22654	7.48273	7.78294	7.82379	7.87068	9.6367	9.52213	9.55386	8.01232	8.00343	7.86535	7.72238	7.78326	8.02564
ENSG00000054392	8.79847	8.69466	8.84355	8.87601	8.76558	9.01765	8.53659	8.45409	8.51211	9.38423	9.40224	9.49265	8.21244	8.35299	8.13017	8.6204	8.62957	8.63471
ENSG00000054523	11.9212	12.1332	12.3507	12.331	12.004	12.2788	11.6739	11.6657	11.7335	12.3098	12.1177	12.243	11.9792	12.1211	11.9538	11.9541	11.9496	12.2759
ENSG00000054598	8.26685	8.40648	8.45413	8.39291	8.27963	8.40236	8.47765	8.34274	8.38855	8.61129	8.4344	8.31611	8.18553	8.19888	8.2618	8.90304	8.92759	8.91159
ENSG00000054611	10.2252	10.3475	10.4749	10.4692	10.1897	10.2675	10.5668	10.6499	10.6547	10.5946	10.2695	10.5029	10.0941	10.1032	9.93048	10.1655	10.3105	10.3932
ENSG00000054654	13.3089	13.5693	13.7319	13.7233	13.4958	13.614	12.9617	12.8984	12.9981	13.7553	13.5738	13.7812	13.383	13.3691	13.188	13.3353	13.4016	13.5268
ENSG00000054690	9.87649	10.0079	10.1852	10.2696	9.91135	10.0573	9.86151	9.77615	9.87327	10.4649	10.2478	10.411	9.56591	9.71251	9.36781	9.76367	10.004	10.2178
ENSG00000054793	9.82916	10.0258	10.067	10.1306	9.96204	10.0521	9.40102	9.46868	9.61718	10.728	10.5528	10.6609	9.95098	10.0087	9.94673	9.74538	9.95758	10.3261
ENSG00000054938	5.19289	5.18733	4.85493	4.85493	5.27387	5.08733	5.11226	4.85493	5.14704	4.85493	4.85493	5.12348	4.85493	4.85493	4.85493	5.39499	5.12052	5.25706
ENSG00000054965	10.8437	11.1512	11.2692	11.3975	11.0449	11.3234	10.8221	10.6843	10.7304	11.2165	11.0559	11.1212	10.8671	11.1194	10.6696	10.7713	10.9714	11.1561
ENSG00000054967	9.27162	9.23775	9.36299	9.08079	8.90329	9.04265	9.58769	9.30845	9.57721	8.926	8.79098	9.0135	8.85546	8.84564	8.87038	9.75455	9.76697	9.85123
ENSG00000054983	9.41702	9.27304	9.24906	8.54748	8.65799	8.7855	8.96913	9.0301	8.87762	7.78592	7.63599	7.81446	8.09193	8.13841	7.9131	7.30268	7.63103	7.56397
ENSG00000055044	13.2922	13.2647	13.1444	13.3235	13.4731	13.3437	13.2513	13.2877	13.3153	13.0484	13.0879	13.0545	13.4899	13.3471	13.3947	13.3192	13.215	12.9659
ENSG00000055070	12.6418	12.7059	12.71	12.8172	12.5991	12.7477	12.4499	12.4072	12.6067	12.7698	12.6735	12.6708	12.562	12.6274	12.7742	12.7032	12.7092	13.2908
ENSG00000055118	6.97982	7.08822	7.2898	7.10858	6.91358	6.9181	7.12491	7.17741	7.34193	7.77889	7.42833	7.54801	6.70206	6.79485	6.9129	6.76821	6.87821	7.10634
ENSG00000055130	13.0572	13.0302	12.9954	13.0885	13.0338	13.0989	12.846	12.8343	12.8489	12.8695	12.7887	12.8509	12.8608	12.9093	12.6286	12.8024	12.7489	12.5616
ENSG00000055147	11.3586	11.178	11.0183	11.0574	11.3343	11.1829	11.4394	11.4582	11.4353	11.0355	11.2762	11.1831	11.4516	11.4414	11.5558	11.4927	11.2886	11.2313
ENSG00000055163	11.227	11.3218	11.5525	11.6962	11.3182	11.6735	11.0924	11.119	11.2001	11.8774	11.6999	11.7095	10.9393	11.0708	10.7082	10.7043	10.7228	10.8353
ENSG00000055208	11.3683	11.3615	11.4623	11.5423	11.5006	11.6012	11.0409	11.1433	11.0735	11.8014	11.6598	11.7254	11.3376	11.4295	11.0365	11.0451	10.9671	11.018
ENSG00000055211	11.9221	11.7719	11.6676	11.7601	11.9018	11.8206	11.9552	11.9839	11.9659	12.1233	12.2803	12.1961	12.0514	11.9669	12.0528	12.066	12.01	11.6463
ENSG00000055332	11.4375	11.5582	11.6532	11.8042	11.7312	11.781	11.3194	11.2727	11.3238	12.0164	11.8263	11.8263	11.4262	11.5173	11.393	11.4211	11.3366	11.3586
ENSG00000055483	10.6731	10.7152	10.8945	10.929	10.5187	10.7705	10.5204	10.5298	10.5679	10.4927	10.4324	10.5335	10.6265	10.8056	10.7834	10.7405	10.8832	11.3247
ENSG00000055609	12.1967	12.2132	12.2707	12.182	12.1051	12.1565	12.1831	12.2208	12.2044	12.1758	12.1988	12.3488	12.3116	12.3145	12.5278	12.4283	12.4916	12.922
ENSG00000055732	6.52091	6.71326	6.4569	7.21214	7.18491	7.13671	6.97735	7.18855	7.25149	7.60649	7.83052	7.788	6.97022	6.7381	6.74838	6.70838	6.57466	6.34966
ENSG00000055813	5.09418	4.85493	4.85493	4.85493	4.85493	4.85493	5.29947	5.13287	4.85493	4.85493	5.58581	5.38973	4.85493	4.85493	5.13632	4.85493	4.85493	4.85493
ENSG00000055917	11.8825	11.8511	11.8424	11.9935	11.9471	12.0745	11.7943	11.8173	11.8755	11.9184	11.8155	11.8999	11.9485	11.9879	12.1743	11.9655	11.9553	12.4633
ENSG00000055950	11.9425	11.81	11.6476	11.7171	11.8506	11.7381	12.0304	12.0717	12.0505	11.5747	11.8721	11.8251	11.9815	11.8249	12.0588	12.0701	12.0308	12.0726
ENSG00000055955	5.52632	5.28342	5.12796	5.27432	5.49193	4.85493	5.29947	4.85493	5.56449	5.46616	5.24857	5.65157	5.75976	5.55581	5.41506	5.16795	5.23001	4.85493
ENSG00000055957	5.09418	4.85493	5.24047	4.85493	5.09737	5.18323	5.36758	5.40828	5.4362	4.85493	4.85493	5.12348	5.21475	4.85493	4.85493	4.85493	4.85493	4.85493
ENSG00000056050	10.3407	10.3083	10.1748	10.3981	10.5818	10.4564	10.3964	10.424	10.2863	10.2202	10.2846	10.3117	11.2853	11.1142	11.2511	10.2763	10.1335	9.80814
ENSG00000056097	12.8814	12.9858	13.1009	13.0959	12.9055	13.1105	12.6448	12.5687	12.6242	13.0351	12.7736	12.8965	12.6828	12.8108	12.495	12.7891	12.7394	12.6094
ENSG00000056277	8.76698	8.92825	9.04501	9.09823	9.04021	9.09535	8.75064	8.76554	8.76718	8.65369	8.61781	8.62438	8.80068	8.98579	8.66099	8.68447	8.74375	8.60972
ENSG00000056291	10.4705	10.3858	10.3609	10.0048	10.159	10.0634	10.6504	10.7262	10.7664	10.6769	10.7691	10.7172	10.1686	10.2857	10.1968	10.5176	10.4701	10.3082
ENSG00000056487	5.67362	5.68192	5.32643	5.6507	5.27387	5.25658	5.29947	5.47266	4.85493	4.85493	5.13371	4.85493	5.52383	5.31632	5.34077	5.47735	5.3839	5.25706
ENSG00000056558	6.02057	6.07908	5.95544	6.32702	6.01271	5.98875	6.60395	6.59418	6.3613	6.34562	6.40705	6.33418	6.22333	6.21912	6.1877	5.95863	6.09219	6.47936
ENSG00000056586	12.5257	12.6309	12.7176	12.7108	12.6356	12.736	12.3375	12.3833	12.3483	12.7576	12.6577	12.6457	12.4484	12.5513	12.4318	12.4429	12.4248	12.3776
ENSG00000056736	6.58852	6.60115	6.39796	6.90504	6.78222	6.7879	6.86065	6.99799	7.11625	6.18438	6.17613	6.29212	7.09591	6.96348	7.1437	6.91512	6.77111	6.97616
ENSG00000056972	9.94587	10.0007	10.0796	10.1369	9.90026	10.1681	9.87293	9.80948	9.9237	10.4735	10.2934	10.3478	9.86113	10.05	9.79522	9.82157	9.93018	9.82265
ENSG00000056998	11.2863	11.4625	11.6401	11.8307	11.5002	11.7533	10.7342	10.7344	10.8149	11.6367	11.4155	11.4869	10.946	11.0966	10.7496	10.4473	10.488	10.5321
ENSG00000057019	11.2621	11.3789	11.4344	11.3691	11.3825	11.4437	11.3731	11.3246	11.3124	11.6679	11.5926	11.5842	11.1238	11.3062	11.1559	10.9495	10.8052	10.8263
ENSG00000057149	4.85493	4.85493	4.85493	4.85493	5.09737	4.85493	4.85493	4.85493	4.85493	4.85493	4.85493	4.85493	4.85493	4.85493	4.85493	4.85493	4.85493	4.85493
ENSG00000057252	12.913	12.8918	12.8936	12.8711	12.9258	12.9433	12.8431	12.8715	12.9189	13.0461	13.0546	13.0383	13.0171	13.0345	12.9787	12.8049	12.651	12.6415
ENSG00000057294	14.145	14.1837	14.2201	14.1759	14.0557	14.1835	13.824	13.7638	13.8649	14.4608	14.4001	14.3896	13.9561	14.0587	13.7198	13.5956	13.5584	13.4233
ENSG00000057468	5.38749	5.51541	5.32643	5.39511	5.39453	5.68235	5.8947	6.06414	6.09211	5.67024	6.00854	5.99712	6.26367	5.90189	6.1877	6.07295	5.76129	5.89935
ENSG00000057593	4.85493	4.85493	4.85493	4.85493	4.85493	4.85493	4.85493	4.85493	4.85493	4.85493	4.85493	4.85493	4.85493	4.85493	4.85493	4.85493	4.85493	5.25706
ENSG00000057608	15.1684	15.068	14.9623	15.0092	15.1439	15.0647	14.8358	14.8351	14.7983	14.5923	14.6719	14.6593	14.9647	14.8945	14.7346	14.8463	14.6981	14.3029
ENSG00000057657	6.71335	7.03579	6.85993	6.84048	6.86049	6.87944	6.69089	6.8487	6.90616	6.99118	7.07834	6.97297	6.35843	6.28513	6.13447	6.07295	6.54141	6.30289
ENSG00000057663	12.8631	12.6443	12.501	12.5514	12.8837	12.6863	12.8954	12.9334	12.9082	12.2923	12.6067	12.4581	13.1343	12.9918	13.2719	13.0994	12.9484	12.7459
ENSG00000057704	10.8146	10.9171	10.8898	10.283	10.2227	10.2675	10.0681	10.1656	10.2173	10.5415	10.605	10.5462	10.0917	10.215	9.95157	10.1482	10.2777	10.321
ENSG00000057757	12.0082	12.0473	12.0627	12.1676	12.0968	12.1562	11.7811	11.739	11.7683	11.9614	11.8961	11.8583	11.6907	11.8371	11.5637	11.8043	11.65	11.4087
ENSG00000057935	12.179	12.1176	12.0687	12.0129	12.0499	12.0596	11.7552	11.7868	11.7908	12.0584	12.061	12.0695	11.8628	11.9016	11.8001	11.8499	11.7482	11.8288
ENSG00000058056	7.15938	7.18723	7.6534	7.99846	7.69356	7.71713	7.31939	7.17741	7.2279	7.46362	7.22729	7.26682	7.14493	7.36851	7.18993	7.3903	7.392	8.07548
ENSG00000058063	12.7775	12.8586	12.9066	13.1596	13.1685	13.2601	12.5297	12.5033	12.4723	12.7136	12.6102	12.5881	12.6729	12.7579	12.668	12.6946	12.6221	12.6522
ENSG00000058085	13.0729	13.1629	13.1931	13.1734	13.0346	13.1919	13.2037	13.2287	13.2549	15.5718	15.4938	15.536	13.0803	13.333	12.9377	13.0371	13.0338	12.9801
ENSG00000058091	9.29751	9.42678	9.58068	11.0552	11.0665	11.1077	9.36909	9.20137	9.40013	10.7172	10.7948	10.7403	9.116	9.26149	9.15462	9.24709	9.14681	9.19469
ENSG00000058262	14.7487	14.8685	15.0066	15.0162	14.7656	14.9741	14.6487	14.6312	14.692	14.834	14.6682	14.7876	14.3982	14.6484	14.3655	14.9464	14.9755	15.0927
ENSG00000058272	12.6384	12.82	12.8678	12.946	12.7812	12.9142	12.3982	12.3888	12.4193	13.0191	12.7805	12.8453	12.5518	12.6428	12.4051	12.5855	12.5819	12.476
ENSG00000058335	9.37075	9.53192	9.627	9.40879	9.17752	9.33325	9.60664	9.58067	9.67722	10.7791	10.6563	10.7068	9.3565	9.46039	9.36781	9.23729	9.40562	9.58798
ENSG00000058404	5.48365	5.23847	5.24047	5.09763	4.85493	4.85493	5.11226	4.85493	4.85493	4.85493	4.85493	5.12348	4.85493	5.31632	5.25224	5.16795	4.85493	5.25706
ENSG00000058453	8.73478	8.98958	9.04501	9.04975	8.77374	8.57561	7.99387	7.94401	7.88551	9.37278	9.31392	9.38156	8.02759	7.94559	8.13017	7.76919	7.96723	8.50514
ENSG00000058600	12.0509	12.0532	12.1688	12.1674	11.9584	12.0414	11.9155	11.834	11.87	11.6994	11.587	11.6484	11.7935	11.8363	11.6599	11.9511	12.0785	11.9023
ENSG00000058668	14.0175	14.144	14.2495	13.7926	13.4928	13.738	13.4601	13.344	13.5142	14.3343	14.1233	14.2988	13.3185	13.5024	13.3368	14.1365	14.1831	14.7059
ENSG00000058673	12.509	12.6525	12.8059	12.6683	12.4012	12.6609	12.3716	12.3092	12.4237	12.8913	12.6303	12.7352	12.333	12.5366	12.3481	12.5205	12.7501	12.6743
ENSG00000058729	11.5481	11.4179	11.3932	11.3055	11.4402	11.3738	11.2921	11.2865	11.3029	11.001	11.077	11.0709	11.6007	11.43	11.4618	11.4762	11.2898	10.8566
ENSG00000058799	11.3141	11.1709	11.2698	11.318	11.4197	11.4546	11.5232	11.4703	11.5231	11.6656	11.8068	11.7403	11.3132	11.3781	11.0989	11.2323	11.1531	10.8227
ENSG00000058804	13.336	13.3409	13.3645	13.5696	13.5891	13.6532	13.1776	13.1719	13.1202	13.4092	13.3763	13.3741	13.4191	13.5015	13.3968	13.413	13.3687	13.1271
ENSG00000058866	4.85493	5.04712	5.12796	4.85493	5.19739	5.08733	4.85493	5.13287	5.14704	5.12992	4.85493	4.85493	4.85493	5.23219	5.13632	5.16795	4.85493	4.85493
ENSG00000059122	9.36901	9.59573	9.63269	9.76968	9.28206	9.46066	9.59978	9.47962	9.68977	9.95169	9.69645	9.81318	9.40745	9.39781	9.15742	9.47808	9.53578	9.74098
ENSG00000059145	9.06959	9.22413	9.41674	9.23259	8.99678	9.03851	8.88964	8.98465	9.21562	8.63457	8.46592	8.66087	9.20737	9.12897	9.07984	9.05591	9.12404	9.49589
ENSG00000059377	5.19289	4.85493	4.85493	4.85493	4.85493	4.85493	4.85493	4.85493	4.85493	4.85493	4.85493	4.85493	4.85493	4.85493	4.85493	4.85493	4.85493	4.85493
ENSG00000059378	7.92286	7.89147	7.77005	7.23683	7.17643	7.35885	7.34501	7.17741	7.23975	8.61129	8.37396	8.40506	6.80626	7.18649	6.71601	7.93399	7.87213	7.77644
ENSG00000059573	12.8814	12.9491	13.0842	13.0357	12.776	13.0243	12.5784	12.5256	12.5713	11.9445	11.7763	11.8474	12.3418	12.57	12.1334	12.7153	12.7244	12.5421
ENSG00000059588	9.75244	9.73127	9.7349	10.5289	10.4324	10.5155	10.2199	10.2096	10.1264	10.9083	10.7646	10.8394	10.3959	10.5002	10.1258	10.3249	10.3888	10.136
ENSG00000059691	11.5782	11.5037	11.4479	11.5749	11.5683	11.5875	11.4972	11.4964	11.5623	11.3721	11.4264	11.3602	11.5216	11.4941	11.2854	11.3511	11.2982	11.0842
ENSG00000059728	9.64429	9.64204	9.65521	9.2906	9.30845	9.29393	9.54905	9.63453	9.51275	10.4101	10.1479	10.2805	8.74982	8.8425	8.775	9.99994	9.94754	10.2423
ENSG00000059758	11.9114	11.8851	11.9693	11.7529	11.7155	11.8565	11.3205	11.3026	11.216	12.0523	11.8477	11.845	11.5393	11.6371	11.4925	11.4581	11.4146	11.2367
ENSG00000059769	9.27907	9.43432	9.38113	9.35545	9.37416	9.26239	9.56146	9.54152	9.43783	9.50031	9.53063	9.54026	9.57622	9.36546	9.66963	9.58743	9.43467	9.32794
ENSG00000059804	16.4704	16.5951	16.6469	16.8289	16.7188	16.8336	16.0847	16.128	16.1464	16.184	16.1032	16.1102	15.902	16.1726	15.8363	15.8333	15.8271	15.6676
ENSG00000059915	6.38846	6.43003	6.41795	6.03656	6.2374	6.31709	6.64819	6.71201	6.65468	6.89975	6.68435	6.54119	6.51125	6.40635	6.39914	6.53289	6.54141	6.39455
ENSG00000060069	10.8735	11.1554	11.2039	11.1526	10.7634	10.9186	10.7427	10.6499	10.7018	10.8843	10.5694	10.7763	10.5752	10.4943	10.2927	10.9008	10.9269	10.8999
ENSG00000060138	12.959	13.0469	13.1254	13.4288	13.2205	13.3482	13.0928	13.0713	13.1395	13.5779	13.3691	13.3691	13.0418	13.2053	12.9407	12.8526	12.9234	12.9765
ENSG00000060140	9.37249	9.3296	9.24659	9.20268	9.21787	9.15194	8.97976	8.92493	8.98696	9.76828	9.89365	9.94277	9.45107	9.39354	9.33605	9.25682	9.16179	8.99742
ENSG00000060237	11.9375	12.2307	12.4596	12.6194	12.1312	12.4668	11.8823	11.7197	11.8815	12.7474	12.4905	12.6034	12.2229	12.383	12.1639	11.9066	11.9646	12.5681
ENSG00000060303	4.85493	5.04712	4.85493	4.85493	5.09737	5.08733	4.85493	5.2474	5.14704	4.85493	4.85493	4.85493	4.85493	4.85493	5.13632	4.85493	4.85493	4.85493
ENSG00000060339	12.8377	12.9342	12.9525	12.9535	12.8425	12.9089	12.5693	12.4708	12.5636	12.7848	12.5543	12.6452	12.6576	12.7606	12.5693	12.6375	12.6996	12.6743
ENSG00000060491	11.8281	12.0595	12.1695	12.202	11.8225	11.8957	11.5023	11.456	11.5915	11.9472	11.6795	11.8712	11.5867	11.5908	11.515	11.9325	12.069	12.0839
ENSG00000060558	5.92766	6.09243	6.04382	6.7128	6.52685	6.59422	5.76864	5.58366	5.50374	7.30406	7.14916	7.31478	5.99407	6.07319	5.92196	5.95863	6.04013	6.14913
ENSG00000060566	6.7826	7.08822	7.05143	7.00593	6.94441	6.96486	7.35344	7.38431	7.34193	7.25331	7.05385	7.00905	7.21066	7.39513	7.27784	6.6455	6.8391	6.94849
ENSG00000060642	9.99184	9.96548	9.96259	10.0657	10.0561	10.21	9.92596	9.90183	9.92015	10.0469	10.0524	10.0091	9.99261	10.1342	9.95157	10.0229	10.0095	9.73332
ENSG00000060656	12.5916	12.7858	12.9446	12.9046	12.6012	12.7381	12.6665	12.5748	12.7354	12.9748	12.8301	12.9479	12.0128	12.2023	12.0744	12.5871	12.6462	12.94
ENSG00000060688	12.6617	12.5507	12.4308	12.7467	12.8669	12.8007	12.6848	12.7332	12.665	12.1755	12.2575	12.2623	12.7086	12.5383	12.4516	12.7005	12.4958	12.2064
ENSG00000060709	4.85493	5.28342	5.24047	6.14265	6.18083	6.11026	5.42735	5.58366	5.35917	4.85493	4.85493	5.12348	5.36249	5.23219	5.25224	5.16795	4.85493	4.85493
ENSG00000060718	5.26838	5.12653	5.39857	4.85493	5.09737	5.25658	5.29947	5.2474	5.35917	5.46616	5.3363	5.38973	5.29505	5.31632	5.53885	5.47735	5.3839	5.54704
ENSG00000060749	10.6475	10.8516	10.9318	10.9393	10.7484	10.9254	10.5938	10.5549	10.5881	11.1959	10.934	11.0621	10.936	11.0102	10.9229	10.7981	10.8327	11.4848
ENSG00000060762	10.1723	10.0208	9.92448	9.70011	9.99255	9.86791	9.49831	9.43308	9.40522	9.11949	9.42976	9.35073	10.3049	10.2578	10.5953	10.3187	10.0662	9.9404
ENSG00000060971	11.6124	11.6066	11.6049	11.6919	11.5861	11.6634	11.6284	11.5713	11.6435	11.6856	11.731	11.8191	11.5739	11.5569	11.5003	11.597	11.5905	11.6943
ENSG00000060982	15.8634	15.946	16.0603	15.903	15.8168	15.9726	15.7279	15.698	15.6989	16.333	16.1642	16.1869	15.7423	15.8414	15.6404	15.0718	15.0106	14.8221
ENSG00000061273	8.5496	8.65636	8.82707	9.42096	9.12544	9.38134	8.64093	8.43613	8.6646	10.167	9.95643	10.1537	8.95649	9.18691	8.82877	8.81342	8.81509	9.09046
ENSG00000061337	8.52781	8.62647	8.88235	8.75736	8.45954	8.63997	8.55451	8.46299	8.57689	8.68374	8.53967	8.63909	8.87513	9.08458	8.63302	8.86106	8.85871	8.991
ENSG00000061455	5.19289	5.23847	5.24047	5.27432	5.09737	4.85493	5.42735	5.13287	5.14704	5.57604	5.63512	5.50809	5.42168	5.23219	5.25224	5.29674	5.23001	4.85493
ENSG00000061492	4.85493	4.85493	4.85493	4.85493	4.85493	4.85493	4.85493	5.13287	4.85493	5.32979	4.85493	4.85493	4.85493	4.85493	4.85493	4.85493	4.85493	4.85493
ENSG00000061656	7.86892	7.49822	7.526	7.63031	7.4244	7.45756	8.11062	8.31348	8.12863	7.29406	7.37109	7.45775	7.57049	7.4553	7.52951	7.90087	7.85356	7.69853
ENSG00000061676	14.201	14.2979	14.3611	14.3981	14.3123	14.4328	13.9825	13.93	13.9183	14.4931	14.2886	14.341	13.8611	13.9993	13.6319	13.9319	13.9242	13.7274
ENSG00000061794	13.4479	13.3157	13.2662	12.8998	12.989	12.9554	13.3461	13.3964	13.3365	12.7109	12.7518	12.6594	13.1211	13.0703	13.1494	13.6103	13.5489	13.237
ENSG00000061918	5.19289	5.39576	5.12796	5.61452	5.80838	5.74192	5.42735	5.53061	5.26733	5.24323	5.68123	5.31874	5.29505	5.44892	5.48021	5.16795	5.12052	4.85493
ENSG00000061936	11.1742	11.2776	11.3415	11.5671	11.315	11.4245	11.0894	11.1113	11.0719	11.2815	11.2494	11.2454	11.3477	11.4362	11.2949	11.1677	11.3234	11.3894
ENSG00000061938	9.34616	9.48913	9.57281	9.72974	9.45903	9.45137	9.85864	9.80601	9.94478	9.96851	9.90512	10.0657	9.56764	9.4419	9.55554	9.58743	9.87378	10.2822
ENSG00000061987	12.0149	12.1529	12.2203	12.1596	12.0081	12.2342	11.7973	11.7449	11.744	12.15	11.9634	12.1052	11.8899	12.0194	11.7469	11.8131	11.8873	11.8052
ENSG00000062038	12.6909	12.8205	12.9087	12.94	12.7188	12.9368	12.3711	12.3812	12.4017	13.3528	13.2672	13.3703	12.5866	12.9014	12.4413	12.3556	12.3346	12.3149
ENSG00000062096	4.85493	5.36119	5.32643	5.19776	5.33812	5.25658	5.834	5.76312	5.6716	5.46616	5.13371	5.38973	5.42168	5.31632	5.34077	5.5495	5.44552	5.42182
ENSG00000062194	12.9975	12.9527	12.9514	12.852	12.9099	12.8746	12.6587	12.7106	12.7013	12.7365	12.7239	12.7513	12.8139	12.8194	12.7543	12.8435	12.8146	12.5729
ENSG00000062282	5.97526	5.90262	5.61934	4.85493	4.85493	5.18323	5.76864	5.53061	5.76507	6.23296	6.00854	6.22583	5.42168	5.76641	5.48021	5.29674	5.68451	5.42182
ENSG00000062370	8.95097	8.91904	8.77645	8.66363	8.65505	8.68838	8.6001	8.50666	8.56781	8.80829	8.89028	8.71391	8.69391	8.79136	8.75662	8.05917	8.2095	8.01289
ENSG00000062485	13.4528	13.6178	13.7182	13.7846	13.4527	13.7304	13.0011	12.9763	13.0531	13.6411	13.4184	13.5088	13.1729	13.4399	12.9868	13.1868	13.248	13.3433
ENSG00000062524	8.98783	8.96745	9.08434	8.61588	8.26807	8.44063	9.29029	9.18808	9.15046	9.9563	10.0743	10.0832	9.00826	9.08193	8.9694	8.8222	9.13167	9.1319
ENSG00000062582	12.0441	12.0024	11.9501	12.0669	12.0466	12.012	12.0304	12.0184	12.0762	11.8676	11.9313	11.9642	12.0137	11.9521	11.9582	12.0563	12.0254	11.9209
ENSG00000062598	9.88505	10.1028	10.2333	10.3224	10.117	10.3363	9.97447	9.9324	10.0555	10.7226	10.5611	10.7094	10.0785	10.2437	9.95157	9.93687	9.82919	9.85123
ENSG00000062650	12.7171	12.956	13.0794	13.0238	12.8101	12.9695	12.3903	12.3917	12.4337	12.9359	12.6747	12.7905	12.5159	12.6937	12.2802	12.784	12.773	12.6052
ENSG00000062716	13.4975	13.2715	13.0586	13.1731	13.5251	13.3382	13.7891	13.8827	13.8032	13.1492	13.5166	13.3702	13.8884	13.7072	14.0908	13.8889	13.8136	13.6385
ENSG00000062725	11.5381	11.5606	11.5186	11.4403	11.5281	11.5025	11.0967	11.0901	11.0265	12.198	12.1384	12.1052	10.9852	11.0541	10.8694	11.3351	11.3162	11.1036
ENSG00000062822	11.6487	11.8878	12.0255	12.2199	11.6849	11.817	11.4759	11.3593	11.5043	11.6907	11.4069	11.595	11.51	11.5655	11.2452	11.6925	11.8107	11.8152
ENSG00000063015	5.19289	5.12653	5.46186	5.27432	5.19739	5.18323	4.85493	5.13287	5.26733	5.40244	5.40993	5.12348	4.85493	4.85493	5.13632	4.85493	5.31366	4.85493
ENSG00000063046	15.7369	15.8308	15.9271	15.9742	15.7826	15.9688	15.4209	15.405	15.4132	15.7628	15.6338	15.6778	15.3858	15.5927	15.1093	15.6691	15.6365	15.3593
ENSG00000063127	5.43766	5.48774	5.66456	5.19776	5.09737	5.25658	5.65931	5.13287	5.26733	4.85493	5.13371	4.85493	5.56912	5.38695	5.53885	4.85493	5.23001	5.65163
ENSG00000063169	6.49275	6.496	6.33582	6.6372	6.55495	6.43602	6.29667	6.38179	6.67312	6.38766	6.61646	6.41383	6.70206	6.70872	6.94066	6.6455	6.8391	7.85022
ENSG00000063176	8.9227	9.11568	9.15726	9.283	9.03344	9.23556	8.76301	8.56975	8.79851	9.08058	8.89358	8.95311	8.60909	8.5471	8.42021	8.72252	8.81192	9.16649
ENSG00000063177	16.0942	15.9635	15.8691	15.9733	15.9882	15.9329	16.0365	16.0804	16.0894	15.8011	15.9698	15.9217	16.0431	15.9549	16.0408	16.3535	16.277	16.2082
ENSG00000063180	6.98941	7.22382	7.27984	7.08137	6.99422	6.97401	7.31939	7.1319	7.47711	7.48994	7.30111	7.35196	6.91404	6.80864	6.55876	6.862	7.03515	6.39455
ENSG00000063241	11.6415	11.5999	11.6183	11.5363	11.308	11.3681	11.2862	11.217	11.3706	10.5011	10.5735	10.6893	11.105	11.1239	11.0004	11.3817	11.383	11.2833
ENSG00000063244	13.3717	13.4606	13.5556	13.6643	13.304	13.552	12.955	12.9303	13.0189	13.2993	13.0923	13.1851	12.9486	13.1397	12.6656	13.2962	13.295	13.2578
ENSG00000063245	11.4933	11.7464	11.8626	11.983	11.5668	11.6486	11.4059	11.2607	11.4575	11.8858	11.5504	11.6498	11.3117	11.2311	11.038	11.3684	11.4791	12.0075
ENSG00000063322	10.7168	10.8305	10.8984	10.8107	10.6613	10.7429	10.5195	10.4947	10.4659	11.0398	10.938	10.9674	10.4247	10.5604	10.3609	10.7859	10.6974	10.9437
ENSG00000063438	6.50692	6.07908	6.37763	5.61452	5.98953	5.08733	6.52639	6.52132	6.26158	5.62471	5.4745	6.31335	5.96792	5.86997	6.13447	7.10818	6.89098	6.92022
ENSG00000063515	4.85493	4.85493	4.85493	5.19776	4.85493	4.85493	5.11226	4.85493	5.26733	4.85493	4.85493	4.85493	4.85493	4.85493	4.85493	4.85493	5.31366	4.85493
ENSG00000063587	8.70738	8.83836	8.84355	9.16388	8.93514	9.18598	8.56162	8.66524	8.60377	8.87812	8.92298	8.87773	8.6456	8.69025	8.51094	8.67964	8.56699	8.83472
ENSG00000063601	11.2909	11.5609	11.656	11.874	11.6233	11.8567	11.2878	11.2771	11.2059	11.4799	11.3493	11.3441	11.2492	11.4512	11.1482	11.1813	11.2801	11.1006
ENSG00000063660	13.9007	14.126	14.1904	13.9791	13.6603	13.6666	13.7439	13.6373	13.7643	14.2243	14.0008	14.1701	13.6683	13.6282	13.5312	14.1405	14.2415	14.4509
ENSG00000063761	8.23251	8.53084	8.66207	8.88358	8.48964	8.70154	8.56162	8.66524	8.65607	8.20688	8.34032	8.25035	8.29862	8.55096	8.2618	8.43207	8.55566	8.45919
ENSG00000063854	10.044	9.9751	10.0544	10.2858	10.1775	10.1869	10.0693	10.0129	10.1233	10.7343	10.6803	10.66	9.78764	9.85588	9.6279	9.76821	9.74396	9.7486
ENSG00000063978	12.6463	12.7851	12.9371	12.815	12.5148	12.8074	12.2904	12.2179	12.2506	12.7256	12.5094	12.5543	12.3172	12.5641	12.0722	12.5057	12.5308	12.391
ENSG00000064012	10.7365	10.8256	10.7959	10.8733	10.8286	10.8966	10.5633	10.4893	10.5416	11.2858	11.1545	11.1528	10.5906	10.5803	10.3389	10.5705	10.5734	10.4268
ENSG00000064042	7.79185	7.87552	7.75599	6.65013	6.63549	6.6065	8.99293	8.7402	8.87027	7.69162	7.7735	8.05474	6.92548	6.95127	6.89879	6.91512	6.91616	6.86173
ENSG00000064102	11.4861	11.4279	11.3484	11.5275	11.6752	11.653	11.6085	11.623	11.6408	11.1617	11.2189	11.1812	11.6161	11.6447	11.5836	11.4913	11.4398	11.2516
ENSG00000064115	14.2701	14.1576	14.206	14.1597	14.2247	14.2656	14.0357	14.0313	14.0248	14.6322	14.7386	14.7065	14.2153	14.1854	14.152	14.0385	13.8929	13.781
ENSG00000064195	10.9828	11.1017	11.1289	11.3078	11.02	11.1546	10.8498	10.7943	10.8682	11.1097	10.9172	11.0856	10.7224	10.6427	10.7906	11.5445	11.6676	12.6966
ENSG00000064199	8.62189	8.61129	8.47549	8.60062	8.96866	8.81485	9.06952	9.12528	9.13523	8.57965	8.95495	8.66806	9.41514	9.4522	9.65783	8.99903	8.87093	8.82029
ENSG00000064201	4.85493	4.85493	4.85493	4.85493	4.85493	4.85493	4.85493	4.85493	4.85493	4.85493	4.85493	5.12348	4.85493	4.85493	4.85493	4.85493	4.85493	4.85493
ENSG00000064205	4.85493	4.85493	4.85493	4.85493	4.85493	4.85493	4.85493	4.85493	4.85493	4.85493	5.13371	4.85493	4.85493	4.85493	4.85493	4.85493	5.23001	4.85493
ENSG00000064218	4.85493	5.04712	4.85493	4.85493	4.85493	4.85493	4.85493	4.85493	4.85493	4.85493	4.85493	4.85493	4.85493	5.12207	4.85493	4.85493	4.85493	4.85493
ENSG00000064225	11.1682	10.9861	10.9055	10.784	11.0257	10.9029	11.3272	11.4036	11.2446	10.9318	11.124	11.036	11.3132	11.2125	11.5156	11.0072	10.977	10.853
ENSG00000064270	10.6982	10.7332	10.7925	10.9709	10.8872	10.9935	11.2755	11.2085	11.2761	9.78046	9.71146	9.75554	10.4834	10.6219	10.3766	11.189	11.1101	11.1703
ENSG00000064300	6.02057	6.16902	5.92403	6.4244	6.34236	6.55661	5.97866	6.27047	6.31256	5.89864	5.58581	5.8072	6.1814	6.14874	6.31014	6.03633	5.95638	6.09241
ENSG00000064309	7.51182	7.81654	7.67603	7.5024	7.41016	7.32428	7.13484	6.94568	7.16703	6.59496	6.73292	6.35462	7.42217	7.63623	7.66415	7.07792	6.95302	7.17868
ENSG00000064313	12.2304	12.259	12.3152	12.4056	12.4291	12.4768	12.0118	12.0499	11.9504	12.1355	12.053	12.0624	12.2582	12.2649	12.081	12.1028	12.0443	11.8107
ENSG00000064393	6.62733	6.87798	6.58383	6.4244	6.30848	6.36317	6.51025	6.55831	6.3613	5.86464	5.72465	5.8072	6.06851	6.26358	6.1877	6.43442	6.41702	6.80042
ENSG00000064419	12.7027	12.9382	13.0588	13.2224	12.9542	13.1522	12.5259	12.5725	12.6201	12.9733	12.7604	12.8812	12.6473	12.8465	12.5	12.7773	12.8328	12.7171
ENSG00000064489	6.62733	6.96871	7.13201	6.49968	6.54098	6.77731	6.27689	6.09231	6.82778	6.46736	6.58103	6.70234	6.04432	6.93894	6.23836	6.4847	7.07987	6.86173
ENSG00000064490	11.1752	11.0755	11.1522	11.0282	10.8953	11.022	10.9482	10.9705	11.0396	11.1343	11.14	11.1355	10.8573	10.9003	10.4862	10.9193	10.9085	10.6807
ENSG00000064545	10.426	10.5177	10.4515	10.5401	10.1486	10.358	10.4545	10.3159	10.56	9.87106	9.77538	10.0006	10.0356	10.0768	9.92228	10.4697	10.5725	10.6485
ENSG00000064547	9.89838	10.081	10.0879	10.0735	9.93208	10.0408	9.91219	9.84206	9.9237	10.1828	10.0361	10.0832	9.97714	10.05	9.89742	9.95887	9.95472	10.2369
ENSG00000064601	11.7932	11.8467	11.9452	11.7182	11.4261	11.6026	11.1574	11.0794	11.1616	12.1037	11.9575	12.0316	10.7552	10.9189	10.7215	11.4297	11.4656	11.5965
ENSG00000064607	11.3847	11.3961	11.4398	11.4551	11.4355	11.4734	11.3231	11.2365	11.3265	11.4633	11.5844	11.5983	11.6065	11.6621	11.5516	11.395	11.45	11.371
ENSG00000064651	12.7749	12.9254	13.0518	13.1012	13.0003	13.1422	12.9288	12.9307	12.9591	13.2526	13.02	13.1196	12.7255	12.8483	12.8234	12.4605	12.4479	12.4371
ENSG00000064652	11.0369	10.997	10.963	11.1458	11.2363	11.1632	10.9676	11.1197	11.0631	11.6971	11.7557	11.6632	11.1174	11.1494	11.1732	10.861	10.8989	10.5967
ENSG00000064655	6.18343	6.16902	6.19992	6.1626	5.94138	6.09102	5.92355	6.29365	5.84878	8.47168	8.11404	8.34788	7.61204	7.90364	7.50273	6.4847	6.45394	5.96818
ENSG00000064666	13.7731	13.9576	14.0791	13.9458	13.6155	13.865	13.0496	13.086	13.1741	13.9305	13.7641	13.8148	13.1169	13.3108	12.8796	13.4772	13.5202	13.6861
ENSG00000064687	10.6539	10.8966	11.0081	10.8758	10.4586	10.5772	10.7381	10.6314	10.813	11.0384	10.833	11.0715	10.3998	10.4322	10.3585	10.8684	11.0363	11.4525
ENSG00000064692	5.85121	5.94994	5.92403	5.68516	5.83666	5.89816	6.23623	6.09231	5.99542	5.40244	5.91247	5.65157	5.79278	5.93271	5.48021	5.47735	5.3839	5.25706
ENSG00000064703	12.1529	12.1246	12.1918	12.4623	12.3847	12.4914	11.9247	11.9295	11.9412	12.0888	12.0629	12.0099	12.0254	12.1118	11.8699	11.9295	11.9014	11.5613
ENSG00000064726	12.4643	12.4507	12.4577	12.4097	12.4811	12.4863	12.158	12.2091	12.0963	12.9678	12.8685	12.8098	12.3481	12.3592	12.2439	12.1517	11.9958	11.7418
ENSG00000064763	12.8301	12.8036	12.767	11.4819	11.4023	11.5032	12.4958	12.4161	12.4346	11.6505	11.4914	11.7271	10.93	10.9799	10.4929	12.2591	12.3077	12.0566
ENSG00000064787	6.32427	6.66647	6.60091	5.7497	5.77912	5.65071	6.33518	6.24678	6.3613	5.40244	5.4745	5.55944	5.79278	6.19618	5.88727	5.7286	5.59893	5.82477
ENSG00000064886	8.56802	8.35489	8.47125	9.4053	9.21588	9.35667	8.57924	8.4937	8.64318	7.85436	7.75888	7.67682	7.72339	7.89754	7.7795	7.50642	7.392	7.20195
ENSG00000064932	10.2367	10.4698	10.5971	10.4883	10.0201	10.1906	10.0342	10.0617	10.1326	10.6953	10.4758	10.5049	10.172	10.1355	10.0926	10.1978	10.415	10.7335
ENSG00000064933	10.7493	10.6395	10.5776	10.4583	10.6055	10.5593	10.4013	10.4138	10.3324	10.0936	10.2034	10.1576	10.7278	10.6219	10.8226	10.634	10.5706	10.4643
ENSG00000064961	12.5109	12.6431	12.6283	12.6479	12.3926	12.4232	12.6604	12.5623	12.6802	12.6038	12.4221	12.549	12.1388	12.233	12.0028	12.4496	12.5651	12.5804
ENSG00000064989	6.65253	6.43003	6.65074	6.49968	6.55495	6.43602	7.33652	7.30532	7.39552	6.66221	6.65088	6.87152	6.63219	6.83579	6.76425	6.55628	6.54141	6.03228
ENSG00000064995	12.6544	12.4266	12.284	12.2973	12.6395	12.4027	12.7121	12.771	12.7459	12.1827	12.558	12.4249	12.9484	12.7	12.9538	12.598	12.4364	12.264
ENSG00000064999	12.7244	12.9632	13.1018	13.2775	12.8828	13.1686	13.1977	13.11	13.165	13.9118	13.7028	13.7722	13.3022	13.5859	13.1566	12.4948	12.5228	12.6455
ENSG00000065000	13.5833	13.8708	14.0633	13.9463	13.4569	13.7157	13.3146	13.2534	13.333	13.933	13.6245	13.7943	13.2511	13.4293	13.0167	13.3284	13.4882	13.809
ENSG00000065029	9.24336	9.26943	9.34923	9.61949	9.425	9.48666	9.3549	9.29115	9.34299	9.04346	9.23289	9.32376	9.55031	9.62965	9.52338	9.54309	9.54532	9.67053
ENSG00000065054	9.18113	9.33537	9.40127	9.7143	9.37416	9.46989	9.29879	9.21455	9.39503	8.84197	8.58133	8.50895	8.39946	8.37058	8.18651	8.79123	8.97646	9.21134
ENSG00000065057	9.81899	9.84951	9.90269	10.0412	9.85754	9.78288	9.82081	9.9435	9.86038	9.46193	9.43203	9.54805	9.661	9.51643	9.44541	9.68426	9.58101	9.57946
ENSG00000065060	10.9627	11.1857	11.3814	11.3975	11.0638	11.3382	11.0628	10.8842	10.9839	11.7829	11.5593	11.6574	11.0494	11.2589	10.9713	11.189	11.1821	11.3599
ENSG00000065135	13.9785	13.946	13.8878	13.8645	14.0053	13.9427	13.8067	13.8334	13.7739	13.8633	13.8516	13.8231	13.9926	13.9521	13.9246	13.8555	13.7119	13.4263
ENSG00000065150	14.7321	14.6862	14.697	14.8873	14.835	14.9348	14.4699	14.4356	14.4671	14.3786	14.4023	14.4088	14.7968	14.8821	14.6067	14.6678	14.595	14.2778
ENSG00000065154	14.1198	13.976	13.9504	13.8811	13.9808	13.9989	13.7978	13.8324	13.7897	13.8319	13.8942	13.832	13.9619	13.9981	13.7723	13.8353	13.5795	13.2121
ENSG00000065183	12.878	12.9448	13.059	12.9478	12.7718	12.9513	12.4365	12.3354	12.4225	12.3289	12.232	12.2834	12.4837	12.6883	12.1646	12.6431	12.644	12.3193
ENSG00000065243	13.4002	13.2658	13.2896	12.7589	12.8657	12.8341	13.3351	13.3771	13.2708	12.8064	12.8402	12.7974	13.3266	13.2665	13.4145	13.0299	12.9254	12.881
ENSG00000065268	11.7437	11.9105	12.0179	12.1994	11.8283	11.9189	11.7401	11.6146	11.7683	11.245	10.957	11.1303	11.3137	11.2595	10.9594	11.2355	11.2242	11.2395
ENSG00000065308	12.6923	12.8734	13.0266	12.9297	12.7077	12.9096	12.8094	12.7511	12.8681	13.3335	13.1841	13.2596	12.8086	13.0615	12.8628	12.5242	12.543	12.7502
ENSG00000065320	7.52469	7.79292	8.02505	7.69592	7.54625	7.4702	8.0711	8.16289	8.11617	9.85306	9.75016	9.76057	7.42998	7.67977	7.22357	8.17413	8.10403	8.40202
ENSG00000065325	6.08477	6.03792	5.61934	5.7181	5.7172	5.87403	5.80196	5.87511	5.92506	5.12992	5.63512	5.55944	5.36249	5.38695	5.59252	5.16795	5.31366	5.25706
ENSG00000065328	12.5363	12.5757	12.5611	12.6943	12.6637	12.7423	12.1136	12.0739	12.1366	12.1808	12.1156	12.1818	12.549	12.6369	12.268	12.4503	12.4108	12.2739
ENSG00000065357	9.69104	9.78615	9.85972	10.1917	9.94534	10.0439	9.7185	9.81813	9.7549	10.3542	10.2452	10.3721	9.78764	9.85277	9.65388	9.76594	9.87378	9.77867
ENSG00000065361	11.74	11.8786	11.9652	11.7801	11.6849	11.7863	11.7693	11.6913	11.8422	11.9845	11.8903	12.0201	11.2211	11.3242	11.0494	11.9704	12.0766	12.2936
ENSG00000065371	5.60392	5.39576	5.61934	5.27432	5.09737	5.18323	5.21838	5.33487	5.62009	5.24323	5.58581	5.38973	5.21475	4.85493	5.13632	5.16795	5.31366	4.85493
ENSG00000065413	9.72547	9.77092	9.88534	9.45516	9.50537	9.54314	9.19102	9.22239	9.14439	9.90322	9.8553	9.73864	8.94856	8.94254	8.77134	9.05963	9.17907	8.91159
ENSG00000065427	14.0597	14.0853	14.1466	14.1811	14.0837	14.2487	13.6291	13.6633	13.6708	13.8086	13.7222	13.7103	13.7206	13.8902	13.4018	13.8244	13.7533	13.4328
ENSG00000065457	10.6808	10.705	10.8309	10.8802	10.8149	10.8994	10.6058	10.533	10.5645	11.0224	10.9828	11.0236	10.6486	10.75	10.5061	10.7622	10.6619	10.5365
ENSG00000065485	11.9281	11.9454	11.9746	11.8421	11.8231	11.8541	11.9455	11.9183	11.9112	11.6916	11.6666	11.7099	11.4347	11.545	11.4124	11.9426	11.8684	11.8125
ENSG00000065491	10.3487	10.5029	10.5031	10.6548	10.5243	10.592	10.1372	10.295	10.3244	10.6534	10.613	10.6005	10.3234	10.5905	10.2396	10.3264	10.4701	10.5031
ENSG00000065518	12.4592	12.3896	12.3295	12.2443	12.3924	12.2775	12.3948	12.4442	12.3562	12.062	12.1408	12.0786	12.3946	12.259	12.3432	12.4685	12.4067	12.1085
ENSG00000065526	10.0923	10.3153	10.3332	10.3768	10.3369	10.2264	10.2737	10.0705	10.2959	10.3402	10.4559	10.5277	10.7115	10.63	10.9335	10.6	10.5836	11.7551
ENSG00000065534	11.9763	12.2065	12.3808	12.4309	12.1291	12.3244	11.3262	11.3148	11.4642	12.2669	12.0096	12.1992	11.3427	11.5565	11.2347	11.6757	11.7084	11.8581
ENSG00000065548	13.395	13.2695	13.1456	13.2949	13.5263	13.3848	13.3854	13.3883	13.3607	13.0338	13.1298	13.0576	13.4771	13.3725	13.4834	13.4211	13.3249	12.952
ENSG00000065559	12.2182	12.1473	12.1672	12.3074	12.3352	12.3831	12.1516	12.2104	12.1285	12.2911	12.2392	12.2779	12.1827	12.218	12.0762	12.0847	12.0227	11.8519
ENSG00000065600	11.3303	11.1638	11.0405	10.5809	10.7087	10.6952	11.1112	11.0822	11.0663	10.4596	10.603	10.6591	10.9611	10.863	10.9014	10.9415	10.9522	10.7525
ENSG00000065609	8.92982	9.08312	9.22665	9.20067	8.9448	9.18036	8.75064	8.60631	8.74322	8.7703	8.6919	8.72084	8.57164	8.90396	8.55849	8.80901	8.90103	8.86316
ENSG00000065613	12.5691	12.8366	13.0147	13.0391	12.7952	13.0118	12.1253	12.1085	12.1499	13.557	13.2535	13.3194	12.5407	12.6571	12.3918	12.4193	12.4137	12.2168
ENSG00000065615	11.6277	11.4141	11.2179	11.234	11.6445	11.2917	11.6216	11.6465	11.6392	10.9527	11.0403	11.0593	11.874	11.6501	12.0696	11.781	11.6615	11.5923
ENSG00000065618	6.84823	6.85083	7.12079	7.45466	7.23471	7.33126	7.54891	7.52974	7.55411	11.1991	11.1057	11.1458	6.86726	6.79485	6.7323	6.76821	6.87821	6.80042
ENSG00000065621	7.33972	7.33749	7.2698	7.24495	7.23471	7.24496	7.31939	7.26402	7.23975	6.59496	6.59887	6.88465	7.54924	7.42124	7.66415	6.9827	6.97702	6.76862
ENSG00000065665	8.72389	8.67107	8.59347	8.63697	8.85543	8.68573	8.88682	9.10278	9.098	8.54729	8.86019	8.49688	8.80947	8.87356	8.81463	8.66506	8.6078	8.42133
ENSG00000065675	5.48365	5.54189	5.46186	5.57635	5.53514	5.61761	6.14993	6.09231	6.18028	4.85493	4.85493	4.85493	5.21475	5.31632	4.85493	5.29674	5.3839	5.42182
ENSG00000065717	8.08617	8.13545	8.08217	8.44518	8.03755	8.23442	8.68062	8.65364	8.65179	8.40093	8.21851	8.24554	7.50572	7.28535	7.26716	8.37334	8.67215	8.91838
ENSG00000065802	10.6829	10.793	10.8771	11.0773	10.7797	10.9672	10.5231	10.534	10.6081	11.1684	11.0712	11.1806	10.7006	10.8722	10.8147	10.5692	10.7262	10.6926
ENSG00000065809	12.8868	12.8105	12.8571	12.5273	12.4965	12.6161	13.0635	12.954	13.0037	13.1869	13.11	13.1771	12.9835	12.9716	12.9773	13.0137	12.9004	12.8697
ENSG00000065833	6.86938	7.02983	6.77452	11.1379	11.1799	11.2695	11.0147	10.9889	10.9547	5.32979	5.40993	5.65157	11.2222	11.1431	11.2187	7.28968	7.14422	7.2473
ENSG00000065882	11.7407	11.9922	12.0736	12.1802	11.9549	12.0945	11.9522	11.9677	12.0115	12.5423	12.3117	12.457	11.8309	11.9733	11.6761	11.8633	11.8635	11.7532
ENSG00000065883	11.4845	11.5626	11.7013	11.7594	11.5796	11.6814	11.3396	11.3408	11.39	11.8525	11.6947	11.7693	11.5493	11.6285	11.5302	11.5726	11.6741	11.6133
ENSG00000065911	13.609	13.6042	13.5101	13.6572	13.7507	13.7152	13.5515	13.5913	13.5653	13.4804	13.5046	13.4674	13.872	13.8939	13.8372	13.6846	13.5242	13.2718
ENSG00000065923	11.982	12.1095	12.2156	12.2187	12.1025	12.2997	12.3042	12.2701	12.3712	12.6366	12.5105	12.5858	12.1669	12.2482	12.1429	12.0329	12.0035	12.0996
ENSG00000065970	9.10355	9.29688	9.34923	9.26768	8.99446	9.11708	8.87263	9.03308	9.20981	10.0852	10.0376	10.0738	9.39002	9.57416	9.52771	9.2075	9.35442	10.1733
ENSG00000065978	15.489	15.5687	15.5601	15.6923	15.5487	15.6123	15.2967	15.3139	15.2969	15.587	15.4642	15.4349	15.2485	15.3613	15.0108	15.3125	15.1896	15.0409
ENSG00000065989	8.30038	8.41526	8.49236	8.33125	8.05565	8.45938	8.19111	8.26334	8.54023	8.33123	8.14229	8.27419	8.03768	8.21361	8.10699	8.10338	8.32561	9.1319
ENSG00000066027	12.4177	12.5335	12.6204	12.8626	12.7881	12.9008	12.3766	12.3675	12.3264	12.4244	12.2372	12.351	12.3075	12.4309	12.1982	12.1797	12.1881	11.8457
ENSG00000066032	4.85493	4.85493	5.12796	4.85493	4.85493	4.85493	5.11226	5.2474	4.85493	4.85493	4.85493	4.85493	4.85493	4.85493	4.85493	5.16795	5.12052	4.85493
ENSG00000066044	12.5092	12.6302	12.7562	12.7791	12.5281	12.746	12.2679	12.2654	12.2371	12.5041	12.3279	12.3182	12.2006	12.4528	11.9594	12.3695	12.3247	12.4019
ENSG00000066056	6.70142	6.58425	6.54893	6.29258	6.32555	5.98875	6.14993	6.38179	6.3613	7.42772	7.83052	7.54801	6.67459	6.7235	6.50142	6.862	6.98886	6.86173
ENSG00000066084	12.221	12.4929	12.6924	12.8422	12.5116	12.7948	12.141	12.0203	12.1042	12.6416	12.4175	12.5485	12.2875	12.5479	12.0505	12.5077	12.6112	12.5393
ENSG00000066117	11.736	11.9407	11.9794	12.1311	11.7898	12.0504	11.3757	11.3557	11.4569	11.9034	11.7116	11.7601	11.5167	11.8762	11.4837	11.4961	11.585	11.7371
ENSG00000066135	11.2959	11.4743	11.5967	11.5915	11.3127	11.5383	10.9223	10.8743	10.9745	11.6628	11.481	11.5733	10.9387	11.263	10.888	11.3646	11.3627	11.3042
ENSG00000066136	10.8784	10.9688	11.0355	11.0276	10.8136	11.0345	10.828	10.7435	10.8101	11.0151	10.7753	10.8552	10.4815	10.6382	10.4525	10.8461	10.8567	11.1731
ENSG00000066185	5.48365	5.66042	5.24047	5.80938	5.7172	5.74192	5.834	5.67881	6.02873	5.46616	5.4745	5.12348	5.47499	5.64749	5.88727	5.7286	5.68451	5.42182
ENSG00000066230	6.5753	6.87124	7.2289	7.12641	6.96457	7.37917	7.07409	7.01074	7.07685	6.75664	6.54453	6.89764	6.98117	7.06854	7.00756	7.59272	7.35672	7.2473
ENSG00000066248	6.52091	6.59273	6.4569	6.57041	6.20003	6.45005	6.44339	6.50238	6.53775	6.15923	6.42772	6.13047	6.06851	6.21912	5.85117	6.38186	6.16556	5.82477
ENSG00000066279	12.5751	12.697	12.7888	13.0717	13.0572	13.1091	12.465	12.4451	12.4696	12.9212	12.8155	12.9008	12.9413	13.0318	12.9556	12.6856	12.7195	12.6882
ENSG00000066294	4.85493	4.85493	4.85493	4.85493	5.09737	4.85493	4.85493	4.85493	4.85493	4.85493	4.85493	4.85493	4.85493	4.85493	4.85493	4.85493	4.85493	4.85493
ENSG00000066322	13.3332	13.2807	13.3072	13.3601	13.279	13.3647	13.1632	13.1684	13.2358	13.3964	13.4564	13.4669	13.1534	13.3208	13.0341	13.2137	13.179	13.1322
ENSG00000066379	10.8948	10.5806	10.5113	10.3288	10.6348	10.592	10.3954	10.4035	10.3337	10.0454	10.3663	10.3219	10.5441	10.3187	10.4829	10.8482	10.7478	10.4666
ENSG00000066382	5.09418	4.85493	4.85493	4.85493	4.85493	4.85493	4.85493	4.85493	4.85493	4.85493	4.85493	4.85493	4.85493	4.85493	4.85493	4.85493	4.85493	4.85493
ENSG00000066405	5.26838	4.85493	5.12796	4.85493	4.85493	4.85493	4.85493	5.13287	4.85493	4.85493	4.85493	5.12348	4.85493	4.85493	4.85493	4.85493	4.85493	4.85493
ENSG00000066422	11.3643	11.4795	11.5669	11.4627	11.4479	11.5141	11.0572	11.0289	11.0388	11.4937	11.3367	11.3402	11.3204	11.3689	11.2712	11.4637	11.4751	11.299
ENSG00000066427	10.3689	10.3974	10.4069	10.3353	10.4349	10.4741	10.2233	10.26	10.1326	10.3692	10.1779	10.1927	10.247	10.3017	10.1442	10.3264	10.1297	9.95364
ENSG00000066455	12.3346	12.2796	12.2888	12.1547	12.2534	12.1861	12.0814	12.0861	12.0979	12.2427	12.16	12.2109	12.04	12.0596	11.7853	11.8579	11.7502	11.6195
ENSG00000066468	12.9203	12.9967	13.0773	12.9782	12.9056	12.9469	12.7737	12.7323	12.8126	12.8546	12.7507	12.8329	12.8536	12.9957	12.9141	12.6254	12.6353	12.6471
ENSG00000066557	11.7627	11.5784	11.4687	11.6402	11.9369	11.7823	11.7326	11.7982	11.7147	11.8078	11.8391	11.7597	12.0989	12.0372	12.1355	11.8148	11.6102	11.2542
ENSG00000066583	11.7801	11.837	11.8395	11.7615	11.7288	11.7985	11.3042	11.2958	11.2988	11.8313	11.6167	11.5685	11.7876	11.8142	11.7231	11.7446	11.5919	11.5252
ENSG00000066629	7.21688	7.30875	7.12079	6.14265	6.21888	6.39287	6.94344	6.86301	7.09011	6.74139	6.27442	6.73217	6.1814	5.99141	6.13447	6.9827	6.72847	6.76862
ENSG00000066651	10.896	10.6749	10.5884	10.711	11.0132	10.9119	10.643	10.6633	10.7385	10.5209	10.5601	10.5384	11.2096	11.0514	11.2725	10.8589	10.8513	10.5626
ENSG00000066654	12.6684	12.759	12.7504	12.7735	12.7258	12.787	12.3334	12.2932	12.3021	12.3433	12.2469	12.2451	12.5101	12.5881	12.3122	12.5762	12.477	12.1225
ENSG00000066697	12.0413	11.9505	11.8317	11.7845	11.8585	11.8435	11.8788	11.9576	11.9139	11.989	12.0577	12.0004	11.8778	11.786	11.8472	11.611	11.5701	11.4123
ENSG00000066735	9.79715	10.1784	10.3133	11.5714	10.9843	10.9919	9.74515	9.70708	9.91126	8.57565	8.13669	8.37456	9.05578	8.75845	8.76768	10.4273	10.6075	10.7411
ENSG00000066739	11.1827	11.288	11.4734	11.361	11.1401	11.3365	11.4355	11.192	11.3661	11.511	11.3778	11.5135	10.9657	11.0185	10.8384	11.3564	11.5135	11.4314
ENSG00000066777	12.8104	12.8607	12.9331	12.8592	12.7836	12.8821	12.618	12.5213	12.5814	12.977	12.8321	12.9266	12.6442	12.6828	12.5481	12.5219	12.6074	12.5809
ENSG00000066827	13.5675	13.7075	13.8877	13.7525	13.4088	13.6681	13.345	13.3501	13.3946	13.6302	13.4331	13.5721	13.0996	13.2892	12.9096	13.2691	13.3229	13.2934
ENSG00000066855	12.2198	12.0248	11.9645	11.9692	12.2039	12.1433	12.247	12.278	12.2407	11.8922	12.0367	11.8816	12.4428	12.304	12.4476	12.2639	12.0494	11.7626
ENSG00000066923	9.34439	9.30748	9.30952	8.60674	8.43568	8.55253	7.78908	7.85141	7.95736	7.46362	7.57859	7.44924	8.35998	8.34411	8.57539	9.16333	9.08003	8.93855
ENSG00000066926	11.6237	11.5653	11.6611	11.8778	11.8273	11.9566	11.3406	11.4024	11.3874	11.3373	11.3755	11.3408	11.704	11.7876	11.482	11.6354	11.528	11.4537
ENSG00000066933	11.3752	11.3772	11.4687	11.5183	11.4032	11.4553	11.2107	11.1078	11.1404	12.1606	12.0285	12.1105	11.506	11.446	11.3751	11.2421	11.2954	11.166
ENSG00000067048	4.85493	4.85493	4.85493	13.5959	13.5073	13.6532	13.2535	13.2118	13.2005	4.85493	4.85493	4.85493	4.85493	4.85493	4.85493	4.85493	4.85493	4.85493
ENSG00000067057	15.1148	15.3745	15.5162	15.3381	14.9131	15.1597	14.9368	14.9223	15.0232	15.5287	15.2934	15.4262	14.9588	15.1937	14.6475	14.9714	15.0521	14.8949
ENSG00000067064	14.2868	14.0515	13.8861	13.6592	14.0343	13.8278	14.3236	14.4257	14.2921	13.8002	14.0545	13.8955	14.1964	14.076	14.3248	14.1147	13.9792	13.7367
ENSG00000067066	10.0109	9.92937	9.68288	9.27919	9.7128	9.46528	9.88848	10.1327	9.93954	10.5527	10.6927	10.5607	10.1867	10.1149	10.2343	9.95887	9.80399	9.64217
ENSG00000067082	12.462	12.4227	12.4075	12.4566	12.5206	12.4031	12.2249	12.2133	12.2823	12.8333	12.8211	12.8215	12.4484	12.4298	12.7731	12.5285	12.4251	13.1488
ENSG00000067113	8.36514	8.38651	8.36071	8.4486	8.49953	8.55544	8.44339	8.37613	8.42927	8.97232	8.94544	8.90229	8.70338	8.68325	8.66099	8.46055	8.52498	8.26965
ENSG00000067141	8.54651	8.95849	9.01043	8.35696	8.27963	8.32941	9.1184	9.19607	9.21562	8.04746	7.94445	8.06025	7.82648	7.95148	7.86535	7.69352	7.92642	7.97396
ENSG00000067167	14.225	14.1092	14.0616	14.0978	14.2782	14.308	14.3027	14.3665	14.1888	14.4669	14.4951	14.2696	14.0616	14.0907	14.2091	14.384	14.1654	14.1588
ENSG00000067177	10.7127	10.7638	10.9757	10.8523	10.5098	10.7492	10.6169	10.4871	10.5881	10.5926	10.3722	10.412	10.3891	10.5803	10.1624	10.6302	10.6452	10.5712
ENSG00000067182	11.3963	11.4472	11.4729	11.436	11.3353	11.4249	11.3037	11.2734	11.3318	11.6712	11.6167	11.6298	11.2695	11.4216	11.2563	11.381	11.5551	11.6705
ENSG00000067191	6.60159	6.71326	6.68287	7.04419	6.60923	6.9831	6.99948	6.91871	7.17943	6.40811	6.34271	6.64042	7.22886	6.7809	7.28843	6.862	6.8653	6.94849
ENSG00000067208	12.0799	12.1934	12.2825	12.2409	12.2427	12.3589	12.4798	12.4666	12.4577	12.9519	12.896	12.8667	12.3208	12.3307	12.4527	12.2988	12.2642	12.4258
ENSG00000067221	9.07602	9.05541	9.15989	9.09823	8.86564	8.96632	9.33437	9.34003	9.33235	10.2827	10.3169	10.3895	9.12774	9.0659	9.17134	9.1142	8.92759	8.991
ENSG00000067225	16.7803	16.8551	16.9376	16.9642	16.6005	16.8954	16.4734	16.4307	16.5614	17.5999	17.4247	17.4974	16.3789	16.6386	16.0996	16.546	16.5742	16.5843
ENSG00000067248	12.4679	12.5624	12.6206	12.6413	12.4867	12.6518	12.231	12.1886	12.2138	12.4616	12.1696	12.2901	12.1237	12.1998	11.8055	12.1077	12.0864	11.711
ENSG00000067334	13.4308	13.2957	13.2059	13.1932	13.3703	13.2804	13.2457	13.339	13.2831	12.9954	13.0707	13.0653	13.4791	13.3271	13.4501	13.3758	13.2732	13.0101
ENSG00000067365	10.3999	10.2637	10.3597	10.3343	10.1266	10.3405	10.3379	10.3329	10.3975	9.78909	9.9294	9.88558	10.3527	10.4301	10.3191	10.3202	10.2685	10.3463
ENSG00000067369	12.2971	12.4922	12.7677	12.8608	12.4751	12.7836	12.2448	12.1732	12.2513	13.4352	13.2018	13.3938	12.3553	12.6144	12.2706	12.4012	12.5095	12.4394
ENSG00000067445	9.47648	9.46934	9.66819	10.1369	9.77758	10.0388	10.0418	9.95295	10.0604	8.58763	8.47479	8.60203	7.89492	8.07523	7.62347	9.36272	9.30582	9.31772
ENSG00000067533	11.8131	11.7535	11.757	11.7217	11.8731	11.8358	11.5809	11.5845	11.469	11.6415	11.4903	11.3783	11.7518	11.6906	11.7174	11.5131	11.3968	11.1213
ENSG00000067560	15.3209	15.2877	15.248	15.238	15.1879	15.2756	15.1354	15.1287	15.1465	15.3035	15.3072	15.2616	15.1585	15.2549	15.0836	15.2486	15.131	14.9923
ENSG00000067596	12.0857	12.258	12.3751	12.4288	12.1126	12.3906	11.7792	11.7978	11.8281	12.4164	12.1901	12.3148	11.8223	12.1098	11.5172	12.0173	12.0574	11.8404
ENSG00000067601	4.85493	4.85493	4.85493	4.85493	4.85493	4.85493	4.85493	4.85493	4.85493	5.32979	4.85493	4.85493	5.21475	4.85493	4.85493	4.85493	4.85493	4.85493
ENSG00000067606	12.5239	12.5493	12.6583	12.301	12.0023	12.1572	12.3031	12.1919	12.2463	12.3552	12.1617	12.3068	11.4047	11.4946	11.0762	12.4092	12.4971	12.4731
ENSG00000067646	4.85493	4.85493	4.85493	11.0451	11.294	11.2374	11.2707	11.3728	11.2059	4.85493	4.85493	4.85493	4.85493	4.85493	4.85493	4.85493	5.12052	4.85493
ENSG00000067704	14.3878	14.3898	14.3978	14.4892	14.5194	14.5448	14.1814	14.1494	14.1904	14.3834	14.3371	14.3672	14.306	14.3176	14.1636	14.2368	14.1822	13.9609
ENSG00000067715	9.62691	9.61671	9.67003	9.6944	9.71702	9.67798	9.75135	9.75109	9.78444	10.3355	10.1954	10.2475	9.38807	9.53205	9.48381	9.38359	9.39299	9.60487
ENSG00000067798	5.56626	5.59179	5.85771	4.85493	5.77912	5.65071	6.03071	6.17241	5.80797	6.18438	6.06759	6.3747	5.21475	5.44892	5.48021	5.91721	6.0665	6.34966
ENSG00000067829	11.2621	11.4002	11.4301	11.5391	11.2359	11.3901	10.9683	10.9541	11.0257	11.1835	11.0907	11.2029	10.7123	10.8676	10.5525	11.0497	11.1216	11.2886
ENSG00000067836	10.7106	10.8423	10.8659	10.842	10.5427	10.585	10.7302	10.7453	10.7465	10.7072	10.5202	10.6972	10.523	10.6964	10.3377	10.6253	10.7362	10.7972
ENSG00000067840	5.19289	5.18733	4.85493	5.19776	4.85493	5.18323	4.85493	5.13287	4.85493	5.12992	5.13371	5.38973	5.10969	4.85493	4.85493	4.85493	5.31366	4.85493
ENSG00000067842	5.60392	5.72315	5.89149	5.9425	5.80838	5.89816	5.95151	5.97439	6.09211	5.82927	5.68123	5.69352	5.10969	5.23219	5.25224	5.99827	6.11724	6.39455
ENSG00000067900	12.1374	12.3318	12.4136	12.5148	12.2647	12.4393	11.8103	11.77	11.753	12.4396	12.1449	12.2705	12.0852	12.1755	12.024	11.9019	11.9727	12.0658
ENSG00000067955	11.3494	11.4212	11.4949	11.312	11.3122	11.4394	10.7819	10.8048	10.7693	11.4644	11.252	11.1361	10.9559	11.1639	10.9047	11.3473	11.1741	11.1066
ENSG00000067992	8.47345	8.29422	8.31397	7.90135	7.98183	7.96684	7.85489	7.91164	7.8557	6.54195	6.63379	6.31335	7.48344	7.43838	7.44755	7.74129	7.60891	7.47268
ENSG00000068001	11.9304	11.9042	11.889	11.8971	11.7764	11.8453	11.8621	11.8859	11.9112	11.7449	11.7511	11.8143	11.6962	11.8094	11.6053	11.904	11.8918	11.7303
ENSG00000068024	8.05587	8.33881	8.41926	8.93062	8.37602	8.65358	8.38841	8.33791	8.47373	8.33599	8.18091	8.26945	8.49727	8.43049	8.42955	8.56385	8.7101	9.01652
ENSG00000068028	10.1318	10.1434	10.0515	10.1568	10.158	10.1162	10.0214	9.97631	9.97925	10.4937	10.4637	10.6052	10.2243	10.2614	10.0496	10.2145	10.2546	10.1817
ENSG00000068078	9.26601	9.35253	9.33767	9.54841	9.42327	9.54605	9.39509	9.35438	9.43783	8.99344	8.88365	9.12714	8.94324	9.03604	9.01645	8.33691	8.48966	8.4685
ENSG00000068079	7.19254	6.87124	6.83209	6.52848	6.21888	6.61866	6.60395	6.53996	6.89086	6.97851	7.10237	6.93586	6.42887	6.60002	6.46158	7.12306	7.00059	7.08131
ENSG00000068097	10.6446	10.7332	10.9125	10.902	10.6047	10.8707	10.4762	10.4104	10.4647	11.0812	10.8992	11.0634	10.6199	10.729	10.3573	10.6	10.6923	10.6342
ENSG00000068120	11.9386	12.0087	12.062	12.1466	11.8322	12.0687	11.7605	11.7815	11.8732	11.7825	11.6952	11.7854	11.73	11.8705	11.7584	11.8931	11.9868	12.2439
ENSG00000068137	10.0571	10.212	10.2383	10.4077	10.0517	10.1567	9.83402	9.57863	9.81911	10.8218	10.601	10.7146	9.82269	9.75471	9.79522	9.96085	10.0542	10.2874
ENSG00000068305	9.0304	9.1022	9.23914	9.48858	9.40243	9.5533	9.10876	9.10844	9.18341	10.1867	10.1002	9.98636	9.21179	9.22588	9.18238	9.07438	9.14178	9.37303
ENSG00000068308	11.461	11.7386	11.8913	11.8094	11.4672	11.6698	11.3726	11.3955	11.3963	11.8854	11.6216	11.7378	11.1401	11.4956	10.9721	11.2854	11.3978	11.4111
ENSG00000068323	11.5702	11.7795	11.865	11.7567	11.4325	11.6648	11.2894	11.2771	11.4799	11.68	11.423	11.511	11.3311	11.4512	11.24	11.3259	11.375	11.6665
ENSG00000068354	8.48643	8.53286	8.6695	8.75185	8.42533	8.61513	8.34366	8.27857	8.51211	8.90066	8.76233	8.90836	8.33982	8.58895	8.54568	8.48292	8.63676	9.22781
ENSG00000068366	13.5249	13.5299	13.5524	13.2596	13.2504	13.4109	13.1588	13.1838	13.1624	13.4075	13.3302	13.3261	12.9094	13.0672	12.8163	13.1206	13.0139	12.8389
ENSG00000068383	11.5052	11.6614	11.7448	11.986	11.7343	11.8707	11.5114	11.485	11.564	11.7638	11.567	11.6348	11.4209	11.5735	11.2764	11.4817	11.4686	11.3424
ENSG00000068394	10.1267	10.1975	10.4483	10.4016	10.0584	10.2191	9.95176	9.92602	9.91126	10.4958	10.1994	10.3873	9.81256	9.93727	9.51903	9.97662	10.1585	9.91355
ENSG00000068400	10.4235	10.5096	10.7143	10.7793	10.4315	10.6493	10.2311	10.0777	10.26	10.7467	10.5266	10.6319	10.0516	10.2162	10.0314	10.3202	10.3305	10.4986
ENSG00000068438	11.519	11.5393	11.5419	11.5122	11.3629	11.4561	11.169	11.2144	11.181	11.4585	11.3529	11.464	11.2112	11.3056	10.9188	11.1241	11.1487	10.7936
ENSG00000068489	12.1476	12.2732	12.324	12.5583	12.4499	12.5575	11.8444	11.885	11.8856	12.552	12.4758	12.4165	12.1287	12.228	12.0404	11.7606	11.8358	11.8261
ENSG00000068615	13.5311	13.3357	13.2974	12.9089	13.1028	13.027	13.8034	13.8102	13.8128	12.5457	12.7172	12.6452	13.3615	13.179	13.465	13.4034	13.2893	13.3319
ENSG00000068650	11.3476	11.5313	11.6283	11.5191	11.371	11.4703	11.3163	11.2525	11.5594	11.7302	11.6409	11.7743	11.445	11.4926	11.8948	11.6539	11.7144	12.7359
ENSG00000068654	12.3525	12.5849	12.8027	12.8699	12.4134	12.6767	12.1371	12.075	12.1883	12.589	12.2975	12.5179	12.3473	12.5095	12.2274	12.5684	12.6384	12.7507
ENSG00000068697	12.4983	12.3637	12.2181	11.9751	12.2034	12.1012	12.6504	12.6922	12.7253	12.4393	12.6968	12.5699	12.5429	12.3564	12.9362	12.6712	12.4266	12.7469
ENSG00000068724	11.7795	11.9469	12.1524	11.949	11.5881	11.8526	11.7177	11.645	11.7698	12.2932	12.1047	12.2294	11.3765	11.5406	11.2725	11.8962	11.9787	12.1026
ENSG00000068745	12.5155	12.4178	12.3578	12.4416	12.4261	12.4073	12.2641	12.3369	12.1974	12.2709	12.3068	12.3113	12.0951	12.1897	11.9287	12.1953	12.1639	12.0099
ENSG00000068781	6.87982	6.00949	6.53109	4.85493	5.98953	5.54623	5.834	6.06414	4.85493	5.93138	6.36457	6.22583	5.91329	5.12207	4.85493	5.16795	5.83134	4.85493
ENSG00000068784	10.7626	10.8342	10.8618	11.0762	11.0172	11.1219	10.6571	10.5906	10.6375	10.7903	10.5848	10.684	10.6331	10.6579	10.6188	10.8769	10.8242	10.4643
ENSG00000068796	12.1847	12.1877	12.193	12.1717	12.143	12.2526	11.8876	11.8319	11.8742	12.1453	12.0036	12.0936	11.9623	11.9722	11.8792	12.1974	12.126	12.2981
ENSG00000068831	10.7791	10.8137	10.795	10.3742	10.1836	10.3169	10.6521	10.8048	10.7445	10.2177	10.2504	10.2979	10.2513	10.3377	10.2116	10.3508	10.1635	10.2664
ENSG00000068878	12.0952	12.2813	12.3521	12.4023	12.1812	12.3282	11.7917	11.7767	11.8441	12.3459	12.1888	12.3253	12.0652	12.1069	12.0316	12.0121	12.0464	12.4288
ENSG00000068885	10.3557	10.1707	10.1002	10.3047	10.5363	10.4633	10.3553	10.358	10.3614	10.4927	10.6397	10.6042	10.6974	10.5868	10.6158	10.0842	9.98586	9.74098
ENSG00000068903	11.2831	11.2608	11.3299	11.1358	10.8658	11.0068	10.9894	10.9152	10.983	11.1677	11.1064	11.2146	10.6959	10.9293	10.4353	10.7993	10.8202	10.6847
ENSG00000068912	12.9714	12.7854	12.6053	12.5622	12.8691	12.7296	13.0297	13.0708	13.001	12.7765	12.9836	12.8624	12.9882	12.8532	13.0797	13.0567	12.976	12.7215
ENSG00000068971	8.92745	9.21039	9.41234	9.19662	8.88584	8.98578	9.31355	9.37094	9.24144	9.61161	9.52638	9.47438	8.96437	8.96288	8.88398	9.1142	9.27632	9.10242
ENSG00000068976	5.67362	5.54189	5.61934	5.7181	5.57559	5.46587	5.73388	5.67881	5.84878	5.62471	5.40993	5.31874	5.65144	5.64749	5.53885	5.47735	5.55182	5.82477
ENSG00000068985	5.63962	5.61542	5.7475	5.57635	5.33812	5.54623	5.8947	5.80213	5.76507	5.24323	4.85493	5.38973	5.47499	5.50471	5.34077	5.16795	5.12052	5.25706
ENSG00000069011	10.2744	10.5116	10.5913	10.0569	9.54394	9.6294	10.4855	10.2814	10.5137	9.5087	9.11627	9.39889	9.54682	9.35452	9.43622	10.7125	10.7478	11.0553
ENSG00000069018	4.85493	5.04712	5.12796	4.85493	4.85493	4.85493	4.85493	4.85493	4.85493	4.85493	4.85493	4.85493	4.85493	4.85493	4.85493	5.16795	4.85493	4.85493
ENSG00000069020	9.83043	10.0407	10.1631	9.61042	9.21389	9.50174	10.2366	10.1076	10.2987	10.4033	10.083	10.3511	8.80068	8.73156	8.68842	10.1112	10.2743	10.8388
ENSG00000069122	9.02597	9.16187	8.9869	9.14303	8.91562	8.95099	10.0518	10.1938	10.0795	9.76303	9.72633	9.67787	9.38612	9.48267	9.41065	9.14248	9.17907	8.98455
ENSG00000069188	10.0646	10.4268	10.4654	9.49845	9.15691	9.30085	8.45108	8.35236	8.66885	8.70954	8.62977	8.66087	8.69708	8.87048	8.83229	10.5535	10.6715	11.4961
ENSG00000069206	4.85493	4.85493	4.85493	4.85493	4.85493	4.85493	5.21838	4.85493	4.85493	5.12992	4.85493	4.85493	4.85493	4.85493	4.85493	4.85493	4.85493	4.85493
ENSG00000069248	13.0388	13.0528	13.1238	13.1921	13.0572	13.2265	12.7924	12.7185	12.8078	12.922	12.8273	12.9058	12.8597	12.9856	12.5175	12.8156	12.7895	12.3696
ENSG00000069275	13.9091	14.0728	14.1636	14.3503	14.1982	14.3299	13.4369	13.4747	13.4146	14.2406	14.0028	14	13.7643	13.9473	13.6323	13.6916	13.6128	13.5215
ENSG00000069329	13.8191	13.7679	13.7783	13.8758	13.832	13.8947	13.4567	13.4149	13.4633	13.5236	13.4939	13.517	13.6286	13.6937	13.4304	13.6494	13.596	13.3176
ENSG00000069345	13.888	13.7513	13.6527	13.6025	13.7671	13.6776	13.7741	13.7675	13.73	13.306	13.3402	13.3247	13.7244	13.6528	13.6428	13.9329	13.7366	13.4501
ENSG00000069399	6.37275	6.46818	6.54893	6.37676	6.12102	6.28527	5.92355	6.06414	6.15172	6.15923	6.00854	6.20279	6.20257	6.17273	6.35552	6.4847	6.47196	7.39498
ENSG00000069424	6.81584	6.93703	6.92696	6.39286	6.42286	6.6065	5.53048	5.40828	5.4362	6.34562	6.25068	6.17924	6.30256	6.40635	6.35552	6.03633	6.1889	6.30289
ENSG00000069431	5.09418	5.18733	5.24047	5.09763	5.27387	4.85493	5.36758	5.13287	5.14704	5.24323	5.13371	4.85493	5.29505	5.23219	5.25224	5.16795	4.85493	5.42182
ENSG00000069482	9.04795	9.08175	8.9869	9.2207	9.15276	9.09933	8.82035	8.67674	8.72703	7.94486	7.71406	7.62522	8.79183	8.78484	8.78592	9.32623	9.27632	9.20581
ENSG00000069493	6.87982	7.05935	6.83209	6.87317	7.32908	6.71179	7.04263	6.89116	6.92127	7.42772	7.61168	7.69121	7.59833	7.46368	7.05871	6.70838	6.74285	6.83145
ENSG00000069509	10.002	9.84144	9.6847	9.46359	9.68144	9.50024	9.61516	9.73292	9.65393	9.8045	9.93261	9.77556	9.84133	9.7696	10.221	9.74767	9.65161	9.83343
ENSG00000069535	4.85493	5.04712	5.24047	4.85493	4.85493	5.08733	5.11226	5.13287	5.14704	4.85493	5.13371	4.85493	4.85493	4.85493	4.85493	5.16795	4.85493	4.85493
ENSG00000069667	5.60392	5.61542	5.39857	5.80938	5.61372	5.50737	5.95151	5.97439	5.80797	5.89864	5.76577	5.55944	5.56912	5.23219	5.25224	5.61436	5.59893	5.74295
ENSG00000069696	5.26838	5.04712	5.24047	5.33864	5.09737	4.85493	5.29947	5.13287	5.14704	5.32979	4.85493	5.45201	5.10969	5.23219	4.85493	4.85493	5.31366	5.54704
ENSG00000069702	13.1922	13.2328	13.3663	13.2978	13.1704	13.3429	12.919	12.8699	12.9682	12.9919	12.8915	12.9481	12.941	13.0979	12.959	13.2149	13.2038	13.358
ENSG00000069764	7.04549	7.03579	7.14313	6.91549	6.73522	6.7879	6.93193	6.55831	7.10325	6.7717	6.73292	6.60824	6.49523	6.79485	6.33306	6.82531	6.66925	6.55843
ENSG00000069812	10.9152	11.0779	11.2179	10.9573	10.6266	10.7333	10.5834	10.4046	10.5125	12.3101	12.0374	12.2075	9.90812	10.0848	9.7826	11.2639	11.3055	11.3119
ENSG00000069849	14.5418	14.4182	14.3485	14.3993	14.5253	14.4711	14.5204	14.478	14.5133	14.1932	14.2819	14.2967	14.5693	14.4764	14.5731	14.4066	14.2751	14.1705
ENSG00000069869	12.347	12.3227	12.3354	12.2833	12.2944	12.3637	11.9223	11.9434	11.9276	13.0827	12.9969	13.0007	12.2097	12.3452	11.986	12.1189	12.0703	11.738
ENSG00000069943	9.63707	9.68238	9.57675	9.47863	9.48074	9.49723	9.43612	9.62471	9.52447	10.2692	10.3352	10.2653	9.59663	9.58917	9.48826	9.57453	9.59945	9.60907
ENSG00000069956	13.8684	13.8463	13.8002	13.805	13.9374	13.9379	13.6658	13.7414	13.6986	14.2898	14.3225	14.2283	13.7539	13.809	13.6545	13.604	13.4526	13.1794
ENSG00000069966	10.2993	10.3344	10.4696	10.5361	10.4306	10.5331	10.2618	10.1951	10.2042	11.2821	11.1338	11.1464	10.2056	10.3499	10.0646	9.90014	10.004	9.95364
ENSG00000069974	10.2127	10.0435	10.1029	10.0024	9.96085	9.97436	9.85432	9.73839	9.79028	10.6122	10.4548	10.4837	9.92703	9.89564	10.0269	9.77949	9.67091	9.91355
ENSG00000069998	11.504	11.5557	11.6102	11.82	11.5679	11.7596	11.9244	11.8323	11.8996	11.0173	10.8753	10.9883	11.0775	11.1676	10.7253	10.9614	10.9903	10.8009
ENSG00000070010	12.7592	12.5982	12.4451	12.3713	12.5572	12.4212	13.1801	13.2467	13.211	12.2234	12.4453	12.2976	12.7518	12.7594	12.7053	12.648	12.5411	12.2752
ENSG00000070018	11.4466	11.5058	11.6541	12.085	12.0138	12.0968	11.3926	11.284	11.3458	11.6339	11.4968	11.5771	11.561	11.6867	11.5934	11.7079	11.7337	11.8457
ENSG00000070019	5.19289	5.04712	4.85493	4.85493	5.27387	5.08733	5.21838	5.40828	5.14704	4.85493	4.85493	4.85493	5.21475	4.85493	4.85493	4.85493	4.85493	4.85493
ENSG00000070047	11.5846	11.8337	12.0004	12.0077	11.4871	11.6594	11.358	11.2544	11.3325	11.6731	11.4144	11.627	11.3916	11.3607	11.1753	11.7492	11.8028	12.0264
ENSG00000070061	12.3529	12.5026	12.6797	12.756	12.4705	12.681	12.0665	12.0363	12.0301	12.6225	12.3814	12.5236	12.161	12.3725	11.9438	12.1246	12.248	11.8782
ENSG00000070081	13.021	12.8381	12.637	12.8103	13.0736	12.8765	13.7835	13.7377	13.7202	12.682	12.7213	12.8313	12.3205	12.0572	12.1687	13.2087	13.1534	12.937
ENSG00000070087	13.0773	12.959	12.8658	12.8872	13.1728	12.9756	13.0786	13.128	13.0579	13.246	13.4357	13.3225	13.4247	13.3566	13.4119	13.1437	13.0178	12.7982
ENSG00000070159	10.9947	11.1057	11.226	11.1567	10.9626	11.2343	10.9556	10.9697	11.0663	11.7302	11.5717	11.6224	11.1806	11.392	11.1212	10.6864	10.6906	10.5734
ENSG00000070182	5.92766	5.91866	6.04382	5.83768	5.61372	5.92166	5.65931	5.90943	5.71974	5.89864	5.58581	5.60704	5.52383	5.80237	5.59252	5.82816	5.55182	5.65163
ENSG00000070190	8.60713	8.58627	8.40596	8.07603	8.25642	7.98432	8.47765	8.40875	8.35723	10.3853	10.4835	10.4499	8.63573	8.75511	8.62493	8.05917	8.02356	8.09976
ENSG00000070193	4.85493	4.85493	4.85493	4.85493	4.85493	4.85493	5.11226	4.85493	5.14704	4.85493	4.85493	4.85493	4.85493	4.85493	4.85493	4.85493	4.85493	4.85493
ENSG00000070214	12.6916	12.6264	12.6375	12.6962	12.8528	12.8409	12.3856	12.3214	12.2806	12.4833	12.5515	12.503	12.8159	12.6972	12.8199	12.8952	12.6962	12.6266
ENSG00000070269	10.1143	10.1142	10.167	9.53248	9.75448	9.65928	10.1618	10.1479	10.1172	9.98663	9.76463	9.90994	9.82125	9.79733	9.87891	9.99608	9.99841	9.99265
ENSG00000070366	10.1673	10.5453	10.7772	10.8478	10.446	10.684	10.2322	10.203	10.3562	11.0173	10.8861	10.9366	10.5615	10.7154	10.3463	10.4571	10.5771	10.8209
ENSG00000070367	13.2047	13.213	13.267	13.3077	13.3767	13.4773	12.9753	12.9447	12.9024	13.1554	13.0483	12.9715	13.021	13.127	13.0074	12.9236	12.7809	12.6996
ENSG00000070371	8.5496	8.69286	8.82707	8.8684	8.62226	8.91759	8.75064	8.89902	8.79074	7.83418	8.04385	8.16106	8.86674	9.02778	8.80393	8.6052	8.64034	8.69137
ENSG00000070388	5.3318	5.51541	5.32643	5.33864	5.19739	5.54623	5.65931	5.33487	5.50374	5.62471	5.3363	5.45201	5.65144	5.23219	5.34077	5.5495	5.68451	5.25706
ENSG00000070404	11.4784	11.5111	11.6602	11.3264	11.0499	11.2782	11.8509	11.6648	11.7585	11.1578	11.0777	11.1547	11.1138	11.3107	11.1011	11.889	11.8718	11.9591
ENSG00000070413	12.8408	13.0174	13.1293	13.2254	12.909	13.0622	13.1297	13.0729	13.1897	13.0615	12.9126	13.0186	12.5479	12.703	12.447	12.8853	12.9062	13.0144
ENSG00000070423	11.3512	11.592	11.5459	11.6294	11.3498	11.2956	11.336	11.2796	11.3537	11.2991	11.0551	11.0983	11.1215	11.0032	10.9006	11.2363	11.2623	11.3537
ENSG00000070444	8.41354	8.47947	8.41041	8.45541	8.35798	8.28447	8.08109	8.22191	8.33059	8.80146	8.74413	8.72429	8.74371	8.60387	8.7492	8.58983	8.66515	9.75995
ENSG00000070476	10.2453	10.3907	10.4278	10.503	10.2482	10.418	10.6726	10.6729	10.6758	10.6582	10.609	10.6823	10.4843	10.609	10.3573	10.3371	10.4285	10.5989
ENSG00000070495	11.2918	11.2514	11.3194	11.408	11.2324	11.3373	10.9154	10.8459	10.8413	10.9973	10.872	11.0025	10.9948	11.0302	10.7468	11.2663	11.3128	11.1646
ENSG00000070501	11.1562	10.9252	10.76	10.8908	11.251	10.9607	11.2582	11.2921	11.2044	10.8108	11.131	10.9775	11.4548	11.2718	11.7055	11.3105	11.264	11.0383
ENSG00000070526	6.72516	6.78754	6.72954	5.86508	5.89056	5.87403	6.90861	6.8487	6.89086	7.16789	7.40001	7.33349	5.88469	5.99141	5.73256	5.29674	5.83134	5.25706
ENSG00000070540	12.0775	12.1626	12.1521	11.8028	11.7676	11.7909	12.2563	12.2695	12.2477	12.4518	12.3916	12.3908	11.8252	11.9302	11.6897	11.7601	11.7735	11.6735
ENSG00000070601	5.3318	5.94994	5.78589	5.6507	5.53514	5.46587	5.97866	5.97439	5.92506	4.85493	5.3363	5.45201	5.6115	5.38695	5.25224	5.16795	5.3839	5.74295
ENSG00000070610	11.761	11.8205	11.9505	11.9421	11.7017	11.9379	11.6505	11.5539	11.6499	11.9121	11.8246	11.9352	11.7472	11.8797	11.6098	11.8441	11.9671	11.8341
ENSG00000070614	10.9569	11.1892	11.317	11.4648	11.0819	11.3238	11.0428	11.0467	11.1328	12.0908	11.9445	12.0577	10.9098	11.092	10.8617	10.9545	11.0605	11.456
ENSG00000070669	12.6067	12.6148	12.5796	12.6247	12.5759	12.6986	13.1254	13.1694	13.2456	12.5523	12.5201	12.5618	13.2999	13.378	13.1517	12.5703	12.5446	12.3091
ENSG00000070718	9.82662	9.7304	9.79021	9.84122	9.8778	9.9238	9.55083	9.50127	9.66668	9.66512	9.6582	9.77058	10.3336	10.2425	10.1442	9.8172	9.96185	9.62571
ENSG00000070729	7.42504	7.5274	7.66098	7.71903	7.51348	7.52568	7.0532	7.04828	7.00843	7.21128	7.01625	7.1226	7.39047	7.35047	7.07119	6.93235	7.01221	6.97616
ENSG00000070731	10.3327	10.3257	10.3654	10.0855	10.0041	10.0429	9.41868	9.352	9.35355	11.173	11.1614	11.1451	9.57965	9.70219	9.3061	10.1395	10.0354	10.0492
ENSG00000070748	7.8437	7.89147	7.87119	8.04006	7.69356	8.06862	8.0711	7.97565	8.21873	10.0768	9.8536	10.0356	7.5775	7.88527	7.7421	7.01522	7.23526	7.39498
ENSG00000070756	14.298	14.4497	14.5497	14.3821	14.1603	14.3741	13.9724	13.9731	14.0172	14.5619	14.3652	14.4364	13.948	14.0785	14.0455	14.1782	14.2569	15.0926
ENSG00000070759	9.12644	9.19904	9.04786	9.14093	8.91316	9.03644	9.04697	8.94406	8.90305	9.0862	9.24844	9.28	8.86393	8.83936	8.61679	9.02205	8.99332	8.95845
ENSG00000070761	11.5846	11.4803	11.4126	11.6944	11.6274	11.6671	11.5237	11.5403	11.5904	11.2649	11.404	11.4313	11.6294	11.6648	11.5479	11.6122	11.5636	11.2768
ENSG00000070770	12.6107	12.7914	12.9171	12.9377	12.7519	12.8786	12.349	12.3154	12.3391	12.6926	12.4366	12.5799	12.4122	12.5601	12.2632	12.5309	12.5489	12.7704
ENSG00000070778	11.4577	11.4533	11.3848	10.9387	10.8402	10.8684	11.2803	11.2746	11.2275	10.9504	10.821	10.9067	10.4027	10.5012	10.3414	11.1847	11.2081	11.2702
ENSG00000070785	11.8426	11.7395	11.6183	11.7838	12.0063	11.8652	11.6841	11.7561	11.6616	11.1861	11.2176	11.1905	11.8523	11.7135	11.6761	11.7313	11.4576	11.0857
ENSG00000070808	5.82417	6.1186	5.98582	6.03656	5.61372	6.01008	5.834	5.67881	5.80797	5.71311	5.94562	5.90718	5.36249	5.76641	5.59252	5.87381	5.68451	5.54704
ENSG00000070814	12.2994	12.5072	12.7401	12.8458	12.4489	12.7271	12.1169	12.106	12.2428	12.5949	12.364	12.4336	12.4189	12.5352	12.1904	12.5182	12.6112	12.7152
ENSG00000070831	14.8666	14.6721	14.549	14.3922	14.7284	14.5106	14.6465	14.7174	14.5554	14.5573	14.626	14.4024	14.6292	14.5335	14.7394	14.756	14.5857	14.5733
ENSG00000070882	11.9734	12.084	12.2061	12.3814	12.1344	12.3776	11.78	11.7881	11.8478	12.9429	12.7613	12.7813	12.0042	12.1565	11.8927	11.8942	11.9826	11.9525
ENSG00000070886	5.67362	5.61542	5.7475	5.09763	4.85493	4.85493	5.21838	5.2474	5.14704	4.85493	5.3363	5.12348	4.85493	5.38695	4.85493	4.85493	5.23001	5.25706
ENSG00000070915	10.9395	11.0297	11.1175	10.4616	10.2857	10.3826	10.9065	10.8842	10.7976	11.0311	11.0712	11.1009	10.7932	10.957	10.8314	10.6227	10.6434	10.5989
ENSG00000070950	11.3521	11.2662	11.1161	11.2618	11.4622	11.3068	11.1516	11.1866	11.1081	11.1124	11.1797	11.1825	11.445	11.4138	11.4065	11.1521	10.9784	10.6727
ENSG00000070961	13.0186	13.1202	13.2016	13.2021	13.2167	13.3162	13.1982	13.134	13.0833	12.9293	12.8291	12.8452	13.0791	13.1545	13.0947	13.1705	13.169	13.1574
ENSG00000070985	5.26838	5.32398	5.12796	5.19776	5.39453	5.25658	5.48117	5.58366	5.56449	5.24323	5.24857	4.85493	5.10969	5.23219	5.41506	5.29674	5.501	5.42182
ENSG00000071051	12.3982	12.55	12.6613	12.6275	12.3656	12.4281	12.3018	12.2074	12.3308	12.4726	12.3126	12.3522	11.7449	11.7832	11.5627	12.0906	12.0319	12.0288
ENSG00000071054	13.7473	14.024	14.1348	14.2493	13.9999	14.1846	13.6368	13.6177	13.7803	14.5477	14.3243	14.393	13.6922	13.8972	13.6446	13.7746	13.8612	13.9788
ENSG00000071073	14.4417	14.3043	14.2659	14.022	14.2185	14.1668	14.4349	14.4342	14.3665	13.8924	13.9274	13.9063	13.7348	13.7495	13.8214	14.5343	14.4239	14.2499
ENSG00000071082	16.4543	16.2279	16.0137	16.1222	16.4557	16.1822	16.5727	16.6902	16.5815	16.0143	16.3909	16.23	16.8112	16.5738	17.0021	16.886	16.7502	16.436
ENSG00000071127	15.2055	15.289	15.3927	15.2323	14.9496	15.1472	14.8858	14.8038	14.9092	15.3116	15.1239	15.2363	14.6549	14.8179	14.3485	14.9562	14.9425	14.82
ENSG00000071189	12.8753	12.7612	12.6382	12.6779	12.8897	12.8349	12.7959	12.7916	12.7169	12.6435	12.7671	12.6902	13.0885	12.9429	13.1041	12.8722	12.8009	12.5958
ENSG00000071203	4.85493	4.85493	4.85493	4.85493	4.85493	4.85493	5.11226	4.85493	4.85493	4.85493	5.13371	5.12348	4.85493	5.12207	4.85493	4.85493	4.85493	4.85493
ENSG00000071205	11.5323	11.6113	11.6471	11.6238	11.5769	11.5489	11.4791	11.5145	11.4937	11.6948	11.6881	11.7228	11.5901	11.6367	11.5307	11.5265	11.6002	11.3599
ENSG00000071242	6.16444	5.83534	5.61934	5.61452	5.19739	5.68235	5.11226	4.85493	4.85493	4.85493	5.24857	4.85493	5.10969	5.12207	4.85493	5.16795	5.12052	5.42182
ENSG00000071243	10.5449	10.3746	10.1709	10.1317	10.3801	10.3203	10.7153	10.6918	10.6915	10.0754	10.3758	10.1777	10.8093	10.699	10.991	10.5469	10.488	10.4221
ENSG00000071246	5.48365	5.85265	5.57099	6.14265	5.86403	5.84921	5.48117	5.47266	5.6716	5.62471	5.3363	5.55944	5.88469	5.68923	5.64226	5.95863	5.72385	5.65163
ENSG00000071282	9.51007	9.56761	9.57281	9.14932	9.20187	9.0302	9.53473	9.61283	9.63675	11.6382	11.5986	11.5258	9.57794	9.74804	9.68715	9.06333	8.97363	9.31258
ENSG00000071462	11.9908	11.9318	11.846	11.9345	11.9221	11.9456	11.8834	11.9099	11.9594	11.6623	11.7489	11.6841	11.7935	11.9535	11.7306	11.9699	11.8303	11.6874
ENSG00000071537	13.2367	13.2377	13.2598	13.2102	13.2054	13.2218	13.0454	12.9989	13.0278	13.0998	13.0936	13.1231	12.9253	13.0586	12.8454	12.976	12.8857	12.9316
ENSG00000071539	11.6364	11.6731	11.6676	12.0063	11.9486	11.9723	11.4137	11.4443	11.4291	11.727	11.6521	11.6775	11.704	11.872	11.5431	11.6116	11.4969	11.1717
ENSG00000071553	13.2505	13.3214	13.4439	13.2995	13.0958	13.2324	13.1261	13.1208	13.1845	13.6364	13.5946	13.6515	12.7121	12.9372	12.5839	13.1321	13.2044	13.4375
ENSG00000071564	11.9224	12.1781	12.3069	12.3606	11.8962	12.0593	11.6376	11.5926	11.7218	11.727	11.4545	11.5964	11.7165	11.7418	11.534	11.8387	11.9297	12.1225
ENSG00000071575	4.85493	4.85493	5.32643	4.85493	5.09737	4.85493	4.85493	5.13287	5.14704	4.85493	4.85493	4.85493	4.85493	4.85493	4.85493	4.85493	4.85493	4.85493
ENSG00000071626	12.7271	12.9529	13.0606	13.1641	12.8338	12.9349	12.6336	12.5566	12.6058	12.7578	12.4678	12.5536	12.513	12.5409	12.2616	12.7044	12.7777	12.7359
ENSG00000071655	12.4384	12.7424	12.9058	12.7196	12.241	12.3723	12.3157	12.1395	12.3526	12.4936	12.215	12.4619	12.009	11.9357	11.6771	12.6465	12.6945	12.8931
ENSG00000071794	10.3048	10.2829	10.269	10.7032	10.7164	10.7416	10.1641	10.171	10.1203	10.5084	10.4515	10.3873	10.6199	10.6246	10.2952	9.97662	9.8024	9.43577
ENSG00000071859	11.9147	12.0394	12.1857	12.3236	12.0641	12.173	11.8393	11.7462	11.8483	12.1636	11.9825	12.0512	11.5914	11.6876	11.2987	11.722	11.7357	11.711
ENSG00000071889	10.4007	10.4598	10.459	10.0953	10.0076	9.946	10.1205	9.87557	10.0409	10.3366	10.2349	10.331	9.80673	9.82452	9.66374	10.4543	10.4088	10.6647
ENSG00000071894	11.315	11.5441	11.7044	11.7925	11.2888	11.5032	10.9189	10.928	11.083	11.6296	11.4035	11.5747	11.1115	11.243	11.2134	11.4081	11.529	11.9851
ENSG00000071909	4.85493	5.04712	5.12796	5.09763	5.09737	5.08733	5.53048	4.85493	5.26733	5.24323	5.24857	5.50809	5.10969	4.85493	4.85493	4.85493	5.12052	5.25706
ENSG00000071967	6.97982	6.67439	6.71418	8.19517	8.14701	8.19008	7.47404	7.67682	7.68782	8.51836	8.44348	8.45171	7.02407	6.7381	6.94066	7.06252	6.97702	6.8913
ENSG00000071991	5.09418	5.42815	4.85493	4.85493	4.85493	4.85493	4.85493	5.13287	4.85493	5.46616	5.63512	5.38973	4.85493	4.85493	4.85493	4.85493	4.85493	4.85493
ENSG00000071994	12.2598	12.1927	12.1756	12.1766	12.2975	12.2138	12.0294	12.0315	12.0586	11.7907	11.8795	11.8331	12.2405	12.1885	12.2716	12.1733	12.063	11.8695
ENSG00000072041	7.36156	7.36098	7.3095	7.17851	7.13318	7.26706	8.84382	8.70695	8.56781	7.95111	7.7441	7.84685	5.56912	5.44892	5.59252	6.94936	6.89098	6.63258
ENSG00000072042	14.0916	13.962	13.8816	14.0163	14.2073	14.1564	14.0704	14.1305	14.0798	13.9799	14.1501	14.1007	14.0632	14.0751	14.0317	14.1152	14.0443	13.8118
ENSG00000072062	10.473	10.6311	10.7196	10.7941	10.4047	10.656	10.241	10.203	10.3783	10.9295	10.7691	10.768	10.2341	10.5442	10.3116	10.1148	10.1965	10.942
ENSG00000072071	11.3223	11.633	11.7316	11.9499	11.5241	11.7611	11.398	11.3658	11.4949	11.4033	11.2294	11.3519	11.0937	11.2401	11.189	11.2703	11.3718	11.8686
ENSG00000072080	4.85493	4.85493	4.85493	4.85493	4.85493	4.85493	4.85493	4.85493	4.85493	4.85493	5.13371	4.85493	4.85493	4.85493	4.85493	4.85493	4.85493	4.85493
ENSG00000072110	14.0447	14.3183	14.5452	14.4513	13.9737	14.3098	13.8041	13.7578	13.9475	14.9468	14.6677	14.8207	13.9609	14.2217	13.9345	14.2557	14.3393	14.7699
ENSG00000072121	11.5202	11.7163	11.8317	11.6454	11.2485	11.6564	11.2669	11.2026	11.2489	11.9145	11.7624	11.9113	11.204	11.3856	11.0524	11.4699	11.5729	11.6745
ENSG00000072133	9.12438	9.2291	9.35383	9.80854	9.75174	9.78534	9.45335	9.42857	9.40775	9.75601	9.52213	9.59012	9.51322	9.68309	9.44082	8.93575	8.88304	8.8561
ENSG00000072134	11.1106	11.2162	11.2939	11.2374	11.0348	11.2266	11.158	11.1973	11.1942	11.6102	11.4394	11.507	10.881	11.0888	10.8165	11.0838	11.168	11.3285
ENSG00000072135	10.5309	10.6325	10.7382	10.8093	10.5537	10.8067	10.3533	10.442	10.4152	10.8393	10.7655	10.8122	10.5572	10.7256	10.4319	10.6402	10.6637	10.7638
ENSG00000072163	6.04244	5.93443	6.09857	6.22025	6.05747	5.82365	5.69751	5.53061	5.92506	7.24292	7.06615	7.19666	5.75976	5.93271	5.85117	5.67368	5.76129	6.20289
ENSG00000072182	4.85493	5.42815	5.32643	5.19776	5.19739	5.08733	4.85493	5.2474	5.14704	5.24323	5.53261	5.23417	5.47499	5.12207	5.34077	4.85493	5.23001	4.85493
ENSG00000072195	8.20522	8.28465	8.36988	8.19925	8.1129	8.18255	8.2889	8.1738	8.32521	9.07775	9.01683	8.92942	8.65539	8.31714	8.64507	8.33691	8.39096	8.83472
ENSG00000072201	9.54751	9.63177	9.75416	9.32617	9.12331	9.2119	9.57026	9.51835	9.61718	9.81468	9.71706	9.75386	8.75286	9.12639	8.4977	9.11777	9.21542	8.90477
ENSG00000072210	11.787	11.8166	11.8093	12.0226	12.0729	12.0843	11.5394	11.62	11.6164	11.6387	11.6757	11.6538	11.6527	11.6859	11.455	11.6154	11.45	11.1928
ENSG00000072274	14.0811	14.0064	13.9607	14.0097	14.1029	14.0969	13.9836	13.9824	13.9784	13.5049	13.6363	13.6085	14.0294	14.1189	13.9082	13.7531	13.7279	13.5232
ENSG00000072310	13.034	13.2105	13.2689	13.2612	12.9022	13.0429	13.2762	13.1556	13.2826	13.167	13.0266	13.1401	12.5365	12.6082	12.4289	12.8319	13.0277	13.2042
ENSG00000072315	4.85493	4.85493	4.85493	4.85493	4.85493	5.08733	4.85493	4.85493	4.85493	4.85493	4.85493	4.85493	4.85493	4.85493	4.85493	4.85493	4.85493	4.85493
ENSG00000072364	12.7805	12.9996	13.163	13.095	12.9025	13.0842	12.6585	12.5966	12.6261	13.4652	13.2	13.2887	12.6725	12.8586	12.6695	12.7115	12.7841	13.0599
ENSG00000072401	10.0549	9.9625	10.067	9.86684	10.0007	10.1347	9.97711	10.116	9.71862	10.2367	10.0014	9.78217	9.86113	9.93873	10.097	10.0751	9.95042	9.85829
ENSG00000072415	11.4813	11.5614	11.5394	11.515	11.5578	11.5733	11.4039	11.4382	11.2748	11.7012	11.6467	11.621	11.2946	11.4435	11.1856	11.3275	11.2519	11.1489
ENSG00000072422	11.2404	11.1436	11.1242	9.85664	9.66986	9.82062	10.7302	10.5076	10.5588	9.67448	9.56825	9.92346	9.04591	9.15697	8.80751	11.2502	11.4031	11.0538
ENSG00000072501	13.1751	13.3907	13.5603	13.1067	12.7093	13.0357	12.2952	12.2159	12.3394	13.526	13.2733	13.3541	13.1415	13.3883	13.0226	13.2937	13.3327	13.5577
ENSG00000072506	13.5784	13.5582	13.6278	12.9493	12.7548	12.9006	12.7875	12.8064	12.7934	13.296	13.3015	13.3152	13.0133	13.2116	12.7712	13.3915	13.2892	13.0702
ENSG00000072518	11.0822	11.2498	11.3993	11.2937	10.9513	11.1579	10.9182	10.8702	10.9513	11.4356	11.1958	11.2297	10.7507	10.9764	10.7421	11.1285	11.2937	11.8062
ENSG00000072571	12.7737	12.6497	12.3945	12.7635	13.1686	12.9465	12.9346	12.9997	12.8975	12.3564	12.6654	12.5102	13.3848	13.2135	13.444	13.0194	12.8731	12.5349
ENSG00000072609	11.3886	11.4971	11.6015	11.6431	11.3494	11.4908	11.3726	11.3276	11.3298	11.5762	11.3535	11.5015	11.253	11.2478	10.9887	11.3601	11.4265	11.4087
ENSG00000072657	6.43431	6.13144	6.4569	5.7497	5.64986	5.89816	6.51025	6.33859	6.47468	5.52352	5.3363	5.45201	5.65144	5.55581	5.64226	5.87381	5.79706	5.82477
ENSG00000072682	11.2668	11.286	11.4246	11.5834	11.4693	11.6402	10.9509	10.9431	11.0347	11.5536	11.4172	11.3717	11.0494	11.2781	11.0027	10.7347	10.7093	10.6485
ENSG00000072736	11.2179	11.3711	11.515	11.5171	11.2755	11.4761	11.1321	11.0598	11.1533	11.3949	11.2117	11.2901	11.1314	11.2659	11.0835	11.2314	11.2926	11.4938
ENSG00000072756	11.4462	11.3063	11.2619	11.2251	11.4368	11.4394	11.1892	11.2493	11.1159	10.7878	10.8526	10.8823	11.501	11.2965	11.5404	11.5312	11.4198	11.4266
ENSG00000072778	11.9805	11.9619	12.0077	12.0891	11.9153	12.0662	11.8218	11.7837	11.7733	12.2869	12.2317	12.2848	11.8964	12.0753	11.7898	11.9004	12.0107	11.9343
ENSG00000072786	12.372	12.6173	12.7707	12.7132	12.2144	12.5736	12.1777	12.0868	12.2196	13.1455	12.8519	13.028	12.1293	12.3916	12.0059	12.4386	12.5581	12.5958
ENSG00000072803	11.2532	11.3632	11.499	11.4918	11.2779	11.5051	10.9278	10.9415	10.9547	11.6272	11.3642	11.5395	10.9845	11.2287	10.9014	11.1805	11.14	11.0645
ENSG00000072818	6.08477	6.19334	5.95544	5.89164	5.98953	6.01008	6.19396	6.33859	6.33719	6.46736	6.15005	6.15514	6.24369	6.09901	6.28674	6.4847	6.31913	6.43774
ENSG00000072832	4.85493	4.85493	4.85493	4.85493	4.85493	4.85493	4.85493	4.85493	4.85493	4.85493	5.24857	5.12348	4.85493	5.12207	4.85493	4.85493	5.12052	4.85493
ENSG00000072840	5.19289	5.66042	5.51883	7.62419	7.66414	7.64702	7.96175	7.71504	7.84815	7.23246	6.77966	6.97297	4.85493	4.85493	5.13632	7.49525	7.43485	7.87868
ENSG00000072849	11.5958	11.3533	11.3034	11.305	11.4584	11.4046	11.4907	11.6406	11.5949	11.3278	11.4528	11.4666	11.526	11.4388	11.6088	11.6323	11.6156	11.4087
ENSG00000072858	5.26838	5.32398	5.24047	4.85493	5.19739	5.18323	5.21838	5.13287	5.14704	5.24323	5.13371	4.85493	4.85493	5.12207	4.85493	5.29674	4.85493	4.85493
ENSG00000072864	9.74976	9.90014	10.0172	10.399	10.2375	10.338	9.88284	9.93876	9.95521	10.3761	10.3828	10.3265	10.1526	10.321	10.0661	10.129	10.166	10.2396
ENSG00000072952	8.00689	7.94743	8.18471	8.51528	8.3507	8.28797	7.0104	7.15485	7.12913	7.38148	7.37109	7.58716	7.53489	7.56824	7.29894	7.73187	7.53252	7.83578
ENSG00000072954	7.33972	7.29415	7.33852	7.41951	7.34419	7.36566	7.31074	7.33548	7.5065	7.87425	7.79516	7.80129	7.21979	7.57596	7.52065	7.48398	7.245	7.155
ENSG00000072958	10.6453	10.8088	10.938	10.9507	10.6078	10.8788	10.6479	10.7381	10.7908	11.4481	11.117	11.3536	10.7316	10.9152	10.6127	10.7893	10.881	10.9958
ENSG00000073008	12.1602	12.2642	12.3621	12.3531	12.2745	12.3331	11.7494	11.7114	11.8086	12.5586	12.47	12.5427	12.233	12.3932	12.2204	12.229	12.2149	12.258
ENSG00000073050	10.6948	10.9013	10.9794	11.0963	10.7436	10.9893	10.4583	10.4001	10.4659	11.0727	10.9009	10.9426	10.3346	10.4681	10.0838	10.4697	10.529	10.5734
ENSG00000073060	12.2492	12.3686	12.454	12.5018	12.2407	12.4393	12.0211	12.009	12.0706	12.2632	12.1587	12.2066	11.8575	12.0321	11.6921	12.0087	12.0534	12.2765
ENSG00000073067	4.85493	4.85493	4.85493	4.85493	4.85493	4.85493	4.85493	4.85493	4.85493	4.85493	4.85493	5.12348	4.85493	4.85493	4.85493	4.85493	4.85493	4.85493
ENSG00000073111	12.6587	12.9262	13.1202	13.3027	12.7453	13.109	12.2816	12.1975	12.3536	12.6373	12.3556	12.5529	12.5906	12.8824	12.1911	12.8952	12.952	12.745
ENSG00000073146	5.3318	5.56731	5.85771	5.44598	5.64986	5.58287	5.42735	5.13287	5.14704	5.75372	5.68123	5.9681	5.47499	4.85493	5.13632	5.67368	5.23001	5.25706
ENSG00000073150	5.82417	6.02381	5.98582	6.40874	6.16128	6.0714	6.27689	6.03514	6.33719	5.93138	5.91247	5.77107	5.65144	6.01945	6.01881	6.10827	6.79875	6.73598
ENSG00000073169	10.0473	10.1169	10.1864	10.2934	9.91381	10.0925	10.4393	10.3086	10.4039	10.0281	9.7556	9.93981	9.41896	9.33238	9.08279	9.79513	9.94898	10.0369
ENSG00000073282	10.4344	10.5753	10.6945	10.6206	10.3405	10.6032	10.6873	10.645	10.6727	10.8343	10.8518	10.7283	10.3325	10.5528	10.3658	10.3777	10.45	10.441
ENSG00000073331	6.08477	6.44926	6.22379	6.22025	6.18083	6.3013	6.29667	6.09231	6.3613	6.27942	6.22641	6.4329	6.20257	6.12418	5.85117	6.03633	6.09219	5.82477
ENSG00000073350	12.4487	12.5565	12.6137	12.5035	12.0838	12.2356	12.0497	11.9976	12.1411	12.7811	12.6184	12.7734	11.9818	12.0317	11.6658	11.6173	11.6849	11.6018
ENSG00000073417	10.5137	10.4994	10.5579	10.6024	10.5259	10.6747	10.4498	10.4465	10.484	11.4201	11.3049	11.3978	10.6224	10.6418	10.712	10.5627	10.6381	10.5691
ENSG00000073464	7.41119	7.45978	7.38556	6.62414	6.5824	6.53086	6.82346	6.7746	6.98002	6.34562	6.77966	6.70234	8.27756	8.23781	8.246	6.43442	6.37888	6.43774
ENSG00000073536	11.7285	11.8019	11.889	11.8242	11.5957	11.7755	11.196	11.1933	11.2131	11.2024	11.0964	11.1843	11.4056	11.5512	11.2432	11.7168	11.6776	11.6381
ENSG00000073578	12.835	12.9155	13.0539	13.0584	12.7462	12.9926	12.4802	12.4109	12.5034	12.6072	12.4352	12.5341	12.1897	12.3402	11.9962	12.7079	12.6971	12.7215
ENSG00000073584	13.5435	13.4572	13.3623	13.2726	13.3747	13.2916	13.362	13.4338	13.4072	13.1833	13.216	13.1464	13.2358	13.2542	13.2056	13.2308	13.0473	12.8836
ENSG00000073598	4.85493	5.04712	4.85493	4.85493	5.09737	4.85493	4.85493	4.85493	4.85493	4.85493	5.13371	5.23417	4.85493	4.85493	4.85493	5.16795	4.85493	4.85493
ENSG00000073605	7.49228	7.28432	7.10948	7.33883	7.65219	7.35885	7.34501	7.35523	7.33095	7.40017	7.60348	7.79466	7.93875	7.76295	8.26703	7.73187	7.96723	8.29083
ENSG00000073614	12.0276	12.1778	12.3167	12.4755	12.2899	12.479	11.9639	11.9079	11.9637	12.4077	12.2278	12.321	12.0294	12.2102	11.8737	12.0674	12.0703	12.0358
ENSG00000073670	6.23842	6.43003	6.15049	6.14265	6.25561	6.34802	6.58883	6.3604	6.53775	6.4282	6.29766	6.17924	6.37646	6.07319	6.01881	6.38186	6.52442	6.73598
ENSG00000073711	12.46	12.5503	12.5954	12.7102	12.5865	12.7586	12.089	12.1232	12.0841	12.6442	12.4992	12.5668	12.2394	12.3682	12.1815	12.1273	12.1339	12.0543
ENSG00000073712	12.4164	12.4091	12.4765	12.4494	12.4338	12.4815	12.428	12.4481	12.4099	12.7465	12.6506	12.6547	12.1055	12.125	11.8463	12.0747	11.9614	11.8107
ENSG00000073734	5.19289	5.04712	5.51883	5.39511	5.09737	5.42115	5.48117	5.2474	5.14704	5.86464	6.17613	5.65157	5.42168	5.38695	5.34077	5.5495	5.31366	5.25706
ENSG00000073737	9.47648	9.37398	9.15198	8.82186	8.93756	8.8317	8.73188	8.60631	8.51683	9.14666	9.15803	9.14267	7.81474	7.63623	7.53833	8.80901	8.81509	8.44982
ENSG00000073756	6.04244	6.06555	5.95544	5.96691	5.91633	5.89816	6.71856	6.66289	6.81151	6.85849	6.80989	6.50619	6.1814	6.34739	6.26282	6.23852	6.09219	5.82477
ENSG00000073792	11.4396	11.6327	11.7487	11.9502	11.6545	11.857	11.4768	11.4714	11.6338	11.9113	11.6448	11.731	11.4233	11.5512	11.3312	11.3503	11.4439	11.7139
ENSG00000073803	10.6575	10.5413	10.3768	10.5536	10.745	10.6781	11.1777	11.2006	11.2168	10.8754	11.0366	10.9411	10.7792	10.7616	10.9172	11.2331	11.1444	11.0947
ENSG00000073849	10.0386	10.0838	10.242	9.77781	9.6972	9.87603	10.6346	10.6767	10.6748	9.23536	9.03489	9.04414	9.52392	9.68658	9.45681	9.8582	9.9998	10.1037
ENSG00000073861	5.09418	4.85493	4.85493	5.09763	4.85493	4.85493	4.85493	5.13287	4.85493	4.85493	4.85493	4.85493	4.85493	4.85493	4.85493	4.85493	4.85493	4.85493
ENSG00000073905	5.85121	5.81767	5.95544	5.68516	5.83666	5.68235	5.73388	5.76312	5.96091	5.40244	5.72465	5.50809	5.82453	5.64749	5.13632	5.91721	5.501	5.54704
ENSG00000073910	7.09047	7.44672	7.51763	7.90637	7.69356	7.97123	7.39484	7.1319	7.30872	7.71395	7.57019	7.48296	7.41431	7.56047	7.28843	7.03118	7.0577	7.35441
ENSG00000073921	13.2711	13.3982	13.4863	13.3151	13.187	13.3104	13.2296	13.2434	13.2649	13.6167	13.445	13.5364	13.0782	13.1642	13.1455	13.1877	13.2331	13.2918
ENSG00000073969	12.3999	12.5008	12.6622	12.6418	12.4079	12.6717	12.0399	11.9387	12.0165	12.508	12.2984	12.405	11.9346	12.1202	11.5669	12.289	12.2662	11.9843
ENSG00000074047	5.26838	5.12653	5.12796	4.85493	5.09737	4.85493	4.85493	4.85493	4.85493	4.85493	4.85493	5.23417	4.85493	4.85493	4.85493	4.85493	4.85493	4.85493
ENSG00000074054	10.8146	11.0208	11.2496	11.2496	11.0126	11.1489	10.772	10.728	10.6894	11.2336	11.0928	11.1974	10.9172	11.0452	10.8677	10.9899	11.0084	11.2163
ENSG00000074071	12.3103	12.3583	12.3723	12.4199	12.2473	12.2227	12.1504	12.0865	12.1846	12.0376	11.9488	12.0474	11.9972	11.8674	11.7808	12.2603	12.2005	12.1071
ENSG00000074181	10.0265	10.2325	10.3506	10.9453	10.5243	10.7043	10.5518	10.4861	10.6429	10.831	10.6534	10.8347	9.96281	10.0848	9.96758	10.5027	10.654	11.3221
ENSG00000074201	12.7229	12.6829	12.6118	12.7106	12.8877	12.7506	12.6195	12.699	12.6862	12.3763	12.4442	12.3513	12.8355	12.7377	12.7586	12.9403	12.751	12.4067
ENSG00000074211	5.79623	6.15665	6.09857	5.44598	5.39453	5.92166	5.69751	5.33487	5.4362	5.32979	5.24857	5.50809	5.68929	5.60318	5.53885	4.85493	5.501	5.65163
ENSG00000074219	11.2033	11.1709	11.209	10.91	10.9393	10.9994	10.9428	10.9256	10.9881	9.99561	9.9517	9.87789	11.0978	11.1488	10.9666	10.8092	10.6265	10.7122
ENSG00000074266	11.6201	11.5012	11.4098	11.6339	11.7978	11.7302	11.587	11.6126	11.6375	11.2991	11.3529	11.3657	11.9012	11.7211	12.0047	11.7371	11.634	11.5406
ENSG00000074276	4.85493	5.04712	4.85493	5.09763	4.85493	5.18323	5.11226	5.33487	4.85493	5.12992	5.24857	5.23417	4.85493	5.23219	4.85493	4.85493	5.12052	5.25706
ENSG00000074317	5.09418	5.39576	4.85493	4.85493	4.85493	5.18323	5.36758	5.2474	5.35917	4.85493	4.85493	5.12348	5.10969	4.85493	4.85493	4.85493	5.12052	4.85493
ENSG00000074319	12.337	12.1662	12.0319	12.0896	12.2669	12.1486	12.1139	12.1014	12.1453	11.8922	12.146	12.1277	12.4456	12.3156	12.5611	12.1763	12.04	12.052
ENSG00000074356	11.7207	11.7977	11.8272	11.8301	11.7944	11.7967	11.5904	11.6042	11.6229	11.8676	11.7516	11.8058	11.672	11.7523	11.6104	11.5926	11.7249	11.7589
ENSG00000074370	9.08455	9.17222	9.33999	9.60281	9.23566	9.49874	8.74129	8.86931	8.92803	9.01425	8.96126	9.09558	8.91367	8.96865	9.07095	9.05591	9.26942	9.66651
ENSG00000074410	12.6793	12.7902	12.8764	13.4374	13.2954	13.4365	11.9123	11.9155	11.9179	12.7757	12.7111	12.7341	12.0493	12.2593	12.0036	12.717	12.6753	12.7554
ENSG00000074416	12.6521	12.8017	12.9593	12.7507	12.4005	12.5788	12.2698	12.2202	12.3975	13.1802	12.9905	13.0863	12.2188	12.4505	12.1	12.6043	12.6633	12.8218
ENSG00000074527	7.12537	7.19779	7.21847	7.31597	7.33666	7.60775	7.17385	7.16618	7.15452	7.98194	7.70645	7.83398	7.21979	7.27578	7.00756	6.84379	6.77111	6.73598
ENSG00000074582	11.1059	11.0799	11.1019	11.1526	11.0965	11.2065	10.8592	10.7696	10.9161	10.8714	10.8442	10.8575	10.932	11.0391	10.936	11.0234	11.1107	10.9602
ENSG00000074590	8.05587	8.2006	8.38803	8.67823	8.46964	8.77558	8.78743	8.85252	9.00048	9.9971	9.97366	10.0203	8.05765	8.35299	8.18651	8.15327	8.14007	8.29083
ENSG00000074603	11.2598	11.3794	11.3502	11.37	11.4525	11.4935	11.2407	11.2538	11.0846	12.126	11.9997	12.0082	11.3341	11.3689	11.4065	11.1651	11.1469	11.2502
ENSG00000074621	8.29669	8.45626	8.47973	8.3606	8.21688	8.3597	8.22745	8.2531	8.22454	9.5087	9.34798	9.46001	8.38773	8.47586	8.51971	8.47178	8.42463	8.82029
ENSG00000074657	11.2242	11.3598	11.5283	11.2909	11.1046	11.3141	11.2604	11.1522	11.2102	11.4062	11.2097	11.3323	11.3122	11.3931	11.279	11.4858	11.5323	11.6805
ENSG00000074660	5.3318	5.42815	5.12796	5.44598	5.33812	5.37236	5.29947	5.13287	5.62009	5.32979	5.4745	5.60704	5.10969	5.60318	5.25224	5.39499	5.501	5.54704
ENSG00000074695	13.6952	13.795	13.8412	13.8309	13.7872	13.8862	13.7239	13.6912	13.6593	13.8378	13.6518	13.6405	13.4247	13.5874	13.4055	13.7482	13.7196	13.6779
ENSG00000074696	15.0345	14.8965	14.7951	14.8464	15.0834	14.9677	14.9877	15.0384	14.9922	15.3379	15.4942	15.4071	14.9966	14.9403	14.9808	15.0572	14.8368	14.686
ENSG00000074706	4.85493	5.04712	5.12796	4.85493	4.85493	4.85493	4.85493	4.85493	5.14704	4.85493	4.85493	4.85493	4.85493	4.85493	4.85493	4.85493	4.85493	4.85493
ENSG00000074755	11.683	11.8892	12.0974	12.1125	11.7361	11.979	11.7804	11.6998	11.8668	12.1365	11.9393	12.0993	11.7453	11.864	11.8205	11.9466	12.091	12.5546
ENSG00000074800	17.5603	17.5796	17.6653	17.7356	17.4699	17.7159	17.2537	17.2088	17.2747	17.373	17.2891	17.3446	17.0251	17.2702	16.6338	17.2616	17.2061	16.9122
ENSG00000074803	4.85493	4.85493	4.85493	5.09763	5.09737	4.85493	4.85493	4.85493	4.85493	4.85493	4.85493	4.85493	4.85493	4.85493	4.85493	4.85493	5.23001	4.85493
ENSG00000074842	12.8048	12.7397	12.7012	12.889	12.8556	12.879	13.0148	12.9964	12.9786	12.9173	12.9755	12.9688	12.6133	12.6459	12.4931	12.9758	12.928	12.7306
ENSG00000074855	8.6365	8.64336	8.61671	8.74077	8.50281	8.48095	8.70327	8.61431	8.83673	8.52253	8.72198	8.78501	8.69074	8.64411	8.70001	8.46055	8.79598	9.37796
ENSG00000074935	9.47162	9.37286	9.26136	9.32432	9.56909	9.56483	9.46472	9.35676	9.34034	9.26044	9.16624	9.15548	9.71953	9.48065	9.58076	9.70571	9.60857	9.29185
ENSG00000074964	7.69335	7.75146	7.92855	7.93119	7.69937	7.70657	7.52687	7.58881	7.62703	8.50157	8.29083	8.5328	7.31632	7.43838	7.24554	7.73187	7.78326	8.17018
ENSG00000074966	6.35682	6.2288	6.12486	6.0587	5.91633	5.89816	6.08012	6.09231	6.09211	6.59496	6.40705	6.29212	6.01952	5.93271	5.95537	6.03633	6.14168	5.82477
ENSG00000075035	4.85493	5.04712	4.85493	4.85493	4.85493	4.85493	4.85493	4.85493	4.85493	4.85493	4.85493	4.85493	4.85493	4.85493	4.85493	4.85493	4.85493	4.85493
ENSG00000075073	5.3318	5.28342	5.24047	5.27432	5.33812	5.08733	5.69751	5.53061	5.26733	5.24323	5.13371	5.23417	5.21475	5.12207	5.13632	4.85493	5.31366	5.54704
ENSG00000075089	13.1003	12.8831	12.6945	12.7616	13.166	12.9247	13.0311	13.0921	13.0012	12.368	12.5582	12.5453	13.3285	13.1183	13.4609	13.2484	13.2181	12.8866
ENSG00000075131	12.0465	11.9922	11.8594	11.8859	12.0594	11.9155	11.7532	11.866	11.8244	11.9356	12.1132	12.1131	12.1624	12.0633	12.1856	12.1014	11.9748	11.6237
ENSG00000075142	12.2856	12.2197	12.1541	12.2012	12.2836	12.2412	12.3121	12.3631	12.4124	12.2598	12.4559	12.3624	12.2901	12.2532	12.3028	12.3031	12.2625	12.0295
ENSG00000075151	11.6469	11.786	11.9746	12.1702	11.7821	12.022	11.4322	11.3179	11.4446	12.1335	11.8413	11.9851	11.5207	11.6806	11.2732	11.5784	11.6719	11.6594
ENSG00000075188	12.5708	12.35	12.1147	12.3349	12.7298	12.517	12.6913	12.7617	12.6932	11.8103	12.2906	12.1245	13.1594	12.9635	13.3735	13.1219	13.077	12.8335
ENSG00000075213	7.35432	7.17658	7.17594	7.98431	8.12151	7.97561	8.08109	7.85141	7.92189	8.17002	8.15897	8.22121	8.29023	8.11766	8.04732	7.1667	7.21556	7.59886
ENSG00000075218	11.0076	11.1449	11.2502	11.6428	11.3525	11.4319	11.3303	11.354	11.4532	11.3692	11.2287	11.358	11.3255	11.4507	11.1418	11.1711	11.1299	11.1928
ENSG00000075223	8.6567	8.57457	8.76956	8.36784	8.22088	8.52611	9.11359	9.12528	8.88857	11.5632	11.5043	11.4849	9.40745	9.52231	9.44541	8.4549	8.37383	8.28028
ENSG00000075234	10.7399	10.7698	10.8185	10.9815	10.7044	10.9381	11.0018	10.972	10.9974	10.6852	10.5919	10.6301	10.5194	10.5633	10.2579	10.7814	10.7642	10.6587
ENSG00000075239	12.4857	12.417	12.3544	12.4732	12.5761	12.5397	12.3544	12.3372	12.3598	12.0701	12.085	12.0936	12.3059	12.259	12.0942	12.2727	12.1863	11.8315
ENSG00000075240	9.56892	9.63645	9.70103	9.85024	9.56909	9.67665	9.94907	9.94034	10.0046	10.0193	9.7949	9.95012	9.40553	9.32791	9.16857	10.1894	10.1271	10.2396
ENSG00000075275	10.4794	10.7782	10.8554	11.1109	10.6902	10.9259	10.8848	10.9288	11.024	11.2821	11.0885	11.3222	10.1107	10.2053	10.213	10.8114	10.8817	11.4431
ENSG00000075290	5.26838	5.32398	5.66456	5.57635	5.39453	5.50737	5.21838	5.58366	5.35917	5.24323	5.4745	5.45201	5.47499	5.50471	5.48021	5.47735	5.3839	4.85493
ENSG00000075292	12.8195	12.8761	12.8774	13.0378	13.0073	13.0782	12.7273	12.6606	12.7464	12.9165	12.7901	12.89	12.8507	12.9197	12.6848	12.7852	12.8098	12.5627
ENSG00000075303	9.88505	9.92403	9.82704	9.79926	10.003	9.98297	9.95311	9.98708	9.92193	9.85963	9.81763	9.62182	10.013	10.094	10.1666	9.79736	9.86314	9.69834
ENSG00000075336	11.2256	11.1341	11.1262	11.2651	11.2471	11.3461	11.0057	11.0326	11.0948	10.9264	10.9688	10.8915	11.2336	11.3448	11.3527	11.3282	11.3611	11.3487
ENSG00000075340	5.26838	5.32398	4.85493	4.85493	4.85493	4.85493	4.85493	4.85493	4.85493	4.85493	5.24857	5.12348	5.21475	4.85493	4.85493	5.29674	5.12052	4.85493
ENSG00000075388	5.09418	5.04712	5.12796	4.85493	4.85493	5.08733	5.36758	5.13287	4.85493	5.24323	5.13371	4.85493	4.85493	5.12207	4.85493	5.16795	5.12052	5.42182
ENSG00000075391	12.2359	12.297	12.3844	12.5247	12.4413	12.5368	12.306	12.237	12.2981	13.341	13.1753	13.2662	11.9413	12.0569	11.7772	11.9335	11.8959	11.9681
ENSG00000075399	8.1814	8.13812	8.2308	8.00314	7.8161	7.92215	8.03044	7.82379	7.75418	8.91022	8.96126	8.77839	7.75451	8.0806	7.79418	7.76919	7.87827	8.03826
ENSG00000075407	10.3784	10.564	10.6429	10.6846	10.5466	10.6137	10.4612	10.3827	10.3149	10.6981	10.3758	10.5645	10.3008	10.3674	10.3634	10.391	10.4661	10.4197
ENSG00000075413	12.6951	12.7037	12.6974	12.6085	12.5652	12.5964	12.3923	12.4467	12.3786	12.657	12.6325	12.6905	12.6037	12.6288	12.4324	12.4765	12.4372	12.2686
ENSG00000075415	15.4892	15.4323	15.3987	15.5141	15.5627	15.5205	15.3615	15.3646	15.351	15.2299	15.2819	15.2812	15.3335	15.3444	15.1953	15.3779	15.2656	14.9717
ENSG00000075420	13.127	13.3065	13.4835	13.3894	13.0892	13.3534	13.0387	13.023	13.0372	13.5738	13.3367	13.3736	13.0185	13.1746	12.9195	13.0947	13.1205	13.2572
ENSG00000075426	10.899	11.1275	11.3023	11.2804	10.8318	11.0052	10.6075	10.5414	10.6706	12.2608	12.0441	12.1177	10.8317	10.9584	10.7888	11.1591	11.2548	11.5742
ENSG00000075429	4.85493	5.04712	4.85493	4.85493	5.09737	5.08733	4.85493	5.13287	4.85493	4.85493	4.85493	4.85493	4.85493	4.85493	4.85493	5.29674	4.85493	4.85493
ENSG00000075461	9.33013	9.41376	9.65893	10.7075	10.3036	10.6377	9.68487	9.61878	9.73688	10.8117	10.5653	10.7878	9.39197	9.49068	9.42466	9.82593	9.92142	10.6052
ENSG00000075539	11.3946	11.5022	11.6462	11.5772	11.4618	11.6061	11.1154	11.1295	11.2189	11.6833	11.481	11.6699	11.5145	11.4491	11.424	11.5412	11.5901	11.4916
ENSG00000075568	11.8141	11.9886	12.0258	11.9751	11.8303	11.922	11.547	11.56	11.6632	11.9923	11.8391	11.9064	11.7064	11.8324	11.8656	11.7044	11.8206	12.4223
ENSG00000075618	12.3851	12.7734	12.7293	12.0591	11.7134	11.7419	12.7871	12.7717	12.8727	12.9181	12.6831	12.8086	12.2802	12.512	12.0105	12.4077	12.5527	12.5399
ENSG00000075624	18.3166	18.5209	18.6234	18.1969	17.819	18.0236	18.0878	18.1013	18.1924	18.798	18.5418	18.6218	17.9383	18.2048	17.6939	18.0722	18.1448	18.2357
ENSG00000075643	9.16916	9.047	9.07321	8.96432	8.98513	9.12685	10.3805	10.3804	10.3911	8.8846	9.13591	9.02751	8.77995	8.9571	8.67281	9.02586	8.79918	8.69137
ENSG00000075651	10.5168	10.6492	10.7134	10.7039	10.5057	10.7024	10.8735	10.9168	10.9018	11.1598	11.0058	11.0883	10.768	10.9664	10.6657	10.678	10.8234	10.6052
ENSG00000075673	6.89018	6.99963	7.02747	6.84048	6.75894	6.90855	6.73216	6.48313	6.63596	7.35296	7.07834	7.30532	7.1735	7.35952	7.00756	6.87995	6.87821	7.05581
ENSG00000075702	10.4648	10.508	10.6634	10.9008	10.6845	10.7321	10.4063	10.4092	10.5713	10.5818	10.5807	10.5684	10.881	10.9374	10.8288	10.5535	10.6991	10.7487
ENSG00000075711	12.235	12.3059	12.3371	12.5479	12.5471	12.5862	12.0979	12.1116	12.1764	12.7359	12.6142	12.679	12.5301	12.5179	12.6503	12.2815	12.2964	12.3295
ENSG00000075785	13.1438	13.2161	13.2342	13.2226	13.0862	13.2226	12.8591	12.8605	12.9227	13.3286	13.2488	13.1684	12.763	12.873	12.6683	12.8254	12.8199	13.2289
ENSG00000075790	10.7889	10.6529	10.4157	10.5096	10.9393	10.7244	10.8404	10.8143	10.708	10.913	11.1736	10.9825	11.2007	10.9849	11.4859	10.9142	10.81	10.6787
ENSG00000075826	7.01775	6.83008	6.75971	6.6372	6.86049	6.88921	7.51945	7.38431	7.36362	7.30406	7.78076	7.44067	7.91152	7.7896	7.88602	7.1667	7.63832	7.50993
ENSG00000075856	11.9024	12.0911	12.2594	12.4197	12.1113	12.2938	11.8148	11.7798	11.8168	12.1009	11.8791	12.0412	11.9676	12.0823	11.7749	12.207	12.3001	12.1306
ENSG00000075886	5.26838	5.45872	5.51883	5.27432	5.09737	5.37236	5.36758	5.47266	5.50374	5.79236	5.58581	5.69352	5.10969	5.12207	5.25224	5.39499	4.85493	5.25706
ENSG00000075914	11.5987	11.5053	11.4782	11.6192	11.598	11.5886	11.424	11.4747	11.3477	11.5214	11.5097	11.4707	11.4687	11.4851	11.2699	11.4247	11.374	11.0553
ENSG00000075945	10.0065	10.1096	10.1877	10.1411	9.93933	10.1142	10.0706	10.0791	10.062	10.3612	10.1981	10.3265	9.73801	9.9533	9.49491	9.75455	9.83231	9.54486
ENSG00000075975	11.5225	11.4432	11.4813	11.366	11.3979	11.3965	11.3309	11.3075	11.2333	11.3835	11.3994	11.4722	11.4802	11.5168	11.3533	11.4081	11.3857	11.1942
ENSG00000076003	12.6702	12.7254	12.7462	12.9582	12.8068	12.9295	12.2106	12.1765	12.2407	12.3298	12.1811	12.2255	12.5706	12.7672	12.3478	12.3702	12.2247	12.3352
ENSG00000076043	12.2766	12.2222	12.1956	12.139	12.2838	12.1069	12.2025	12.1952	12.2142	12.4535	12.4675	12.4635	12.144	11.9539	12.002	12.1919	12.0759	11.8971
ENSG00000076053	11.2385	11.1443	11.106	11.0657	11.1614	11.1973	11.0358	11.083	10.8792	11.1743	11.3463	11.1374	11.18	11.2058	11.3636	11.3159	11.1393	11.3247
ENSG00000076067	10.7869	10.8592	11.0067	10.9786	10.7587	10.9978	10.7302	10.7049	10.7264	11.3966	11.3184	11.3114	10.6331	10.8048	10.6117	10.5898	10.579	11.0736
ENSG00000076108	11.3419	11.5078	11.6207	11.614	11.1511	11.4818	11.2451	11.2442	11.3171	11.773	11.588	11.7043	11.1682	11.2833	11.3745	11.4623	11.5678	12.5355
ENSG00000076201	8.90353	9.02716	9.20898	9.1004	8.9898	8.99862	8.91479	8.96294	9.16852	9.15471	9.23549	9.15037	9.26167	9.34349	9.46586	8.95184	9.18152	10.5925
ENSG00000076242	12.3905	12.3697	12.3512	12.4227	12.4155	12.5138	12.1626	12.1494	12.2058	12.3407	12.285	12.3076	12.2728	12.3652	12.0109	12.071	12.0369	11.6854
ENSG00000076248	11.9212	11.9922	12.0606	12.3083	12.2009	12.2839	11.6505	11.6653	11.7131	11.8276	11.7283	11.7981	11.8809	12.0532	11.6441	11.8931	11.894	11.6039
ENSG00000076258	6.71335	6.61781	6.68287	6.84048	6.59589	6.76662	6.7048	6.87716	6.85971	6.61213	6.27442	6.62444	6.37646	6.32702	6.52084	6.43442	6.43563	6.39455
ENSG00000076321	10.4117	10.3395	10.4146	10.4302	10.3765	10.4068	10.2053	10.0963	10.2374	10.4509	10.478	10.4674	10.2534	10.3836	10.1272	10.2619	10.1423	10.0858
ENSG00000076344	5.3318	5.54189	5.61934	5.39511	5.53514	5.42115	5.61899	5.67881	5.50374	5.57604	5.53261	5.55944	5.29505	5.44892	5.48021	4.85493	5.12052	5.25706
ENSG00000076351	12.3676	12.572	12.6714	12.6538	12.5114	12.6201	12.4939	12.4592	12.571	13.2466	13.1428	13.2012	12.2059	12.4645	12.2413	12.4982	12.5534	12.5519
ENSG00000076356	11.7893	11.9505	11.9757	11.9043	11.646	11.7964	11.9117	11.8212	12.0983	12.5821	12.5455	12.6224	12.1123	12.209	12.4493	12.2384	12.3161	13.2333
ENSG00000076382	12.1502	12.3655	12.4951	12.7325	12.4807	12.68	11.9593	11.9493	11.9961	12.5721	12.3598	12.4813	12.2494	12.5053	12.0354	12.166	12.2602	11.9891
ENSG00000076513	11.5861	11.7449	11.8064	11.8778	11.7516	11.9153	11.4636	11.4801	11.4229	12.1827	12.0187	12.1134	11.5105	11.6208	11.2187	11.3986	11.4327	11.1872
ENSG00000076554	12.8341	12.8214	12.8776	12.8697	12.8759	13.0047	12.7628	12.7843	12.6948	13.3923	13.2309	13.1308	12.8148	12.9978	12.9736	12.798	12.6902	12.7582
ENSG00000076555	7.90836	8.27017	8.14779	7.98904	7.98183	7.97561	8.32704	8.33306	8.3625	7.84766	7.84441	7.96938	7.78495	7.96901	7.86535	8.38528	8.34773	8.56707
ENSG00000076604	13.5761	13.5301	13.5351	13.3216	13.171	13.2708	13.2237	13.2088	13.2893	13.3866	13.4378	13.4866	13.2903	13.41	13.2105	13.4274	13.4468	13.3802
ENSG00000076641	11.8048	11.8603	11.9206	11.7294	11.6563	11.8103	11.6629	11.6474	11.6821	11.7725	11.7324	11.6412	12.2673	12.3352	12.2648	11.7983	11.7768	11.7513
ENSG00000076650	9.47648	9.67695	9.76455	9.96023	9.83311	9.98297	9.09905	9.20929	9.19226	9.70034	9.62884	9.71464	9.49159	9.76135	9.45681	9.40707	9.53387	9.39749
ENSG00000076662	8.41014	8.31551	8.32816	8.39999	8.56692	8.50521	8.69037	8.6957	8.4492	8.00011	8.06764	8.18139	8.51891	8.5	8.51533	9.05219	9.01549	8.87716
ENSG00000076685	12.8575	12.8159	12.7502	12.8037	12.9244	12.8627	12.4861	12.465	12.5016	13.6462	13.6233	13.6524	12.9539	12.9586	12.9293	12.5713	12.5515	12.4546
ENSG00000076706	11.4748	11.524	11.5399	11.0518	10.8318	11.0136	11.5372	11.5193	11.5848	12.5423	12.4397	12.4604	11.4793	11.6793	11.2777	11.3151	11.412	11.3042
ENSG00000076716	7.81282	8.05309	7.97158	8.06265	7.9139	7.91304	9.03683	9.03605	9.16553	9.11675	9.21717	9.03585	7.92792	8.04804	8.08935	7.75065	7.63832	8.38244
ENSG00000076770	15.082	15.2056	15.3474	14.9854	14.8129	15.0507	15.1656	15.1278	15.0508	14.7536	14.5053	14.5537	14.6971	14.8712	14.6102	14.8177	14.8058	14.779
ENSG00000076826	8.15717	8.50436	8.48816	8.77104	8.32864	8.41202	8.39639	8.34274	8.48342	8.84861	8.61781	8.78171	8.2432	8.43049	8.2826	8.2415	8.43705	8.77611
ENSG00000076864	9.37423	9.37286	9.34693	9.2906	8.87325	9.1766	8.39639	8.1408	8.3198	9.46193	9.08195	9.34627	8.09676	8.32167	8.10699	9.41288	9.63204	9.96022
ENSG00000076924	11.2794	11.4128	11.6671	11.8131	11.3723	11.613	11.0199	11.0445	11.0574	11.4714	11.1621	11.3435	11.0314	11.0588	10.8677	11.3113	11.3377	11.7608
ENSG00000076928	10.2716	10.4656	10.5529	10.5986	10.1106	10.3313	10.1711	10.1369	10.2274	10.7643	10.5041	10.7944	10.038	10.2602	10.1343	10.3295	10.5678	10.9503
ENSG00000076944	11.4973	11.5792	11.7053	11.6513	11.2982	11.5222	11.2107	11.1746	11.3036	11.8014	11.6197	11.7369	11.1044	11.2131	11.012	11.3298	11.4203	11.8616
ENSG00000076984	9.73497	10.0464	10.1313	10.2705	9.92358	9.98833	9.76061	9.80253	9.8399	10.1997	10.0256	10.155	9.76679	9.66903	9.5449	9.97269	10.1385	10.6465
ENSG00000077009	9.54751	9.53292	9.69922	9.518	9.26098	9.30257	10.0007	9.91317	10.1356	9.02893	9.01683	8.99365	9.12071	8.87969	8.89746	9.54044	9.55102	9.61741
ENSG00000077044	13.0168	13.2636	13.4004	13.5382	13.1816	13.4041	12.9307	12.8972	12.9892	13.3411	13.1753	13.2714	13.2218	13.3757	13.1218	12.9029	13.0178	13.0747
ENSG00000077063	10.0838	10.1082	10.2872	10.4456	10.076	10.3422	9.92459	9.84882	9.91126	9.63287	9.44558	9.60512	9.93238	9.8713	9.92393	10.4794	10.4449	10.8965
ENSG00000077080	4.85493	4.85493	4.85493	4.85493	4.85493	4.85493	5.11226	5.2474	4.85493	4.85493	4.85493	4.85493	4.85493	4.85493	4.85493	4.85493	4.85493	4.85493
ENSG00000077092	5.70613	5.61542	5.51883	5.7181	5.64986	5.46587	5.65931	5.58366	5.76507	5.32979	5.3363	5.31874	5.47499	5.12207	5.25224	5.29674	5.44552	5.42182
ENSG00000077097	12.8801	13.1343	13.3035	13.3677	13.0847	13.2537	12.7449	12.7183	12.7869	13.2199	12.9063	13.0698	12.6828	12.8214	12.4655	12.7316	12.7288	12.5937
ENSG00000077147	14.1929	14.2922	14.346	14.3207	14.3359	14.4046	13.9893	13.9682	13.964	14.3375	14.1748	14.204	13.9097	14.0061	13.9948	14.2697	14.2045	14.2728
ENSG00000077150	10.7486	10.9217	11.0645	10.9417	10.6407	10.8556	10.3944	10.4046	10.4402	11.2931	11.2057	11.2947	10.6824	10.808	10.635	10.6647	10.8862	11.2925
ENSG00000077152	11.5527	11.4223	11.2329	11.6368	11.9832	11.7915	12.039	12.1384	12.1285	11.2593	11.7297	11.5832	12.7324	12.5117	13.0348	12.3275	12.3693	12.1349
ENSG00000077157	9.36552	9.45987	9.46004	9.42096	9.31776	9.36988	9.55438	9.44876	9.45509	9.82143	9.69077	9.7284	9.62504	9.76631	9.60145	9.42155	9.5773	9.71788
ENSG00000077232	13.4465	13.4247	13.4044	13.4593	13.5451	13.5405	13.3291	13.3419	13.3858	13.671	13.6541	13.6736	13.4915	13.4762	13.4711	13.4971	13.3705	13.1791
ENSG00000077235	12.8446	13.0763	13.3045	13.3994	12.9348	13.2733	12.8296	12.7352	12.8977	13.4837	13.27	13.4321	12.9398	13.1796	12.854	13.023	13.0964	13.2418
ENSG00000077238	10.1693	10.3205	10.3689	10.2028	10.0858	10.1605	10.2155	10.3184	10.3082	11.4751	11.4081	11.4329	10.1822	10.407	10.1666	10.3047	10.4731	10.6807
ENSG00000077254	12.8252	12.7265	12.6233	12.797	12.952	12.9834	12.7879	12.8144	12.7357	12.6096	12.6895	12.7086	13.0097	12.9794	12.85	12.5128	12.3896	12.0043
ENSG00000077264	9.50849	9.43539	9.36071	8.9233	8.9991	9.05703	9.79253	9.79379	9.72676	9.33079	9.15529	9.35295	8.73451	8.78157	8.55849	9.19067	9.2415	9.1493
ENSG00000077274	12.2445	12.4251	12.5796	12.4885	12.0401	12.3746	12.8559	12.8148	12.9848	13.2063	12.9204	13.0338	11.5114	11.7807	11.2066	12.3283	12.3898	12.8101
ENSG00000077279	4.85493	4.85493	4.85493	4.85493	4.85493	4.85493	4.85493	4.85493	4.85493	4.85493	5.13371	4.85493	4.85493	4.85493	4.85493	4.85493	4.85493	4.85493
ENSG00000077312	12.3412	12.3833	12.4712	12.5772	12.3187	12.4624	12.2171	12.1463	12.2527	12.3407	12.1891	12.2112	12.1161	12.2482	11.9143	12.2964	12.2837	12.2513
ENSG00000077327	7.53109	7.55192	7.39477	7.47533	7.59086	7.72238	7.57059	7.30532	7.29747	6.92654	6.89645	6.70234	7.49091	7.4553	7.40948	7.09314	7.12312	6.94849
ENSG00000077348	10.436	10.4808	10.5247	10.4658	10.3968	10.3489	10.1641	10.0038	10.2057	9.92844	9.88374	9.88251	10.1307	10.1683	9.87041	10.4288	10.3578	10.1447
ENSG00000077380	13.4185	13.3499	13.2576	13.2121	13.3423	13.3372	13.4635	13.4839	13.4983	13.5941	13.6524	13.5836	13.5334	13.5208	13.4018	13.3029	13.1257	12.9148
ENSG00000077420	7.96083	7.98354	7.74179	7.3761	7.33666	7.16855	7.64731	7.89185	7.61812	7.5072	7.59524	7.55593	7.56344	7.74943	7.53833	7.62374	7.6528	7.97396
ENSG00000077454	10.6388	10.7068	10.7356	10.7459	10.5299	10.5622	10.6775	10.6833	10.8225	10.9687	10.8467	11.006	10.5327	10.5793	10.6519	10.6013	10.7707	11.3042
ENSG00000077458	10.3697	10.2183	10.2358	10.1856	10.4134	10.4641	10.3674	10.4218	10.2891	10.159	10.2126	9.99918	10.5042	10.5585	10.6745	10.4316	10.3083	10.2123
ENSG00000077463	9.87894	9.98539	10.0934	9.87822	9.68862	9.59467	9.63375	9.5908	9.69393	9.67261	9.62289	9.73864	9.42278	9.37199	9.11484	9.5797	9.73232	9.82985
ENSG00000077498	4.85493	4.85493	4.85493	4.85493	4.85493	4.85493	4.85493	4.85493	4.85493	4.85493	4.85493	5.12348	4.85493	4.85493	4.85493	4.85493	4.85493	4.85493
ENSG00000077514	11.3621	11.4263	11.3455	11.6223	11.7077	11.6327	11.1725	11.1873	11.2102	11.2481	11.1931	11.2614	11.6396	11.7233	11.4176	11.3105	11.2081	10.97
ENSG00000077522	7.33236	7.27938	7.2289	5.96691	6.05747	6.14768	7.09465	7.18855	7.00843	6.20895	6.32041	6.24838	7.13527	7.1448	7.2346	7.63393	7.51671	7.59886
ENSG00000077549	13.4322	13.5302	13.6038	13.6389	13.4246	13.6203	13.4122	13.459	13.4477	13.7937	13.6969	13.7173	13.0475	13.2959	12.8137	13.2091	13.1638	13.2595
ENSG00000077585	8.51204	8.6508	8.609	8.72398	8.61924	8.71977	8.71287	8.79395	8.64318	10.21	10.1847	10.179	8.824	9.02502	8.82172	9.02586	8.98772	9.03536
ENSG00000077616	8.66812	8.31551	8.41926	8.05816	8.12579	8.17118	9.84855	9.90832	9.79995	8.90066	9.05567	9.0849	9.76229	9.62965	9.61981	6.96614	6.60702	6.03228
ENSG00000077684	12.9834	13.04	13.1743	13.2072	13.1352	13.2672	12.2973	12.3431	12.3444	12.35	12.2651	12.3343	12.2537	12.4655	12.1781	12.3791	12.2558	12.196
ENSG00000077713	10.1288	10.1229	10.189	10.1029	9.98206	10.1424	9.54191	9.56226	9.45754	9.71853	9.59482	9.59201	9.56591	9.60587	9.44541	8.93171	8.84947	8.81302
ENSG00000077721	12.3843	12.4212	12.3108	11.6991	11.7144	11.7353	11.7579	11.6696	11.6868	12.6047	12.5169	12.4977	12.0864	12.101	12.0105	12.1457	12.0955	12.1722
ENSG00000077782	12.5288	12.6418	12.7421	12.7247	12.4998	12.61	12.7468	12.7441	12.7688	12.9496	12.8258	13.0023	12.6282	12.8238	12.6154	12.6844	12.814	13.0595
ENSG00000077800	4.85493	5.18733	4.85493	5.09763	5.19739	4.85493	4.85493	5.33487	4.85493	4.85493	4.85493	5.12348	5.10969	5.23219	5.13632	5.29674	4.85493	4.85493
ENSG00000077935	5.19289	5.45872	5.32643	5.68516	5.49193	5.08733	5.29947	5.58366	5.6716	5.46616	5.53261	5.38973	5.29505	5.44892	5.41506	5.5495	5.12052	5.54704
ENSG00000077942	12.7948	12.8858	13.0136	13.5445	13.1899	13.3634	13.661	13.613	13.7384	12.292	12.0904	12.1853	12.8728	13.0276	12.9889	13.3475	13.3574	14.0521
ENSG00000077943	5.26838	5.12653	4.85493	5.09763	4.85493	5.18323	4.85493	5.13287	4.85493	4.85493	5.40993	4.85493	4.85493	4.85493	4.85493	4.85493	4.85493	4.85493
ENSG00000077984	6.53474	6.50513	6.56651	6.18217	6.14135	6.39287	6.37241	5.97439	6.45288	6.66221	6.52585	6.60824	6.11518	6.28513	6.07832	6.17543	6.16556	6.55843
ENSG00000078018	4.85493	4.85493	4.85493	5.09763	4.85493	5.08733	5.11226	4.85493	4.85493	4.85493	5.4745	5.38973	4.85493	5.12207	4.85493	4.85493	4.85493	4.85493
ENSG00000078043	9.14694	9.23775	9.13068	9.47197	9.38483	9.41519	7.04263	7.07272	6.61695	6.69449	6.70075	6.78977	7.42998	7.58364	7.28843	8.03653	8.02356	7.7458
ENSG00000078053	4.85493	5.04712	5.12796	4.85493	5.09737	4.85493	5.11226	4.85493	4.85493	5.24323	5.13371	5.23417	4.85493	5.12207	4.85493	4.85493	4.85493	4.85493
ENSG00000078061	11.2072	11.2505	11.3667	11.3199	11.0336	11.2922	10.9326	10.8619	10.9556	11.3887	11.2274	11.3475	10.9118	11.0635	10.9856	11.0282	11.1159	11.5196
ENSG00000078070	10.9822	10.8532	10.8659	10.9656	11.0709	11.0778	11.0453	11.0334	11.0751	9.85471	9.82628	9.83878	10.4142	10.4123	10.1596	10.6744	10.5376	10.462
ENSG00000078081	7.55636	7.53971	7.79088	8.19925	8.0421	8.22347	7.64731	7.62951	7.71308	8.7527	8.68428	8.76506	7.38243	7.34135	7.25639	7.91753	7.80279	8.25893
ENSG00000078098	9.33549	9.14357	8.90451	8.8479	8.93271	8.89945	9.98239	9.94192	9.80765	8.12116	8.28072	8.18643	9.15784	9.07927	9.06201	8.86532	8.79277	8.36259
ENSG00000078114	10.8037	10.8318	10.8333	10.6168	10.6686	10.6357	10.8361	10.8526	10.7908	11.4579	11.2881	11.4005	10.3173	10.4218	10.2825	10.7915	10.8944	10.788
ENSG00000078124	12.5907	12.5309	12.5867	12.0334	12.0933	12.1728	12.4242	12.4517	12.4039	12.451	12.5292	12.4768	12.69	12.7045	12.7566	12.2409	12.1247	12.1658
ENSG00000078140	12.1093	12.1491	12.1491	12.0988	12.1814	12.2383	11.7149	11.7886	11.9346	12.2929	12.0651	12.1035	11.8868	11.951	12.1763	12.0102	11.9129	12.5578
ENSG00000078142	11.697	11.6226	11.5574	11.7841	11.7831	11.8064	11.6653	11.6748	11.6256	11.8713	11.9293	11.9521	11.7858	11.8453	11.6471	11.5504	11.5003	11.2912
ENSG00000078177	11.8606	11.752	11.775	11.845	11.8725	11.9585	11.7628	11.7298	11.6316	11.9313	11.901	11.8704	11.6355	11.6723	11.5789	11.8811	11.6667	11.5753
ENSG00000078237	11.8205	11.6776	11.6434	11.4075	11.4529	11.3989	11.4084	11.3816	11.4526	11.6791	11.5489	11.5809	11.6331	11.4159	11.8597	11.868	11.719	12.2968
ENSG00000078246	10.4608	10.5473	10.6532	10.8218	10.5848	10.7448	9.96383	10.0054	10.111	10.9581	10.8736	10.8347	10.0917	10.2753	9.82893	10.4216	10.4347	10.3133
ENSG00000078269	11.3691	11.5162	11.7044	12.0948	11.8925	12.0414	11.4712	11.4348	11.5854	12.3377	12.1174	12.2555	11.2449	11.465	11.167	11.6198	11.6531	11.6605
ENSG00000078295	5.3318	5.12653	5.32643	4.85493	5.09737	5.08733	5.42735	5.13287	5.14704	4.85493	5.13371	5.12348	5.10969	4.85493	5.13632	5.16795	5.12052	4.85493
ENSG00000078304	13.2513	13.2036	13.1548	13.2137	13.3433	13.2715	13.1225	13.1965	13.1146	13.1394	13.1687	13.1467	13.4077	13.3593	13.4626	13.2972	13.2945	13.1478
ENSG00000078319	4.85493	4.85493	6.09857	6.1626	4.85493	5.68235	6.00504	6.00525	4.85493	4.85493	6.36457	6.02528	5.21475	5.93271	6.8701	5.91721	6.63853	4.85493
ENSG00000078328	4.85493	5.12653	4.85493	4.85493	4.85493	5.08733	4.85493	4.85493	5.14704	4.85493	4.85493	4.85493	4.85493	4.85493	4.85493	4.85493	4.85493	4.85493
ENSG00000078369	14.1605	14.3322	14.4949	14.4883	14.1918	14.4201	13.8745	13.8565	13.8958	14.6037	14.427	14.477	13.9818	14.2271	13.8123	13.8655	13.9306	14.0653
ENSG00000078399	5.26838	5.23847	5.12796	5.33864	5.61372	5.58287	5.11226	5.47266	5.35917	5.32979	5.3363	5.12348	5.21475	5.60318	5.64226	5.39499	5.3839	4.85493
ENSG00000078401	7.05461	7.12761	7.07496	6.4551	6.07911	6.03095	7.09465	7.29512	7.34193	7.90679	7.89199	7.51587	6.42887	6.58366	6.5955	6.53289	6.66925	6.20289
ENSG00000078403	11.6661	11.5641	11.5394	11.4335	11.4538	11.4603	11.4551	11.4801	11.3848	11.6907	11.6676	11.6784	11.5207	11.5474	11.5632	11.6794	11.6832	11.7071
ENSG00000078487	5.76731	5.76229	5.92403	5.78008	6.14135	5.92166	6.08012	5.8394	5.99542	5.67024	5.80489	5.90718	5.75976	5.72878	5.92196	5.7799	5.72385	5.65163
ENSG00000078549	4.85493	4.85493	5.32643	4.85493	4.85493	4.85493	4.85493	4.85493	5.14704	4.85493	5.13371	4.85493	4.85493	4.85493	4.85493	4.85493	4.85493	4.85493
ENSG00000078579	4.85493	4.85493	4.85493	5.09763	4.85493	4.85493	5.11226	4.85493	4.85493	4.85493	4.85493	4.85493	5.10969	4.85493	5.13632	4.85493	4.85493	4.85493
ENSG00000078589	4.85493	4.85493	4.85493	4.85493	4.85493	4.85493	4.85493	4.85493	4.85493	4.85493	4.85493	5.12348	4.85493	5.12207	4.85493	4.85493	4.85493	4.85493
ENSG00000078596	7.86392	7.59577	7.526	8.00314	8.10858	8.19756	8.84673	8.86931	8.64749	7.4186	7.49221	7.00905	7.31632	7.47201	7.6801	7.59272	7.69534	7.20195
ENSG00000078618	13.3235	13.4095	13.506	13.5159	13.3885	13.509	13.0193	13.0063	13.0761	13.5233	13.3532	13.4593	13.0923	13.1628	12.9915	12.9617	12.9968	13.0664
ENSG00000078668	13.7156	13.4867	13.3659	13.5918	13.8515	13.747	13.6877	13.6986	13.6947	13.2457	13.5612	13.4659	14.0607	13.9578	14.1968	13.9453	13.8392	13.6682
ENSG00000078674	13.1073	13.2562	13.3274	13.3076	13.1501	13.2877	12.7605	12.7062	12.7271	13.2131	12.9594	13.1214	12.7864	12.8372	12.4287	12.6976	12.773	12.4874
ENSG00000078687	4.85493	5.12653	4.85493	4.85493	4.85493	5.31823	4.85493	4.85493	4.85493	5.24323	5.13371	4.85493	4.85493	4.85493	5.13632	4.85493	4.85493	4.85493
ENSG00000078699	9.44706	9.6596	9.74893	9.72974	9.68719	9.77546	9.29879	9.29859	9.36142	9.58805	9.61093	9.67254	9.49522	9.54943	9.4477	9.49734	9.58101	9.88618
ENSG00000078725	4.85493	4.85493	4.85493	5.19776	4.85493	4.85493	4.85493	4.85493	5.14704	5.24323	5.13371	5.12348	5.36249	4.85493	4.85493	4.85493	4.85493	4.85493
ENSG00000078747	12.8274	12.8674	12.9627	12.9155	12.7922	13.0059	12.5732	12.613	12.5096	13.0693	12.9803	12.9283	12.6898	12.924	12.6162	12.6273	12.7233	12.5272
ENSG00000078795	5.19289	5.28342	5.24047	5.09763	5.39453	5.08733	5.29947	5.2474	5.26733	5.24323	5.24857	5.38973	5.21475	5.38695	5.53885	5.7286	5.55182	4.85493
ENSG00000078804	7.82835	7.95048	8.15313	7.90637	7.73938	7.86658	7.83132	7.96308	8.05216	8.53497	8.448	8.4847	7.76065	7.91575	7.84438	7.64404	7.84104	8.87716
ENSG00000078808	12.4192	12.5165	12.4914	12.5323	12.3561	12.3223	12.2044	12.1822	12.259	12.5187	12.4453	12.53	12.112	12.0072	11.9781	12.4789	12.4795	12.6209
ENSG00000078814	5.26838	5.32398	4.85493	5.27432	4.85493	5.31823	5.11226	5.33487	5.35917	5.40244	4.85493	5.31874	5.42168	4.85493	5.41506	5.16795	5.31366	4.85493
ENSG00000078900	5.92766	6.1186	6.12486	6.23879	6.07911	6.05138	6.17218	6.1464	5.99542	6.4282	6.34271	6.39444	6.01952	6.19618	6.10679	5.95863	6.16556	6.14913
ENSG00000078902	10.4377	10.7143	10.7107	10.6198	10.2866	10.3916	10.2758	10.224	10.1911	10.7989	10.5403	10.7197	9.98102	10.0046	9.95639	10.4613	10.6111	10.9253
ENSG00000078967	9.09724	9.04559	9.11991	9.17214	9.02891	9.20823	8.9824	9.03902	9.14134	9.53564	9.42293	9.40961	9.10653	8.92189	9.14901	8.8396	8.9129	8.92514
ENSG00000079101	6.06383	6.21711	5.82256	6.0587	5.96577	6.11026	6.39057	6.19779	6.47468	5.86464	5.84226	5.9681	6.26367	6.21912	6.33306	5.95863	5.92672	5.54704
ENSG00000079102	4.85493	4.85493	4.85493	4.85493	4.85493	4.85493	4.85493	4.85493	4.85493	4.85493	4.85493	4.85493	4.85493	4.85493	4.85493	5.16795	4.85493	4.85493
ENSG00000079112	4.85493	4.85493	5.24047	4.85493	4.85493	5.08733	4.85493	5.13287	4.85493	4.85493	4.85493	4.85493	4.85493	5.31632	4.85493	4.85493	4.85493	4.85493
ENSG00000079134	11.4171	11.3516	11.2939	11.4023	11.6207	11.4878	11.3896	11.2896	11.3365	10.9035	10.8123	10.912	11.4915	11.4746	11.3727	11.3579	11.2755	10.927
ENSG00000079150	7.83348	7.76888	7.71295	7.76412	7.77827	7.80871	8.60699	8.6023	8.59933	7.39086	7.22729	7.1226	8.25618	8.11243	8.34815	7.81448	7.61632	7.37485
ENSG00000079156	9.67139	9.6596	9.80874	10.1039	9.92723	10.1054	9.57551	9.4195	9.57496	10.1997	10.0685	10.1202	9.86534	10.0848	9.66963	9.38949	9.45101	9.27611
ENSG00000079215	13.8431	13.8142	13.8574	13.9603	14.0063	14.0284	13.3827	13.389	13.3909	14.3121	14.3459	14.3346	13.8046	13.8811	13.7507	13.2564	13.2129	13.0913
ENSG00000079246	15.7298	15.6897	15.6826	15.679	15.6526	15.7341	15.4039	15.3966	15.3987	15.4957	15.5145	15.5036	15.5236	15.6047	15.235	15.4284	15.2714	14.8731
ENSG00000079257	7.97016	7.65716	7.5991	7.44771	7.87866	7.59057	7.5634	7.72256	7.52574	7.97582	8.30586	8.01555	7.94414	7.68689	7.99136	8.33691	8.42878	8.14709
ENSG00000079263	5.56626	5.42815	5.39857	4.85493	5.33812	4.85493	5.73388	5.40828	5.4362	5.46616	5.80489	5.84183	5.56912	5.44892	4.85493	5.16795	5.3839	5.25706
ENSG00000079277	11.0822	11.1367	11.1737	11.3465	11.249	11.3293	10.9502	10.9874	11.0207	11.2462	11.2091	11.2182	11.2428	11.3629	11.0952	11.0215	10.9917	10.991
ENSG00000079308	8.616	8.75285	9.03931	9.15973	8.75738	9.09933	8.86118	8.65364	8.88857	9.75071	9.62884	9.69899	8.90003	9.02226	8.97576	9.71749	9.93599	10.7695
ENSG00000079313	10.4202	10.774	10.8309	10.8814	10.4753	10.5571	10.5545	10.4319	10.5243	10.7027	10.4278	10.5365	10.3891	10.3543	10.2618	10.4849	10.5565	11.0414
ENSG00000079332	13.8422	13.7119	13.6494	13.6867	13.8807	13.7847	13.7104	13.7849	13.7151	13.555	13.6912	13.6038	13.8716	13.8192	13.8876	13.8806	13.8	13.537
ENSG00000079335	8.53094	8.5998	8.65461	8.57273	8.72688	8.75554	8.47011	8.54066	8.56325	8.18594	8.26542	8.24554	8.72834	8.81076	8.4888	8.33691	8.31666	8.2263
ENSG00000079337	6.34067	6.55846	6.56651	6.30993	6.01271	6.23573	6.46046	6.46356	6.63596	7.08837	6.95107	6.89764	6.24369	6.34739	6.07832	6.35463	6.45394	6.51956
ENSG00000079385	7.60557	7.72312	7.50921	6.62414	6.63549	6.40744	7.39484	7.28483	7.46718	9.25297	8.98932	8.98793	6.99203	7.26615	7.35031	6.68777	6.33941	6.92022
ENSG00000079387	10.6955	10.7475	10.7143	10.7719	10.848	10.8777	10.5411	10.5518	10.5566	10.846	10.6794	10.7571	10.7932	10.7943	10.7615	10.7747	10.6871	10.6965
ENSG00000079393	7.78655	7.89147	7.94715	7.52895	7.50014	7.3102	8.53659	8.54485	8.22454	7.16789	7.25942	7.821	6.93681	7.52097	7.50273	8.63544	8.26642	8.29083
ENSG00000079432	10.2632	10.4782	10.6202	10.6946	10.3101	10.3802	10.2421	10.1791	10.3041	10.8697	10.7364	10.8017	10.3386	10.2983	10.637	10.3643	10.5106	11.4779
ENSG00000079435	5.79623	6.05183	5.92403	5.86508	5.83666	5.92166	5.97866	5.72211	5.56449	5.12992	5.24857	5.23417	5.79278	6.07319	5.85117	5.7799	5.501	5.65163
ENSG00000079459	15.2105	15.1046	15.092	15.1321	15.1592	15.1984	15.1882	15.2579	15.2662	15.1232	15.2396	15.1934	15.2785	15.3703	15.1373	14.9316	14.7885	14.564
ENSG00000079462	11.0811	11.0792	11.0673	11.0518	10.8396	10.9426	10.8656	10.8552	10.9117	10.5887	10.622	10.5597	10.727	10.8381	10.4951	10.8525	10.8327	10.9102
ENSG00000079482	11.2677	11.306	11.3484	10.9656	10.803	10.913	10.9789	10.8719	10.9796	11.1907	11.0485	11.2176	10.794	10.7349	10.6559	11.4418	11.4989	11.5006
ENSG00000079557	4.85493	4.85493	4.85493	4.85493	4.85493	4.85493	4.85493	4.85493	4.85493	4.85493	5.24857	4.85493	4.85493	4.85493	4.85493	4.85493	4.85493	4.85493
ENSG00000079616	12.8753	12.9293	12.9434	13.1251	12.8936	13.0743	12.6473	12.6437	12.7286	12.7783	12.7845	12.8787	12.9748	13.1647	12.7873	12.6517	12.7096	12.465
ENSG00000079689	5.09418	5.04712	4.85493	4.85493	5.27387	5.08733	4.85493	4.85493	4.85493	5.12992	4.85493	4.85493	4.85493	5.23219	4.85493	4.85493	4.85493	4.85493
ENSG00000079691	11.7467	11.9255	12.0283	12.216	11.9138	12.1472	11.7268	11.7137	11.7801	12.7628	12.5473	12.5651	11.9812	12.2132	11.7952	11.7452	11.7747	11.6775
ENSG00000079739	12.8408	12.8542	12.9495	13.188	12.909	13.1627	12.8182	12.7859	12.8642	13.0939	13.0419	13.0799	12.7117	12.9136	12.4301	12.8978	12.839	12.6638
ENSG00000079785	14.1409	14.0731	14.0476	13.9881	14.0514	14.0573	13.8325	13.7926	13.786	13.7863	13.6764	13.7137	13.6677	13.682	13.3978	13.8602	13.6881	13.4718
ENSG00000079805	13.543	13.7038	13.8698	13.7965	13.3926	13.6495	13.4938	13.4528	13.5573	13.6507	13.4707	13.5984	13.3963	13.562	13.2767	13.4399	13.545	13.7317
ENSG00000079819	11.0159	11.228	11.3164	11.4162	11.2645	11.3697	11.0288	10.9797	11.1159	11.8005	11.5494	11.719	11.0984	11.2317	11.0769	10.9792	11.0084	11.1417
ENSG00000079841	4.85493	4.85493	4.85493	5.19776	4.85493	5.08733	5.11226	5.2474	4.85493	5.12992	4.85493	5.23417	5.10969	5.12207	4.85493	5.16795	5.12052	4.85493
ENSG00000079931	9.95634	9.96399	9.98201	10.0635	10.1413	10.0542	10.2443	10.0934	10.194	10.4157	10.3532	10.184	10.1024	10.1214	9.97552	9.90633	9.79443	9.77495
ENSG00000079950	12.5888	12.3624	12.2794	12.2968	12.5574	12.4664	12.5563	12.6406	12.5204	12.3708	12.559	12.3929	12.3803	12.363	12.6548	12.6654	12.5322	12.4175
ENSG00000079974	8.72389	8.68744	8.83698	8.74909	8.80857	8.74541	9.05453	8.97228	9.18044	8.63457	8.76595	8.62068	8.82977	8.85189	8.86696	8.65526	8.6078	9.06011
ENSG00000079999	11.5076	11.6437	11.7351	11.8015	11.5213	11.7279	11.2626	11.2384	11.3265	11.4974	11.3737	11.5115	11.246	11.3547	10.9295	11.4482	11.453	11.3399
ENSG00000080007	10.6695	10.8289	10.7583	10.9405	10.9919	11.0031	10.0792	10.0906	10.1047	10.675	10.4526	10.5198	10.805	10.7943	10.5203	9.77047	9.67613	9.50041
ENSG00000080031	6.43431	6.39057	6.53109	5.7181	5.68429	5.71271	6.42605	6.27047	6.31256	6.13345	5.97761	5.77107	6.1598	6.26358	5.95537	5.61436	5.79706	5.42182
ENSG00000080166	5.3318	4.85493	5.24047	4.85493	4.85493	4.85493	4.85493	5.13287	4.85493	4.85493	4.85493	5.12348	4.85493	4.85493	4.85493	4.85493	4.85493	4.85493
ENSG00000080189	11.2663	11.3797	11.4548	11.3962	11.1485	11.3205	11.2814	11.1685	11.229	11.346	11.2104	11.259	11.0438	11.2407	10.9327	11.3639	11.4172	11.5085
ENSG00000080200	9.66147	9.6299	9.76627	9.89699	9.86517	9.83735	9.89269	9.96545	10.0311	10.7617	10.6259	10.7258	10.2221	10.1469	10.1554	10.1307	10.0422	9.95693
ENSG00000080224	5.19289	5.18733	5.12796	5.19776	4.85493	4.85493	5.21838	5.13287	5.26733	4.85493	4.85493	5.23417	5.10969	5.12207	5.13632	4.85493	4.85493	4.85493
ENSG00000080293	5.09418	4.85493	5.12796	4.85493	5.09737	5.18323	5.29947	4.85493	4.85493	4.85493	4.85493	4.85493	4.85493	4.85493	4.85493	4.85493	5.23001	4.85493
ENSG00000080298	8.45376	8.57848	8.55388	8.97381	8.94239	9.06518	8.79046	8.73654	8.73515	8.76329	8.79452	8.69293	8.67157	8.80754	8.70001	8.37334	8.46562	8.68341
ENSG00000080345	13.2288	13.3453	13.5046	13.4663	13.336	13.4891	12.8364	12.7792	12.8531	13.3075	13.0627	13.2428	13.1756	13.2726	13.0883	13.0211	13.0323	12.8905
ENSG00000080371	12.2438	12.4307	12.5599	12.4494	12.2975	12.4733	11.9739	11.9839	11.8225	12.5863	12.3142	12.2546	11.8754	12.0793	11.8609	12.1122	12.0052	11.941
ENSG00000080493	7.45233	7.70873	7.75599	6.94635	6.64841	6.70053	8.36824	8.11836	8.30344	7.38148	7.14916	7.25702	6.84321	6.75253	6.84075	7.88402	7.83473	7.61598
ENSG00000080503	13.8908	14.0857	14.2893	14.1494	13.8276	14.0868	14.003	13.9331	13.9553	13.7301	13.4762	13.5732	13.6693	13.8598	13.5484	14.0986	14.1296	14.2041
ENSG00000080546	12.1241	12.0006	11.9284	11.9104	11.9852	12.0178	11.7969	11.7851	11.738	12.4548	12.5847	12.5211	11.9708	11.8693	11.9007	12.0049	11.7896	11.5406
ENSG00000080561	6.12538	6.21711	5.85771	6.65013	6.35893	6.61866	6.27689	6.31635	6.12235	5.62471	5.24857	5.50809	5.85513	6.17273	5.64226	5.82816	5.72385	5.89935
ENSG00000080572	4.85493	4.85493	4.85493	4.85493	4.85493	4.85493	4.85493	5.2474	4.85493	4.85493	4.85493	4.85493	4.85493	4.85493	4.85493	4.85493	4.85493	4.85493
ENSG00000080573	5.87744	5.96518	5.89149	5.09763	4.85493	5.18323	5.11226	4.85493	5.4362	5.24323	5.24857	5.38973	5.36249	5.44892	5.25224	5.16795	5.12052	4.85493
ENSG00000080603	9.24716	9.41376	9.44288	9.6225	9.42672	9.26416	9.69777	9.38963	9.5568	9.6038	9.32129	9.60885	9.79354	9.39354	9.855	9.48912	9.59394	10.5254
ENSG00000080608	12.787	12.797	12.8105	12.6973	12.7319	12.7129	12.4879	12.4645	12.4617	12.2281	12.1262	12.2231	12.7286	12.669	12.5188	12.5726	12.5137	12.0809
ENSG00000080618	5.09418	4.85493	4.85493	4.85493	4.85493	5.08733	5.11226	5.13287	4.85493	5.12992	5.13371	5.23417	4.85493	5.44892	5.13632	4.85493	5.12052	4.85493
ENSG00000080644	5.09418	5.42815	5.32643	4.85493	5.09737	5.25658	5.42735	5.53061	5.35917	5.57604	5.53261	5.12348	4.85493	5.12207	5.13632	4.85493	5.44552	5.42182
ENSG00000080709	5.56626	5.66042	5.57099	5.49261	5.49193	5.31823	5.29947	5.2474	5.35917	5.40244	5.24857	5.31874	5.21475	5.12207	5.48021	5.29674	5.44552	5.42182
ENSG00000080802	9.59448	9.74346	9.77144	9.63449	9.47742	9.50922	9.03429	9.23538	9.28899	9.64814	9.63673	9.52259	9.3704	9.48065	9.40596	9.44159	9.42849	9.94704
ENSG00000080815	12.8911	12.9447	12.9476	12.8815	12.8988	12.9286	12.7516	12.7389	12.8231	13.0967	13.0636	13.0962	12.8606	12.9824	12.9131	12.9986	12.9436	12.9874
ENSG00000080819	11.2475	11.4007	11.4479	11.2492	11.1233	11.2839	11.4274	11.4621	11.3556	11.7021	11.4667	11.4691	11.0475	11.2371	10.9506	11.2486	11.2903	11.1154
ENSG00000080822	12.1017	11.89	11.7134	11.6446	11.9077	11.7782	12.3693	12.4409	12.3918	12.0263	12.3469	12.2664	12.6035	12.54	12.8952	12.419	12.4941	12.5937
ENSG00000080823	7.53109	7.36563	7.42205	7.42662	7.53323	7.48894	7.45076	7.34539	7.49677	7.31398	7.47426	7.60251	7.74834	7.76295	7.86535	7.56099	7.51671	7.43438
ENSG00000080824	15.3145	15.3789	15.3747	15.5277	15.4623	15.5405	14.7543	14.7724	14.9554	15.0139	14.7865	14.9555	15.1875	15.1778	15.5649	15.3256	15.2816	16.1203
ENSG00000080839	10.6503	10.7023	10.7364	10.8764	10.8155	10.8846	10.4818	10.4206	10.4303	10.7235	10.5684	10.576	10.6454	10.7068	10.562	10.6463	10.4661	10.3638
ENSG00000080845	10.2883	10.3464	10.3969	10.2434	10.0064	10.2237	10.0303	10.0471	10.1032	10.5738	10.3568	10.4613	9.95494	10.0046	9.83767	10.038	10.0689	10.6767
ENSG00000080854	8.68227	8.8302	8.91077	8.83233	8.50609	8.74032	8.67408	8.57796	8.77507	8.80829	8.87698	8.94722	7.35802	7.32294	7.33	8.93575	8.84018	9.99585
ENSG00000080910	4.85493	5.04712	4.85493	4.85493	4.85493	4.85493	4.85493	4.85493	4.85493	4.85493	5.24857	4.85493	4.85493	4.85493	4.85493	4.85493	4.85493	4.85493
ENSG00000080947	5.52632	4.85493	5.46186	5.09763	4.85493	5.18323	4.85493	5.76312	5.26733	4.85493	5.63512	4.85493	5.47499	5.60318	5.34077	4.85493	5.55182	5.74295
ENSG00000080986	11.1999	11.2779	11.2078	11.617	11.5633	11.573	11.0949	11.1556	11.1986	11.4815	11.507	11.4428	11.5309	11.507	11.357	11.117	11.0289	10.6485
ENSG00000081014	11.574	11.6004	11.6188	11.9657	11.8993	12.0626	11.6292	11.6318	11.6125	12.7899	12.6586	12.6625	11.7285	11.6815	11.5695	11.4858	11.4109	11.2094
ENSG00000081019	10.3793	10.3228	10.2308	10.4667	10.3765	10.3572	10.0743	10.092	9.97242	10.3807	10.398	10.3511	10.2757	10.3176	10.2579	10.2062	10.1746	10.0828
ENSG00000081026	10.3496	10.4875	10.6954	10.425	10.3073	10.4291	9.96783	9.94824	9.84738	10.3093	10.0391	10.2319	10.2188	10.1857	9.99127	10.2843	10.2593	10.321
ENSG00000081041	5.92766	6.00949	5.85771	5.49261	5.80838	5.50737	5.57621	5.87511	5.6716	6.50524	6.54453	6.27047	6.13773	6.24158	5.98762	5.61436	5.72385	5.96818
ENSG00000081051	5.09418	5.32398	4.85493	4.85493	4.85493	5.18323	4.85493	5.33487	5.35917	5.52352	5.13371	5.50809	5.56912	5.31632	5.59252	5.47735	5.44552	5.25706
ENSG00000081052	4.85493	5.04712	4.85493	5.19776	5.27387	5.08733	5.11226	5.33487	5.35917	5.24323	5.4745	5.23417	5.21475	4.85493	5.13632	4.85493	4.85493	5.25706
ENSG00000081059	8.00235	8.11666	8.27055	8.54748	8.3507	8.56988	8.18187	7.96938	8.03238	8.35485	8.26028	8.20144	8.05765	8.29427	8.21386	8.42051	8.34773	8.97807
ENSG00000081087	12.1036	11.9671	11.8606	11.8437	12.0778	12.0563	12.2101	12.2858	12.1255	12.4643	12.4623	12.3558	12.2617	12.2105	12.3275	12.0687	11.9202	11.8537
ENSG00000081138	5.19289	5.12653	4.85493	5.9907	6.14135	6.11026	6.39057	6.3604	6.45288	5.12992	5.53261	4.85493	5.96792	6.09901	5.85117	5.7799	5.8643	5.54704
ENSG00000081148	5.9029	5.56731	5.85771	5.7497	5.80838	5.77009	5.86488	6.00525	5.62009	6.34562	6.20157	6.17924	5.91329	5.83684	6.07832	5.7799	5.55182	5.42182
ENSG00000081154	13.222	13.0219	12.9912	13.08	13.3444	13.3321	13.2271	13.2953	13.1043	13.2965	13.3327	13.1058	13.3132	13.3425	13.5009	13.2683	12.9776	12.9114
ENSG00000081177	11.1542	11.062	11.061	11.1421	11.1779	11.1646	11.0857	10.9905	11.0655	10.9951	10.9332	10.9975	10.9506	10.9891	10.854	11.1452	11.0565	10.9152
ENSG00000081181	12.2046	12.0707	12.1282	12.1271	12.1852	12.2683	12.2679	12.2169	12.318	11.6482	11.689	11.7322	12.2473	12.2105	12.2567	12.2783	12.1869	12.0688
ENSG00000081189	5.26838	5.32398	4.85493	5.33864	5.19739	5.37236	5.42735	5.13287	5.26733	5.40244	5.72465	5.12348	5.21475	5.12207	5.34077	4.85493	5.23001	4.85493
ENSG00000081237	5.09418	4.85493	4.85493	4.85493	5.09737	4.85493	5.11226	4.85493	5.26733	5.32979	5.13371	5.31874	4.85493	5.12207	5.13632	5.29674	4.85493	4.85493
ENSG00000081248	5.09418	5.12653	5.57099	5.39511	5.39453	5.31823	5.53048	5.13287	5.35917	5.46616	5.24857	5.23417	5.21475	5.23219	5.34077	4.85493	4.85493	4.85493
ENSG00000081277	5.43766	5.36119	5.24047	5.53587	5.27387	5.08733	5.11226	4.85493	5.35917	5.32979	5.24857	5.23417	5.21475	5.12207	4.85493	4.85493	4.85493	4.85493
ENSG00000081307	11.6897	11.7171	11.7298	11.6833	11.6752	11.6425	11.4278	11.4953	11.4745	11.6078	11.4281	11.4874	11.4037	11.3792	11.2777	11.3906	11.4015	11.3574
ENSG00000081320	11.5535	11.4955	11.3205	11.5667	11.8941	11.7795	12.2856	12.4417	12.1919	12.0094	12.1535	11.9345	12.338	12.3752	12.4036	11.777	11.6115	11.4467
ENSG00000081377	11.9337	12.011	12.0998	12.3624	12.3043	12.3531	12.1719	12.1211	12.1419	12.1673	12.0789	12.1229	12.2413	12.2496	12.2019	12.283	12.2336	12.2486
ENSG00000081386	10.1101	10.0449	10.0445	10.0535	10.2038	10.126	10.038	10.0353	10.0079	10.128	10.163	10.1765	10.1911	10.2318	10.1129	9.99608	9.98726	9.86881
ENSG00000081479	16.5343	16.7898	17.0596	17.0982	16.6965	16.9831	16.3846	16.2724	16.4296	17.0645	16.9509	17.1424	16.7964	16.9219	16.647	16.4157	16.4288	16.523
ENSG00000081665	10.9907	10.9464	10.8383	10.6355	10.8116	10.7378	10.6186	10.6006	10.6245	10.7118	10.7465	10.6823	10.7154	10.6755	10.8393	10.9465	10.8915	10.7005
ENSG00000081692	10.9122	10.8884	10.9891	10.9833	10.799	10.9628	10.8678	10.7678	10.8063	10.6824	10.717	10.7878	10.7014	10.7239	10.6519	10.9801	11.0262	10.991
ENSG00000081721	10.564	10.4761	10.379	10.4121	10.496	10.3422	10.5465	10.4342	10.4828	10.3248	10.3424	10.3048	10.3882	10.3868	10.4365	9.76594	9.8245	9.47306
ENSG00000081760	11.8467	12.0374	12.1134	12.2509	11.9968	12.2223	11.8423	11.8026	11.9425	12.0744	11.9001	11.9926	11.477	11.688	11.4909	11.8104	11.8661	11.9859
ENSG00000081791	11.1979	11.2162	11.1561	11.298	11.1804	11.223	11.0814	10.9486	10.9898	11.435	11.4207	11.4213	10.9884	11.0755	10.8548	11.0544	11.0631	10.999
ENSG00000081800	4.85493	4.85493	4.85493	4.85493	4.85493	4.85493	4.85493	4.85493	4.85493	4.85493	5.13371	4.85493	4.85493	4.85493	4.85493	4.85493	4.85493	4.85493
ENSG00000081803	5.56626	5.61542	5.7475	5.6507	5.74876	5.18323	5.69751	5.40828	5.50374	5.40244	5.13371	5.31874	5.29505	5.31632	5.41506	5.16795	5.31366	5.42182
ENSG00000081818	4.85493	4.85493	5.12796	5.33864	4.85493	5.08733	5.21838	4.85493	4.85493	4.85493	4.85493	5.12348	5.10969	5.12207	4.85493	4.85493	4.85493	4.85493
ENSG00000081842	5.09418	4.85493	4.85493	4.85493	5.09737	4.85493	4.85493	4.85493	4.85493	4.85493	4.85493	4.85493	4.85493	4.85493	5.25224	4.85493	4.85493	4.85493
ENSG00000081853	5.79623	5.93443	5.85771	5.39511	5.61372	5.08733	5.53048	5.67881	5.4362	5.57604	5.68123	5.69352	5.56912	5.55581	5.53885	5.99827	5.3839	5.82477
ENSG00000081870	10.9247	10.7552	10.5216	10.7927	11.0308	10.8678	11.3027	11.324	11.3076	10.7361	11.0727	10.9997	11.5454	11.399	11.797	11.251	11.2727	11.0306
ENSG00000081913	10.5836	10.8025	11.0312	10.8821	10.5122	10.7422	10.4545	10.3885	10.429	10.9396	10.6974	10.8575	10.3366	10.4803	10.3475	10.8663	10.8959	11.2912
ENSG00000081923	11.8157	11.8463	11.857	11.7062	11.8018	11.8337	11.8621	11.9026	11.8385	12.1243	12.1401	12.1547	11.5212	11.6784	11.5852	11.9137	11.7751	11.7149
ENSG00000081985	5.60392	5.63828	5.7475	5.53587	5.61372	5.54623	5.57621	5.67881	5.76507	5.46616	5.13371	5.31874	5.10969	5.31632	5.13632	5.61436	5.23001	5.82477
ENSG00000082014	6.98941	6.9935	7.00306	6.81821	7.09754	6.99212	7.06369	6.9721	6.93621	6.4282	6.52585	6.17924	6.61772	6.92649	6.63116	6.45983	6.63853	6.20289
ENSG00000082068	11.5577	11.3694	11.3679	11.4062	11.5664	11.5092	11.4669	11.4921	11.4322	11.2171	11.3178	11.2261	11.4567	11.4279	11.2393	11.1906	11.0625	10.6747
ENSG00000082074	11.5135	11.6642	11.7617	11.4309	11.2466	11.46	11.5844	11.6096	11.6235	11.7773	11.5577	11.5293	11.4403	11.5922	11.3697	11.3639	11.3448	11.5656
ENSG00000082126	5.26838	5.56731	5.7475	5.39511	5.27387	5.25658	5.42735	5.2474	5.4362	5.40244	5.40993	5.73325	5.21475	5.38695	5.68876	5.47735	5.72385	5.54704
ENSG00000082146	11.3101	11.3482	11.4054	11.4467	11.4343	11.5655	11.0924	11.133	11.0298	11.2766	11.2163	11.2644	11.0062	11.2566	10.9254	11.0544	10.9938	10.932
ENSG00000082153	15.1842	15.0519	14.9524	15.111	15.3341	15.2488	15.1479	15.2324	15.1241	15.0695	15.1951	15.1062	15.3272	15.2758	15.404	15.3059	15.1311	14.894
ENSG00000082175	4.85493	4.85493	4.85493	4.85493	4.85493	5.08733	4.85493	4.85493	4.85493	5.12992	4.85493	4.85493	4.85493	4.85493	4.85493	4.85493	4.85493	4.85493
ENSG00000082196	5.52632	5.12653	4.85493	5.49261	5.39453	5.46587	5.76864	5.53061	5.35917	5.40244	5.4745	5.8072	5.56912	5.55581	5.73256	5.16795	5.31366	5.25706
ENSG00000082212	11.6277	11.6344	11.6667	11.8272	11.8384	11.8742	11.5555	11.5225	11.6059	11.5762	11.5092	11.4763	11.7762	11.7787	11.6411	11.4347	11.2629	11.0212
ENSG00000082213	11.0494	11.0737	11.0998	11.4424	11.3984	11.504	10.8258	10.8074	10.8291	11.1524	11.0864	11.1068	10.8431	10.9175	10.712	10.6756	10.727	10.5819
ENSG00000082258	12.3028	12.181	12.0715	11.9376	12.1325	12.1407	12.5745	12.5429	12.4753	11.9352	12.094	12.0117	12.2683	12.2078	12.346	12.4045	12.2945	12.2593
ENSG00000082269	11.5721	11.6106	11.5728	11.4631	11.5436	11.6405	11.7393	11.6791	11.6158	10.7307	10.6621	10.7763	11.2805	11.2793	11.16	11.5616	11.5514	11.3487
ENSG00000082293	6.04244	5.85265	6.15049	6.25702	6.30848	6.23573	6.17218	6.27047	6.09211	5.99357	5.76577	5.69352	6.20257	6.42535	6.44114	6.1424	6.09219	5.96818
ENSG00000082397	10.9312	11.0522	11.0909	10.3742	10.1988	10.3363	11.2124	11.1597	11.1993	11.8615	11.5701	11.6912	10.4952	10.6445	10.2876	11.1364	11.2081	11.0352
ENSG00000082438	11.6357	11.694	11.7421	11.3686	11.1024	11.3635	12.0945	11.9847	12.0351	12.8316	12.5898	12.6748	11.2145	11.2167	11.1105	11.7521	11.8221	12.1708
ENSG00000082458	11.4065	11.5903	11.6699	11.7037	11.4261	11.6651	11.0154	11.0185	11.0687	11.3704	11.1918	11.329	11.0164	11.1252	10.8305	11.1461	11.1082	10.9287
ENSG00000082482	5.73731	5.42815	5.12796	5.09763	4.85493	4.85493	5.29947	4.85493	4.85493	4.85493	5.40993	5.31874	5.10969	4.85493	5.13632	4.85493	4.85493	4.85493
ENSG00000082497	10.5533	10.7196	10.7053	10.9039	10.7837	10.892	10.3994	10.4387	10.4278	10.9778	10.8628	10.8754	10.2831	10.4972	10.2761	10.3478	10.4192	10.4986
ENSG00000082512	7.34704	7.5879	7.41301	7.89631	8.00997	8.01865	8.20028	8.5195	8.24182	7.98802	8.09103	8.12999	7.92247	8.02591	7.76466	7.78748	7.6237	7.83578
ENSG00000082515	11.4937	11.3411	11.1854	11.2998	11.5911	11.4245	11.3931	11.3984	11.4359	10.9201	11.211	11.06	11.7052	11.5212	11.8575	11.8137	11.6478	11.6544
ENSG00000082516	12.3556	12.3994	12.5531	12.6657	12.4338	12.6909	11.9626	11.9564	12.0594	11.9121	11.766	11.8866	12.1246	12.3037	11.9365	12.2791	12.2289	12.0035
ENSG00000082556	6.49275	6.86448	6.69862	5.91743	5.80838	5.89816	6.71856	6.83422	6.61695	5.71311	5.40993	5.77107	6.60307	6.42535	6.53995	5.91721	5.98513	6.03228
ENSG00000082641	12.9944	13.1261	13.2334	13.1368	12.8805	13.083	12.9605	12.9082	13.0069	13.7065	13.562	13.6576	12.8401	13.1116	12.7415	13.0546	13.0628	13.1812
ENSG00000082684	5.48365	5.39576	5.51883	5.33864	5.19739	5.25658	5.21838	4.85493	5.35917	5.57604	5.58581	5.23417	5.29505	5.23219	5.13632	5.47735	5.12052	4.85493
ENSG00000082701	12.6994	12.8625	13.0003	12.7083	12.4325	12.6684	12.6673	12.6418	12.6431	12.8687	12.6069	12.7296	12.3307	12.5472	12.2806	12.5097	12.5081	12.7229
ENSG00000082781	11.8997	12.0687	12.2493	12.0074	11.7611	12.0118	12.2516	12.2058	12.2569	12.4172	12.3015	12.3731	11.909	12.1734	11.7803	12.0206	12.0591	12.0035
ENSG00000082805	11.835	12.0436	12.2188	12.2707	12.0089	12.188	11.8703	11.7718	11.8828	12.4686	12.346	12.3986	11.9591	12.066	12.0086	12.0202	12.1263	12.5713
ENSG00000082898	14.5413	14.5371	14.5276	14.6627	14.696	14.7317	14.3874	14.3893	14.3657	14.2374	14.1627	14.2107	14.5062	14.5228	14.4244	14.3767	14.2868	14.1597
ENSG00000082996	12.2819	12.1605	11.9898	12.1187	12.4381	12.2626	12.5666	12.6227	12.5387	12.3149	12.5486	12.3807	12.7278	12.6378	12.8872	12.5642	12.4499	12.2209
ENSG00000083067	4.85493	4.85493	4.85493	4.85493	5.09737	5.08733	5.11226	4.85493	5.26733	5.24323	5.13371	5.12348	4.85493	4.85493	4.85493	5.16795	4.85493	4.85493
ENSG00000083093	10.3853	10.4461	10.5559	10.4641	10.3995	10.4862	10.264	10.3257	10.3028	10.3225	10.2846	10.3094	10.5371	10.4883	10.3646	10.1482	10.0768	10.1476
ENSG00000083097	11.196	11.3368	11.3576	11.2852	11.2674	11.3503	10.8397	10.7952	10.785	11.2355	11.131	11.2602	11.1625	11.2221	11.032	11.0043	11.0214	10.9404
ENSG00000083099	11.6676	11.5043	11.3633	11.5179	11.8646	11.6089	11.8111	11.8082	11.8422	11.598	11.8919	11.7981	12.1489	11.951	12.4124	11.8999	11.7824	11.8198
ENSG00000083123	10.2377	10.1752	10.0345	10.4051	10.4485	10.505	10.3213	10.3862	10.2187	10.219	10.096	10.0725	10.1572	10.1188	10.0541	9.99027	9.96043	9.78239
ENSG00000083168	11.4953	11.5905	11.68	11.7199	11.5503	11.6939	11.2814	11.2442	11.3497	11.6656	11.5541	11.6529	11.4806	11.6034	11.6291	11.7032	11.6237	12.0011
ENSG00000083223	11.4618	11.4973	11.5247	11.4145	11.4045	11.4445	11.5412	11.4626	11.5577	11.6058	11.4733	11.5268	11.292	11.322	11.2221	11.6618	11.7093	11.5548
ENSG00000083290	9.12851	9.17865	9.28564	9.98267	9.76132	9.91819	9.28602	9.2508	9.34034	9.70217	9.63279	9.73353	9.19849	9.23068	8.9884	8.75958	8.77662	8.79837
ENSG00000083307	12.0323	12.0979	12.2026	12.156	11.9309	12.1838	11.9261	11.8928	11.9977	11.9942	11.9349	11.9678	11.8964	11.9963	11.8961	12.0683	12.132	12.2392
ENSG00000083312	15.195	15.1823	15.2072	15.1109	15.1057	15.2359	15.0309	14.9735	14.9473	15.024	14.8883	14.9197	14.8417	14.9376	14.6504	15.096	14.9792	14.772
ENSG00000083444	13.024	13.1376	13.2944	13.5721	13.2615	13.5261	12.8691	12.867	12.9624	13.8187	13.688	13.7575	12.7385	13.0149	12.6778	13.1764	13.1853	13.2441
ENSG00000083454	5.43766	5.45872	5.24047	4.85493	5.33812	5.42115	4.85493	5.33487	4.85493	5.24323	5.58581	5.55944	5.10969	4.85493	5.13632	5.29674	4.85493	4.85493
ENSG00000083457	10.1793	9.86234	9.58264	9.90443	10.1703	9.96786	10.2366	10.1964	10.21	9.65004	10.048	9.95598	10.7416	10.5062	11.1566	10.6389	10.7279	10.5031
ENSG00000083520	12.8779	12.9025	12.8818	12.9366	12.8848	12.9535	12.686	12.6437	12.6509	12.7807	12.6982	12.7316	12.803	12.8064	12.5883	12.463	12.4241	12.0862
ENSG00000083535	9.68125	9.57737	9.44288	9.70154	9.87906	9.86092	9.92733	9.90508	9.88241	9.49398	9.63673	9.69724	10.1878	9.92402	10.1229	9.59256	9.61402	9.36809
ENSG00000083544	10.0132	9.94679	9.93679	9.83604	9.93208	9.93383	9.79853	9.76009	9.80381	9.73828	9.66593	9.68494	9.87372	9.90616	9.91404	9.84538	9.67959	9.75239
ENSG00000083622	5.09418	4.85493	4.85493	4.85493	4.85493	4.85493	4.85493	4.85493	4.85493	4.85493	4.85493	4.85493	4.85493	4.85493	4.85493	4.85493	4.85493	4.85493
ENSG00000083635	10.3741	10.4885	10.5469	10.6016	10.4645	10.5983	10.0668	9.91639	9.95174	10.2618	10.0859	10.0939	10.21	10.2282	9.88735	10.2827	10.3272	10.1447
ENSG00000083642	10.7325	10.8703	10.8866	11.0429	10.9156	11.0627	10.4383	10.4675	10.478	11.0121	10.7337	10.8931	10.8865	10.9167	11.0335	10.7668	10.8281	11.3234
ENSG00000083720	9.55059	9.56565	9.53282	10.1764	10.2257	10.2902	10.1513	10.152	10.2086	7.02848	6.93763	6.84485	10.1107	10.2354	9.93211	10.3218	10.1635	9.88618
ENSG00000083750	8.81653	8.5429	8.16373	8.3606	8.22886	8.37296	8.48889	8.48062	8.61262	8.59556	8.6881	8.65726	8.37591	8.51588	8.56696	8.20821	8.30766	8.06318
ENSG00000083799	9.29568	9.38069	9.50208	9.53248	9.2435	9.50474	9.1493	8.97538	9.06301	9.48124	9.44333	9.41175	9.26805	9.26383	9.06201	9.32931	9.30357	9.1493
ENSG00000083807	10.1482	9.9927	9.92603	10.1317	10.1796	10.0935	10.4393	10.5733	10.4804	9.73471	9.892	9.8002	10.3764	10.2461	10.4284	10.41	10.3867	10.2178
ENSG00000083812	10.1329	10.2588	10.3216	10.3065	10.1021	10.2173	9.88002	9.80427	9.88967	10.0726	9.96742	10.1058	9.99261	10.1045	10.0022	10.1184	10.243	10.2611
ENSG00000083814	7.81282	7.81988	8.01334	8.0171	8.09989	8.14429	7.83132	7.69223	7.7214	7.5072	7.65988	7.50772	7.6851	8.0966	7.87916	7.96635	8.04002	7.6661
ENSG00000083817	8.72934	8.74244	8.88235	8.95956	8.9781	8.975	8.88964	8.85926	8.66034	8.91022	9.03788	9.02751	8.65864	8.79786	8.66099	8.64042	8.48569	8.47774
ENSG00000083828	10.5105	10.2924	10.2943	10.1743	10.2618	10.316	9.4872	9.53103	9.51745	9.58607	9.80544	9.70597	10.5537	10.4228	10.584	10.3295	9.98726	9.98622
ENSG00000083838	8.38609	8.45626	8.47973	8.49229	8.34705	8.41202	8.25411	8.11269	8.12863	8.51418	8.58952	8.43069	8.33982	8.233	8.4977	8.21493	8.44937	8.4685
ENSG00000083844	10.6731	10.793	10.9024	10.8846	10.7206	10.9365	10.6603	10.6738	10.6579	11.0578	10.856	10.921	10.4843	10.6746	10.4661	10.4918	10.5328	10.5862
ENSG00000083845	16.5839	16.3398	16.1939	16.2801	16.3775	16.3115	16.6538	16.7305	16.6504	15.9901	16.3271	16.2481	16.6737	16.6116	16.7422	17.1052	17.0078	16.8587
ENSG00000083857	12.713	12.9597	13.1106	13.3135	13.117	13.2763	12.5603	12.4534	12.6003	13.4408	13.3201	13.4989	11.5589	11.7389	11.4992	12.569	12.5712	12.5905
ENSG00000083896	11.9731	12.1445	12.1994	12.2343	12.1121	12.1915	11.7346	11.7308	11.7649	12.1297	11.8754	11.9613	11.7601	11.8892	11.659	11.7296	11.7723	11.5902
ENSG00000083937	12.3702	12.2616	12.1248	12.0111	12.2522	12.1836	12.1897	12.277	12.1327	12.1144	12.1995	12.0481	12.4898	12.3998	12.6617	12.2543	12.0772	11.9883
ENSG00000084070	10.4915	10.5684	10.6135	10.6774	10.467	10.6714	10.1407	10.167	10.2753	10.2253	10.1914	10.1765	10.1989	10.341	9.99597	10.1219	10.217	10.303
ENSG00000084072	11.098	10.9872	10.975	11.232	11.3311	11.3569	11.3027	11.3944	11.3458	11.0762	11.2552	11.2297	11.377	11.4321	11.3012	11.2671	11.1062	10.9152
ENSG00000084073	13.7647	13.62	13.5046	13.5505	13.7981	13.7618	13.828	13.8775	13.7907	13.4195	13.5277	13.3711	13.9435	13.8973	14.1541	14.0574	13.7808	13.7009
ENSG00000084090	13.9815	14.0554	14.0883	14.2066	14.0974	14.201	13.7677	13.7934	13.7772	13.8121	13.7641	13.7527	13.7814	13.914	13.5718	13.873	13.8051	13.576
ENSG00000084092	11.4945	11.5689	11.586	11.603	11.4372	11.5285	11.2157	11.2448	11.2425	11.4687	11.3409	11.3848	11.1413	11.1651	10.8947	11.3964	11.3535	11.3042
ENSG00000084093	11.9817	12.1597	12.3333	12.1781	12.0026	12.2259	11.5173	11.4758	11.4751	12.2682	12.0085	12.06	11.614	11.8705	11.6073	11.8435	11.8566	12.1056
ENSG00000084110	5.95177	5.90262	5.61934	5.61452	5.83666	6.01008	5.69751	6.06414	5.84878	5.62471	5.63512	5.65157	5.99407	6.01945	5.95537	5.82816	5.89606	5.89935
ENSG00000084112	10.876	11.0392	11.2317	11.0389	10.7587	11.0267	10.8324	10.8281	10.9443	11.3972	11.3355	11.3188	10.9696	11.0011	11.1184	10.9801	10.9399	11.7739
ENSG00000084207	14.9079	14.9492	15.0108	14.9717	14.7761	14.8737	14.6536	14.6482	14.6863	14.8337	14.787	14.8214	14.5684	14.6686	14.3405	14.599	14.59	14.4699
ENSG00000084234	15.9442	15.9954	16.0252	16.098	15.9944	16.1136	15.8993	15.9016	15.9542	16.5655	16.4481	16.4773	15.709	15.8912	15.5835	15.7853	15.7703	15.7782
ENSG00000084444	10.3363	10.4241	10.5489	10.786	10.6496	10.845	10.4102	10.4206	10.5915	10.29	10.214	10.2956	10.4742	10.6543	10.4751	10.2603	10.3116	10.4077
ENSG00000084453	7.00837	6.82309	6.77452	6.5566	6.81636	6.70053	7.38666	7.45896	7.42669	6.87239	7.02891	7.13344	6.83102	6.79485	6.77993	6.6455	6.65398	6.25405
ENSG00000084463	12.5651	12.7393	12.8333	12.8978	12.5995	12.8686	12.2598	12.1995	12.3154	12.7597	12.5167	12.591	12.3378	12.5663	12.1166	12.356	12.4795	12.5382
ENSG00000084623	14.9314	14.7404	14.6471	14.7275	14.8565	14.8261	14.8808	14.9366	14.9117	14.3822	14.6808	14.5555	14.9598	14.9207	15.0065	15.0988	14.9639	14.7744
ENSG00000084628	5.52632	5.79962	5.70715	5.68516	5.86403	5.7973	5.53048	5.72211	5.6716	5.67024	5.13371	5.50809	5.36249	5.31632	5.53885	5.7799	5.92672	6.20289
ENSG00000084636	7.9655	8.10035	8.15313	8.09806	8.00532	7.89464	7.79519	7.69223	7.87068	8.18594	8.12541	8.18139	8.60236	8.3793	8.53275	8.04412	8.23825	8.14709
ENSG00000084652	12.6815	12.8081	13.0131	13.3257	12.9444	13.2205	12.4983	12.4952	12.5494	12.9475	12.7768	12.9127	12.5301	12.7777	12.3278	12.7059	12.7596	12.6852
ENSG00000084674	5.09418	4.85493	4.85493	4.85493	5.09737	4.85493	5.11226	4.85493	4.85493	4.85493	5.3363	4.85493	5.10969	4.85493	4.85493	4.85493	4.85493	4.85493
ENSG00000084676	11.0198	11.2228	11.3357	11.4231	11.186	11.3824	10.8133	10.8818	10.8395	11.5047	11.3178	11.4844	11.0853	11.2269	10.9105	10.9525	11.0001	11.2327
ENSG00000084693	11.392	11.4059	11.5273	11.3337	11.1753	11.3331	11.3376	11.374	11.3583	12.0361	12.0112	11.9714	11.0811	11.2712	10.9352	11.1685	11.0525	10.932
ENSG00000084710	7.57502	7.61525	7.77005	7.08137	7.07016	7.38588	7.76435	7.76685	7.89286	7.67652	7.40001	7.4662	7.22886	7.48853	6.82582	7.06252	7.04648	7.56397
ENSG00000084731	11.5543	11.7744	11.9482	11.8333	11.3785	11.6289	11.648	11.6131	11.6584	12.788	12.5523	12.6821	11.4715	11.6696	11.403	11.4817	11.5617	11.9074
ENSG00000084733	13.3749	13.3869	13.4095	13.4068	13.433	13.4811	13.1979	13.1833	13.1171	13.5341	13.4139	13.3341	13.2172	13.2932	13.1096	13.3311	13.1232	13.0721
ENSG00000084754	13.8013	13.8434	13.9329	13.9858	13.7504	13.982	13.449	13.4467	13.4751	14.0605	13.9341	14.0067	13.5329	13.7338	13.2088	13.4263	13.4433	13.2685
ENSG00000084764	8.57714	8.64522	8.74168	8.63995	8.53843	8.60675	8.7844	8.83896	8.71886	9.11949	8.9165	8.92043	8.42264	8.51588	8.4342	8.18786	8.27569	8.73051
ENSG00000084774	11.9975	12.3195	12.6051	12.7691	12.1278	12.5291	11.7548	11.7021	11.7961	12.2135	11.9657	12.1435	12.1855	12.3833	12.1	12.381	12.5024	12.7662
ENSG00000085063	14.6416	14.4114	14.3169	14.2377	14.4749	14.3807	14.4659	14.4826	14.4582	15.0085	15.2853	15.1989	14.6154	14.5036	14.6914	14.6441	14.4988	14.3932
ENSG00000085117	6.20208	6.51418	6.31431	6.78405	6.71103	6.74498	5.36758	5.40828	5.50374	6.97851	6.95107	6.96072	5.56912	5.68923	5.53885	5.82816	5.501	5.42182
ENSG00000085185	8.38262	8.53488	8.63199	8.49229	8.06014	8.24168	7.95088	7.85823	7.96435	8.52669	8.36443	8.56783	7.82648	7.93967	8.08342	8.10338	8.31216	9.89651
ENSG00000085224	11.6339	11.8287	11.9528	11.8242	11.6949	11.7881	11.3048	11.2715	11.2297	12.0437	11.7507	11.8858	11.5842	11.6515	11.6266	11.439	11.5799	11.6993
ENSG00000085231	11.2082	11.0445	10.8489	10.9873	11.2344	11.0788	11.141	11.2216	11.0574	10.7081	10.8943	10.8449	11.465	11.3259	11.6614	11.319	11.3377	11.0736
ENSG00000085265	5.19289	5.12653	5.12796	4.85493	4.85493	4.85493	4.85493	4.85493	4.85493	4.85493	4.85493	5.12348	4.85493	4.85493	4.85493	5.16795	5.12052	5.42182
ENSG00000085274	11.4462	11.1885	10.9652	11.0712	11.4119	11.2207	11.5055	11.559	11.4078	10.9801	11.2862	11.0989	11.7491	11.6066	11.7997	11.5622	11.4846	11.2422
ENSG00000085276	7.72142	7.73736	7.77005	8.83494	8.8503	8.80757	8.98768	8.82181	8.88128	9.45543	9.42976	9.42238	8.51533	8.52767	8.37741	7.88402	8.0883	7.73022
ENSG00000085365	12.2239	12.0901	12.0596	12.0937	12.2277	12.34	12.2157	12.2752	12.075	12.3567	12.369	12.1416	12.0936	12.2297	12.2462	12.1873	11.9861	11.9899
ENSG00000085377	11.2266	11.306	11.4153	11.4881	11.2319	11.3994	10.9058	10.8195	10.8865	11.2387	11.0254	11.0762	10.9098	11.1265	10.6559	11.2191	11.1531	11.1731
ENSG00000085382	11.3326	11.2916	11.3046	11.1799	11.2893	11.2513	11.0205	10.932	10.9135	11.6039	11.5315	11.557	11.3275	11.3343	11.2847	11.2687	11.2408	11.0212
ENSG00000085415	13.3815	13.3473	13.3437	13.4061	13.5157	13.5386	13.0934	13.0885	13.036	12.7815	12.7439	12.7301	13.3211	13.3005	13.2627	13.2465	13.0789	12.9312
ENSG00000085433	10.8894	10.8084	10.8898	10.4616	10.5074	10.5331	10.1466	10.109	10.1852	10.6363	10.4933	10.5491	10.4046	10.4426	10.1845	10.2327	10.2914	10.0888
ENSG00000085449	12.0772	12.1529	12.2412	12.2037	12.1025	12.269	11.848	11.8331	11.7664	12.4814	12.2853	12.3207	11.6816	11.8492	11.5025	11.9178	11.8524	11.7776
ENSG00000085465	9.60043	9.50353	9.37888	9.75466	9.97855	9.86442	10.0252	9.97785	9.95694	9.63095	9.98451	9.9324	9.8198	9.73798	9.72346	9.95887	9.75387	9.64217
ENSG00000085491	12.8282	12.8791	12.9542	12.4532	12.479	12.5766	12.1006	12.0318	12.0412	12.8474	12.6594	12.6191	12.0634	12.1953	11.8797	12.2174	12.1087	11.8756
ENSG00000085511	12.0375	12.0544	12.0994	12.0083	11.9697	11.9831	11.7887	11.8446	11.8622	11.8644	11.6824	11.7589	11.781	11.8643	11.6649	12.0987	12.2122	12.1225
ENSG00000085514	5.43766	5.32398	5.32643	5.44598	5.09737	4.85493	5.57621	5.40828	5.62009	6.48645	6.50687	6.47012	5.29505	5.38695	5.48021	6.43442	6.68432	6.39455
ENSG00000085552	10.5978	10.7072	10.7652	10.8074	10.5733	10.6425	10.3296	10.3281	10.2987	10.4454	10.3169	10.3287	10.8028	10.8622	10.8445	10.5027	10.5993	10.9503
ENSG00000085563	7.15938	7.24429	7.2698	7.23683	7.19334	7.38588	6.78514	6.89116	6.81151	6.44795	6.36457	6.50619	6.7937	6.8884	6.9129	7.03118	6.89098	6.63258
ENSG00000085644	7.87391	7.87872	8.01921	8.0171	7.73373	7.78887	7.91215	7.71504	7.62703	7.80681	7.8023	7.70546	7.65898	7.74943	7.90638	7.75065	7.70923	8.03826
ENSG00000085662	15.6766	15.59	15.7101	15.6333	15.4521	15.659	15.7234	15.5521	15.6748	15.8708	15.863	15.8953	15.4941	15.5977	15.2294	15.5584	15.4408	15.3853
ENSG00000085719	13.783	13.634	13.5723	13.6211	13.7005	13.7688	13.6886	13.7011	13.6444	13.6245	13.7203	13.5993	13.7537	13.7787	13.6866	13.6465	13.4171	13.2241
ENSG00000085721	12.1243	12.0998	12.1352	12.2348	12.1599	12.2932	11.6555	11.6937	11.6946	11.887	11.7656	11.8215	11.7068	11.8154	11.5329	11.8159	11.7642	11.4893
ENSG00000085733	14.3664	14.5939	14.7351	14.6964	14.2856	14.5507	13.9843	13.9605	14.0322	14.8895	14.6261	14.7376	14.0517	14.2585	13.8231	14.1769	14.2672	14.1412
ENSG00000085741	12.3301	12.2951	12.3025	11.7087	11.6419	11.6068	11.2191	11.1274	11.1758	11.2991	11.2673	11.3497	11.9009	11.9001	11.7183	12.2799	12.2558	12.0749
ENSG00000085760	12.1182	12.1016	12.0624	12.1445	12.2881	12.2127	11.9719	11.9866	11.9491	11.9216	11.9001	11.9389	12.1998	12.1282	12.0251	11.9743	11.8107	11.5062
ENSG00000085788	12.0471	12.1082	12.1626	12.3055	12.2417	12.3463	11.8383	11.8374	11.8996	12.0971	12.0273	12.087	12.1129	12.1609	12.0569	11.9511	11.9596	11.7217
ENSG00000085831	11.1142	11.1387	11.2335	11.2695	11.1686	11.3021	10.6421	10.6255	10.6289	10.3081	10.1806	10.2863	10.4219	10.549	10.217	11.2575	11.2903	11.2516
ENSG00000085832	12.7719	12.7383	12.7256	12.7693	12.7954	12.8417	12.5928	12.5933	12.5653	12.9806	12.9579	12.9105	12.7684	12.7695	12.7211	12.7394	12.6917	12.7511
ENSG00000085840	11.5725	11.6808	11.7759	11.8353	11.6327	11.8649	11.0659	11.194	11.2333	11.4416	11.4161	11.4276	11.5181	11.7464	11.2413	11.4803	11.4954	11.3247
ENSG00000085871	8.73478	8.68925	8.38352	8.63995	8.77915	8.60395	8.94764	8.7869	8.89583	9.13857	9.38829	9.23002	8.80947	8.70415	8.963	8.12498	8.14007	8.17018
ENSG00000085872	10.0087	10.2888	10.419	10.3875	9.98206	10.1376	9.88566	9.79379	9.83614	10.2593	9.89035	10.0779	10.0168	9.9763	10.0586	10.1378	10.3127	11.4443
ENSG00000085978	11.3946	11.3817	11.485	11.614	11.4588	11.5543	11.2313	11.2203	11.1964	11.7135	11.6001	11.699	11.3582	11.4558	11.1931	11.5158	11.5678	11.1675
ENSG00000085982	10.9008	11.0233	11.1208	11.3259	11.0971	11.2006	10.9835	10.9805	10.9521	11.5837	11.3924	11.5337	11.0623	11.1991	10.8583	10.6402	10.7337	10.5076
ENSG00000085998	12.6237	12.6287	12.6865	12.6588	12.572	12.6782	12.4914	12.4694	12.5113	12.9134	12.8828	12.9629	12.5341	12.6692	12.39	12.5188	12.5156	12.3867
ENSG00000085999	9.70076	9.77856	9.86938	9.91675	9.83958	9.96352	9.60321	9.54152	9.60398	9.58607	9.70585	9.58067	9.73954	10.0309	9.88903	9.79513	9.8978	10.1007
ENSG00000086015	11.3069	11.486	11.6859	11.7581	11.4023	11.6634	11.2011	11.1508	11.307	11.8162	11.6462	11.8171	11.4051	11.566	11.4459	11.4769	11.6323	11.9964
ENSG00000086061	13.9168	13.9687	14.04	14.1567	14.0436	14.1248	13.4708	13.4208	13.5186	13.8327	13.5737	13.7305	13.517	13.6068	13.2974	13.9459	13.8945	13.6403
ENSG00000086062	11.2518	11.4701	11.4855	11.1732	11.1365	11.2234	11.336	11.297	11.5325	11.5632	11.4405	11.5579	11.2737	11.3802	11.9738	11.6204	11.7152	13.2588
ENSG00000086065	12.7703	12.4943	12.2474	12.2836	12.7167	12.475	13.0503	13.1641	13.0299	12.6488	12.9488	12.7252	13.1936	12.9806	13.3568	13.032	12.8982	12.6773
ENSG00000086102	11.4313	11.5898	11.6509	11.6256	11.4957	11.652	11.1662	11.2059	11.2325	11.5178	11.4523	11.4798	11.3602	11.4537	11.2809	11.4067	11.4203	11.5062
ENSG00000086159	5.09418	5.18733	4.85493	5.09763	5.09737	5.31823	5.11226	4.85493	5.35917	5.40244	5.24857	5.12348	5.10969	5.23219	5.41506	5.16795	5.31366	5.25706
ENSG00000086189	12.0729	11.9136	11.7236	11.8909	12.1599	12.0355	12.086	12.106	12.0782	11.3875	11.6112	11.426	12.2982	12.2411	12.5264	12.4447	12.3431	12.2486
ENSG00000086200	12.3173	12.418	12.5175	12.6597	12.566	12.6812	12.0727	12.0979	12.0065	12.3902	12.1563	12.2534	12.3269	12.4952	12.1859	12.2282	12.1228	11.9995
ENSG00000086205	5.76731	5.74296	5.66456	5.33864	5.53514	5.37236	5.65931	5.63283	5.71974	4.85493	5.13371	5.23417	5.10969	4.85493	5.13632	5.16795	4.85493	4.85493
ENSG00000086232	12.434	12.4305	12.4064	12.4236	12.3375	12.4023	12.4865	12.483	12.5679	12.4975	12.398	12.4831	12.1718	12.2514	12.1999	12.3862	12.3843	12.8245
ENSG00000086288	4.85493	4.85493	4.85493	4.85493	4.85493	4.85493	5.11226	4.85493	5.14704	4.85493	4.85493	4.85493	4.85493	4.85493	4.85493	4.85493	5.31366	4.85493
ENSG00000086289	5.43766	5.32398	5.32643	5.44598	5.33812	5.25658	5.42735	5.47266	5.50374	5.24323	4.85493	4.85493	5.42168	5.12207	5.25224	4.85493	5.3839	4.85493
ENSG00000086300	10.5301	10.4551	10.37	10.2744	10.4753	10.4517	11.09	11.1474	11.0964	11.2587	11.2993	11.0505	10.6592	10.6427	10.8677	10.9375	10.8296	10.7676
ENSG00000086475	12.4152	12.4411	12.487	12.5788	12.5232	12.623	12.0749	12.0929	12.1312	12.1566	11.9978	12.0433	12.1652	12.3015	12.1173	12.2823	12.2295	12.311
ENSG00000086504	12.1303	12.1834	12.2029	12.3957	12.1508	12.2204	12.0563	12.0094	12.1131	12.052	11.9152	12.0433	11.8377	11.8551	11.618	11.9645	11.8992	11.8007
ENSG00000086506	6.35682	6.28541	6.1755	6.32702	6.25561	6.18379	6.25675	6.29365	6.45288	6.52374	6.7487	6.35462	6.67459	6.48053	6.9129	6.35463	6.33941	6.39455
ENSG00000086544	10.8649	10.993	11.0792	11.3646	11.046	11.1834	10.9549	10.8727	10.9573	11.5042	11.4098	11.4814	10.6832	10.8231	10.4918	10.9182	11.0737	10.9732
ENSG00000086548	4.85493	4.85493	4.85493	4.85493	4.85493	4.85493	4.85493	4.85493	4.85493	4.85493	5.13371	4.85493	4.85493	4.85493	4.85493	4.85493	4.85493	4.85493
ENSG00000086570	8.97641	9.24879	9.41013	9.49845	9.24935	9.49723	8.76915	8.69192	8.72295	9.75071	9.84001	10.0535	8.79479	9.08458	8.70769	8.84823	8.83706	9.09046
ENSG00000086589	11.8773	11.8804	11.9569	11.8098	11.7471	11.8762	11.5691	11.5188	11.6289	11.7081	11.6781	11.7932	11.5688	11.7393	11.4476	11.6878	11.6815	11.5635
ENSG00000086598	15.276	15.0974	15.0082	14.9823	15.2458	15.1476	15.3971	15.4512	15.3753	14.9286	15.147	15.0214	15.2826	15.2337	15.5222	15.5328	15.4484	15.3844
ENSG00000086619	9.98048	9.77347	9.69742	9.78454	10.101	10.0965	10.1265	10.2369	10.1016	10.0075	10.0845	9.79204	9.58646	9.39354	9.78983	10.3748	10.2418	10.1817
ENSG00000086666	13.2312	12.977	12.9085	12.9117	13.1712	13.0675	13.2918	13.3743	13.2258	13.3034	13.4821	13.3313	13.2494	13.1581	13.5303	13.3238	13.285	13.2183
ENSG00000086696	4.85493	4.85493	4.85493	4.85493	4.85493	4.85493	4.85493	4.85493	4.85493	5.12992	5.24857	5.23417	4.85493	4.85493	4.85493	4.85493	4.85493	4.85493
ENSG00000086712	11.2009	11.3197	11.3052	11.3686	11.1008	11.3145	10.68	10.6499	10.6653	11.1117	10.7555	10.9804	10.892	11.0039	10.6774	11.0101	11.0678	10.8442
ENSG00000086717	5.73731	5.54189	5.57099	5.61452	5.49193	5.54623	5.42735	5.53061	5.6716	5.40244	5.68123	5.65157	5.52383	5.44892	5.13632	5.67368	5.3839	5.25706
ENSG00000086730	5.73731	5.51541	5.92403	5.7181	5.86403	5.96692	5.73388	5.72211	5.4362	5.52352	5.72465	5.69352	5.94101	5.80237	5.88727	5.61436	5.72385	4.85493
ENSG00000086758	14.0439	14.3424	14.6228	14.5161	14.032	14.3528	14.0052	13.9408	14.0474	14.3625	14.1542	14.3572	14.1135	14.3252	14.0068	14.2824	14.3285	14.5102
ENSG00000086827	11.7018	11.7929	11.8126	11.8664	11.6939	11.8239	11.3691	11.3154	11.2927	11.616	11.3982	11.509	11.3706	11.5168	11.0806	11.4685	11.4316	11.1036
ENSG00000086848	11.3119	11.2945	11.3587	11.3003	11.3141	11.3289	11.1539	11.0894	11.0917	11.245	11.2912	11.2133	11.2487	11.3276	11.0872	11.3549	11.3212	11.19
ENSG00000086967	6.10528	6.24036	6.09857	5.7181	5.61372	5.37236	6.2153	6.17241	6.38489	5.12992	5.24857	5.12348	5.29505	5.12207	4.85493	6.32673	6.35932	6.47936
ENSG00000086991	5.92766	5.68192	5.39857	5.53587	5.64986	5.58287	5.57621	5.53061	5.50374	5.52352	5.80489	5.55944	5.42168	4.85493	5.59252	5.5495	5.643	5.25706
ENSG00000087008	10.9616	11.0079	11.0785	10.9002	10.5802	10.7574	10.8448	10.7435	10.7445	11.2273	11.0871	11.1251	10.2067	10.3333	9.98027	10.6215	10.7051	10.5819
ENSG00000087053	12.4048	12.4161	12.4791	12.5581	12.522	12.6133	12.0641	12.0064	12.0015	12.497	12.4221	12.4555	12.383	12.4617	12.4301	12.4037	12.2743	12.3534
ENSG00000087074	10.6864	10.6866	10.7241	10.7293	10.6931	10.6206	10.5527	10.5865	10.5803	11.2931	11.0588	11.0783	10.514	10.5998	10.4683	10.5601	10.6715	10.7657
ENSG00000087076	8.44048	8.46051	8.55789	8.52178	8.16377	8.2489	8.41223	8.37141	8.51683	8.21207	7.96363	8.35236	7.8554	7.94559	7.79418	8.3613	8.50153	8.54086
ENSG00000087077	12.2589	12.3881	12.4362	12.4906	12.1845	12.1919	11.8488	11.7934	11.8581	12.5789	12.4049	12.5154	11.6506	11.7216	11.447	12.0414	12.1139	12.0802
ENSG00000087085	11.0462	11.2075	11.2166	11.0876	10.8588	10.823	10.8855	10.7633	10.8562	11.6791	11.6216	11.7297	10.9832	11.0261	10.9879	11.4088	11.5706	11.8928
ENSG00000087086	17.3032	17.2917	17.284	17.4093	17.2241	17.3828	17.1308	17.1917	17.2237	17.067	17.1128	17.0831	16.8218	17.0776	16.636	16.9545	16.9598	16.7925
ENSG00000087087	12.6905	12.8611	12.9514	13.1283	12.7417	12.931	12.4577	12.3949	12.4732	12.7416	12.5161	12.6025	12.5	12.6537	12.3597	12.7014	12.8029	12.9449
ENSG00000087088	12.6862	12.7702	12.8374	12.789	12.5164	12.7171	12.2612	12.2123	12.3321	12.6669	12.6364	12.6648	12.3193	12.4283	12.2016	12.3047	12.3642	12.44
ENSG00000087095	10.3575	10.343	10.4091	10.5209	10.3712	10.4733	10.1324	10.0991	10.1778	10.5818	10.5756	10.5009	10.2513	10.2461	10.2748	10.41	10.4233	10.4149
ENSG00000087111	12.0923	12.1463	12.236	12.2911	12.1278	12.2882	12.0339	12.0488	12.1057	12.5939	12.5006	12.4801	11.8078	11.9904	11.7776	12.0861	12.1013	12.2147
ENSG00000087116	5.09418	5.12653	5.12796	5.19776	4.85493	4.85493	5.21838	4.85493	4.85493	4.85493	4.85493	4.85493	4.85493	4.85493	4.85493	4.85493	4.85493	4.85493
ENSG00000087128	7.07266	6.88467	6.83209	6.7128	6.89261	6.84965	7.67419	7.61337	7.63588	7.5327	7.36131	7.62522	7.20146	7.11266	7.11997	7.31555	7.22544	7.17868
ENSG00000087152	12.1137	12.2631	12.407	12.3404	11.9593	12.251	11.9746	11.8908	12.0007	12.3731	12.1888	12.257	11.8136	12.0403	11.732	12.1517	12.2789	12.2154
ENSG00000087157	10.3697	10.3913	10.4515	10.5185	10.3166	10.4322	10.3785	10.3804	10.455	10.5768	10.6544	10.5798	10.3396	10.4487	10.2449	10.27	10.4316	10.3463
ENSG00000087191	12.8022	12.8676	12.847	12.9377	12.777	12.8788	12.6031	12.5953	12.6958	12.8015	12.6771	12.7819	12.5442	12.7026	12.5479	12.7121	12.693	12.825
ENSG00000087206	11.0467	10.949	10.8691	11.0557	11.2393	11.1641	11.1076	11.1253	11.1128	11.0628	11.1871	11.14	11.4119	11.2584	11.4135	10.9405	10.9188	10.8299
ENSG00000087237	5.19289	5.04712	5.12796	4.85493	5.09737	5.18323	4.85493	4.85493	4.85493	5.12992	5.13371	5.12348	4.85493	5.12207	5.13632	4.85493	4.85493	4.85493
ENSG00000087245	11.4334	11.5574	11.6795	12.352	12.0638	12.2949	11.9985	11.8989	12.0766	12.8642	12.6637	12.8197	11.1238	11.2371	11.1642	11.8424	11.9532	12.4007
ENSG00000087253	11.0478	11.0179	10.9102	11.13	11.2334	11.2257	11.0936	11.1022	11.1011	11.4953	11.5394	11.4423	11.1447	11.1801	11.1411	11.0856	10.9529	10.8245
ENSG00000087258	5.52632	5.66042	5.82256	5.61452	5.39453	5.61761	5.29947	5.63283	5.26733	5.24323	5.40993	5.45201	5.42168	5.38695	5.53885	5.47735	5.501	5.96818
ENSG00000087263	12.0657	12.0591	12.1001	11.9657	11.9269	12.0049	11.5943	11.5672	11.6224	11.9534	11.8189	11.8923	11.7676	11.8237	11.4981	11.6949	11.6763	11.4972
ENSG00000087266	8.9649	9.19524	9.23914	9.09823	8.78724	9.07127	9.09417	8.91527	9.04029	8.88136	8.62181	8.81767	8.9852	9.13153	8.99468	9.35066	9.43467	9.64626
ENSG00000087269	12.5744	12.7567	12.8692	12.9664	12.6697	12.8325	12.2346	12.1869	12.2695	12.4071	12.1624	12.2682	12.3031	12.4632	12.0282	12.5171	12.5277	12.4673
ENSG00000087274	13.3388	13.4959	13.5968	13.694	13.313	13.5982	13.0564	12.9661	13.1037	13.6978	13.4755	13.5671	13.0407	13.2993	12.748	13.1219	13.1615	13.1002
ENSG00000087299	10.1931	10.2201	10.2132	9.95427	9.97855	10.0865	10.1641	10.0805	10.1493	9.74184	9.60289	9.62734	10.1225	10.2282	10.0556	10.3688	10.1953	10.3908
ENSG00000087301	9.60488	9.51982	9.52265	9.60434	9.74624	9.78411	9.79703	9.84375	9.69185	9.86291	9.73554	9.7284	9.87511	9.91363	9.81661	9.61792	9.54532	9.34815
ENSG00000087302	13.5893	13.5039	13.2741	13.4469	13.5809	13.5041	13.5494	13.5313	13.518	13.086	13.3888	13.3644	13.6162	13.4848	13.553	13.5757	13.4585	13.0976
ENSG00000087303	7.91805	8.10035	8.12625	7.80241	7.29835	7.78887	9.27745	9.18541	9.28071	9.58805	9.40224	9.47234	8.33167	8.40513	8.07747	7.57165	7.71613	7.6661
ENSG00000087338	9.96674	10.0783	10.0934	10.5732	10.6078	10.6357	10.1883	10.1048	10.1264	10.6044	10.4015	10.4602	10.2641	10.3017	10.379	10.3866	10.2708	10.448
ENSG00000087365	13.8254	13.9714	14.1426	14.2096	13.7769	14.0903	13.3809	13.3587	13.431	13.9557	13.7083	13.7671	13.361	13.6611	13.0608	13.4678	13.5319	13.543
ENSG00000087448	10.8984	10.985	11.0547	11.232	11.037	11.1565	11.0591	11.0937	11.0647	11.4267	11.2686	11.3547	10.5948	10.7281	10.5181	10.9605	11.0491	10.983
ENSG00000087460	14.8666	14.9953	15.1444	14.9974	14.6936	14.9535	14.7328	14.7048	14.7478	15.1988	14.977	15.0463	14.2883	14.5982	14.1233	14.7239	14.8037	14.9153
ENSG00000087470	13.944	13.9279	13.8931	13.7204	13.7272	13.7513	13.6228	13.6013	13.5843	13.4073	13.3385	13.4138	13.5104	13.5304	13.2589	13.4874	13.4028	13.0426
ENSG00000087494	5.92766	6.00949	5.89149	6.08036	6.16128	6.03095	5.86488	6.00525	5.96091	6.107	6.09583	6.22583	5.6115	5.96252	5.53885	5.39499	5.3839	5.65163
ENSG00000087502	12.7741	12.5982	12.4095	12.5919	12.9025	12.7006	12.9144	12.9854	12.8531	12.6227	12.791	12.6786	13.107	12.9069	13.2373	13.0607	12.9056	12.6852
ENSG00000087510	13.4569	13.541	13.6626	13.4412	13.2379	13.4115	13.4185	13.3399	13.4109	13.2328	13.0792	13.1596	12.8664	13.009	12.7607	13.5879	13.6444	13.7705
ENSG00000087586	13.2931	13.362	13.3999	13.5211	13.454	13.5501	12.7892	12.8407	12.8531	13.0975	13.0541	13.0569	13.1091	13.2717	12.8709	13.1003	13.0463	12.7268
ENSG00000087589	5.3318	5.39576	5.24047	5.09763	5.53514	5.31823	5.57621	5.58366	5.56449	5.67024	5.87807	5.93814	5.52383	5.31632	5.34077	5.39499	5.12052	5.25706
ENSG00000087842	12.167	11.9838	11.9376	11.8922	11.9653	11.962	12.069	12.0868	12.135	11.1055	11.3178	11.2941	12.2601	12.1372	12.2857	12.2429	12.0557	11.8738
ENSG00000087884	8.87429	8.9555	8.95693	8.76831	8.67843	8.76058	8.89807	9.11408	8.91023	9.17068	9.28155	9.04964	8.69391	8.71105	8.40609	8.60009	8.44937	8.2263
ENSG00000087903	8.00235	8.02741	8.04243	8.19109	8.18032	8.06453	8.31021	8.23238	8.26454	8.00612	8.02574	7.9635	8.30695	8.492	8.38223	8.00577	8.0563	8.03826
ENSG00000087995	12.0265	11.8093	11.6731	11.8584	12.0209	11.9606	11.9742	12.0266	11.9885	11.546	11.7629	11.6837	12.2023	12.1066	12.1979	12.1698	12.0581	11.8234
ENSG00000088002	6.34067	6.32867	6.58383	6.12231	6.30848	6.2187	6.40845	6.61173	6.61695	6.61213	6.44802	6.73217	6.30256	6.01945	5.98762	6.26873	6.27744	6.14913
ENSG00000088035	10.4608	10.4703	10.3914	10.2667	10.3496	10.3704	10.4966	10.5434	10.4984	10.346	10.3898	10.3489	10.6478	10.8365	10.8005	10.8136	10.8273	10.5165
ENSG00000088038	10.0451	10.2953	10.3471	10.3625	10.0495	10.2063	9.87577	9.84375	10.07	10.1456	9.99221	10.128	10.013	10.0212	10.0984	10.0229	10.182	11.3735
ENSG00000088053	5.26838	5.23847	5.24047	4.85493	5.33812	5.37236	5.21838	5.76312	4.85493	5.46616	5.40993	5.65157	5.29505	4.85493	4.85493	5.16795	5.23001	4.85493
ENSG00000088179	10.917	10.881	10.9094	10.9447	11.0109	11.034	10.9023	10.9517	10.8413	11.3219	11.2629	11.3142	11.0258	10.9969	10.9761	10.8946	10.7707	10.6667
ENSG00000088205	13.709	13.6444	13.613	13.6741	13.7217	13.7137	13.1795	13.1203	13.1792	13.082	13.0819	13.0315	13.499	13.4784	13.3127	13.4554	13.3645	13.0196
ENSG00000088247	13.1529	13.448	13.5809	13.6953	13.2715	13.4287	13.0417	13.0019	13.1179	13.3978	13.1309	13.2841	13.0575	13.1563	12.9158	13.2798	13.3886	13.7826
ENSG00000088256	11.9272	12.2202	12.3504	12.38	11.9623	12.1002	11.895	11.8395	11.9045	12.2109	11.8816	12.0587	11.4879	11.6447	11.2879	11.9753	12.149	12.1665
ENSG00000088280	12.3017	12.4757	12.6216	12.48	12.1643	12.3856	12.0881	12.0329	12.0408	12.5957	12.4058	12.5346	12.0235	12.2649	11.8223	12.0965	12.2541	12.1939
ENSG00000088298	12.642	12.5287	12.5554	12.4257	12.4688	12.5064	12.9061	12.9356	12.9403	12.527	12.6743	12.6674	12.3393	12.4399	12.2264	12.6084	12.5332	12.3371
ENSG00000088305	13.3675	13.6029	13.8154	13.7939	13.4065	13.6824	13.3865	13.3414	13.4049	13.2212	12.9788	13.0698	13.2698	13.4892	13.0303	13.6637	13.7264	13.5922
ENSG00000088320	5.3318	5.42815	5.39857	5.68516	5.49193	5.65071	5.834	6.06414	6.06093	5.32979	5.40993	5.65157	5.47499	5.72878	5.34077	5.16795	5.31366	5.25706
ENSG00000088325	12.6124	12.7688	12.8776	13.1186	12.8668	13.0773	12.3202	12.3405	12.4181	12.8599	12.7099	12.8094	12.6249	12.8395	12.5046	12.5713	12.6017	12.6887
ENSG00000088340	4.85493	4.85493	4.85493	4.85493	4.85493	4.85493	4.85493	4.85493	4.85493	4.85493	4.85493	4.85493	4.85493	5.72878	4.85493	5.5495	4.85493	4.85493
ENSG00000088356	10.6955	10.5689	10.499	10.7251	10.8312	10.7147	10.3994	10.4653	10.6092	10.5147	10.687	10.66	10.8202	10.907	10.9753	10.787	10.727	10.7769
ENSG00000088367	11.0559	11.224	11.4208	11.0646	10.6751	10.986	10.4994	10.5108	10.6081	12.1449	11.8981	11.962	10.9513	11.1538	10.872	10.5095	10.6602	10.932
ENSG00000088386	5.19289	5.28342	5.24047	5.09763	5.39453	5.18323	5.53048	5.63283	5.62009	5.75372	5.63512	5.8072	5.21475	5.31632	5.13632	5.16795	5.12052	5.54704
ENSG00000088387	14.2174	14.4762	14.6595	14.017	13.6305	13.9499	13.8784	13.857	13.9216	14.5108	14.2546	14.4014	13.8554	14.0518	13.7008	13.8665	13.9547	13.9227
ENSG00000088448	10.8018	10.7608	10.7408	11.1205	11.1417	11.1451	10.8103	10.7776	10.7575	11.1939	11.3098	11.1837	11.0853	11.1405	10.9863	10.6253	10.6318	10.3312
ENSG00000088451	10.9633	10.5816	10.4157	10.4583	10.907	10.6025	10.912	10.8644	10.8139	9.91589	10.364	10.2124	11.3014	11.0459	11.4719	11.3698	11.2478	11.0085
ENSG00000088538	8.26685	8.33881	8.22069	7.85536	7.80539	7.84276	7.70055	7.67682	7.80195	8.41446	8.45698	8.52092	7.44547	7.33218	7.40948	7.50642	7.46819	7.63289
ENSG00000088543	6.08477	6.43003	6.41795	6.48501	6.68636	6.51777	6.71856	6.86301	6.82778	6.4282	6.56292	6.59183	6.3215	6.28513	6.10679	6.32673	6.23408	6.09241
ENSG00000088682	10.8127	10.5821	10.6457	10.759	10.708	10.7605	10.6396	10.6006	10.5566	10.6478	10.6387	10.5968	10.5015	10.6364	10.4307	10.577	10.548	10.3388
ENSG00000088726	11.5358	11.3925	11.1925	11.035	11.2717	11.0948	11.622	11.6791	11.6305	12.3262	12.5512	12.4262	11.9715	11.8739	12.0132	11.6782	11.6663	11.6635
ENSG00000088727	8.10743	8.01874	7.98963	7.83442	8.15122	7.95358	8.2497	8.07821	8.2129	7.90034	8.11404	8.06574	8.42264	8.29427	8.64107	8.3613	8.21915	7.90657
ENSG00000088756	12.7462	12.7943	12.8966	13.3344	13.326	13.3804	12.6448	12.663	12.6511	12.6067	12.518	12.4464	12.7703	12.8281	12.5859	12.5128	12.3874	12.2284
ENSG00000088766	11.2347	11.1786	11.11	11.1421	11.2329	11.117	11.0516	11.0729	10.994	10.9604	10.8951	10.9536	11.2379	10.93	11.1376	11.2909	11.1056	10.6985
ENSG00000088808	8.48643	8.50847	8.49236	8.61588	8.32493	8.4469	8.40829	8.5195	8.53558	8.91339	8.74413	8.87463	8.59898	8.5927	8.54568	8.55859	8.55186	8.84901
ENSG00000088812	11.9254	12.0962	12.2206	12.2293	12.1113	12.2817	11.857	11.7552	11.9094	12.5208	12.4052	12.4727	11.9548	12.1413	11.9658	12.0296	12.046	12.2051
ENSG00000088826	10.4583	10.6056	10.6981	10.8316	10.4375	10.6787	10.5313	10.4784	10.6125	11.1356	10.9586	11.0621	10.0761	10.3153	9.76071	10.3218	10.3909	10.3761
ENSG00000088827	4.85493	5.04712	5.12796	4.85493	4.85493	4.85493	4.85493	4.85493	4.85493	4.85493	4.85493	5.38973	4.85493	4.85493	4.85493	4.85493	4.85493	4.85493
ENSG00000088832	13.3015	13.3079	13.3536	13.3176	13.2425	13.355	13.2329	13.2693	13.2326	13.3578	13.2848	13.2468	12.9683	13.104	13.0985	13.1255	13.06	13.622
ENSG00000088833	11.9316	11.9824	11.979	12.0154	11.7529	11.9417	11.5354	11.5193	11.6557	12.2917	12.09	12.1853	11.5888	11.7514	11.6506	11.6329	11.758	12.2719
ENSG00000088836	8.68789	8.82034	8.72753	9.00189	8.70713	8.70416	8.55807	8.63411	8.57236	9.15203	9.05272	9.19323	8.91909	8.81716	9.13487	8.87379	8.83706	9.34313
ENSG00000088854	9.39835	9.54192	9.74018	9.83084	9.53439	9.68328	9.361	9.3328	9.22139	9.91746	9.81763	9.98636	9.57108	9.57792	9.63995	9.45573	9.66392	9.44987
ENSG00000088876	9.07388	9.08449	9.18076	8.65184	8.57006	8.60955	8.90367	8.70321	8.76718	8.88783	8.8086	8.99079	8.79183	8.71449	8.76768	8.52665	8.73038	8.65927
ENSG00000088881	5.70613	5.72315	5.32643	5.6507	5.96577	5.71271	5.76864	6.03514	6.02873	5.93138	5.97761	6.17924	5.85513	5.50471	5.64226	5.95863	5.76129	5.65163
ENSG00000088882	5.3318	5.36119	5.24047	5.57635	5.39453	5.58287	4.85493	5.40828	4.85493	5.46616	5.63512	5.38973	5.29505	5.31632	4.85493	5.61436	5.72385	5.89935
ENSG00000088888	11.8309	12.0991	12.2785	12.4587	11.9991	12.3509	11.5818	11.5161	11.6098	12.7461	12.5543	12.6587	11.8992	12.0978	11.886	11.9914	12.051	12.3922
ENSG00000088899	8.20522	8.42616	8.55388	8.58519	8.23283	8.47789	8.2364	8.16835	8.51211	8.74559	8.58952	8.64638	8.05269	8.4263	8.02891	8.02123	8.09356	7.87868
ENSG00000088926	4.85493	4.85493	4.85493	4.85493	4.85493	4.85493	4.85493	4.85493	4.85493	4.85493	4.85493	4.85493	4.85493	4.85493	4.85493	5.16795	4.85493	4.85493
ENSG00000088930	13.738	13.7331	13.7399	13.8226	13.7725	13.8784	13.3885	13.3765	13.4141	13.4296	13.3913	13.4357	13.4656	13.5644	13.1784	13.3359	13.2712	12.9114
ENSG00000088970	8.89628	8.89891	8.78672	8.65184	8.81649	8.8269	8.6708	8.84576	8.66034	8.49733	8.62579	8.38771	8.97222	8.94254	8.764	8.49948	8.60047	8.24814
ENSG00000088986	14.1071	13.8865	13.7925	13.8736	14.1076	14.0162	14.1506	14.1807	14.2026	13.8283	14.1501	13.9993	14.4276	14.3454	14.7697	14.776	14.7842	14.7834
ENSG00000088992	6.63999	6.77303	6.90057	6.68811	6.42286	6.50453	6.74562	6.86301	6.92127	6.54195	6.52585	6.4329	6.52706	6.70872	5.98762	6.40844	6.16556	6.14913
ENSG00000089006	14.1453	14.0368	13.9663	14.0853	14.1895	14.1089	13.109	13.1191	13.0912	13.8116	13.8776	13.874	14.0785	14.0264	14.0065	13.84	13.824	13.5986
ENSG00000089009	16.8435	16.7573	16.6622	16.7631	16.8463	16.8035	16.7435	16.7993	16.7828	16.5634	16.6977	16.6319	16.8786	16.8175	16.8503	17.0206	16.9103	16.5608
ENSG00000089012	4.85493	4.85493	4.85493	4.85493	4.85493	4.85493	4.85493	4.85493	4.85493	4.85493	4.85493	4.85493	4.85493	5.12207	4.85493	4.85493	4.85493	4.85493
ENSG00000089022	11.5883	11.5453	11.5674	11.6417	11.6559	11.6791	11.6497	11.6862	11.6343	11.4895	11.5379	11.556	11.7604	11.7779	11.681	11.8038	11.7395	11.5559
ENSG00000089041	6.06383	6.20529	5.95544	6.10155	6.35893	6.2525	6.52639	6.40279	6.5171	5.67024	5.4745	5.69352	6.01952	6.07319	6.10679	5.91721	5.92672	6.39455
ENSG00000089048	10.8863	11.0675	11.1449	11.2462	11.1417	11.1806	10.5429	10.4609	10.6202	10.9846	10.6553	10.7705	10.7859	10.9145	10.6977	10.7393	10.7618	10.6485
ENSG00000089050	11.4334	11.3493	11.2416	11.1374	11.2437	11.1885	11.2346	11.2506	11.1518	11.4372	11.3971	11.3574	11.118	11.172	11.012	11.2599	11.1481	10.8227
ENSG00000089053	13.7665	13.7186	13.7006	13.6299	13.6067	13.6479	13.5378	13.4908	13.4886	13.6402	13.6051	13.6795	13.5174	13.6363	13.2966	13.6651	13.6364	13.3354
ENSG00000089057	11.6128	11.7963	11.8284	11.4715	11.4529	11.5274	11.6796	11.6814	11.7203	12.4144	12.316	12.4352	11.6672	11.807	11.6649	11.5029	11.5361	11.6391
ENSG00000089060	9.8887	10.0372	10.06	11.2642	11.0286	11.2166	9.99812	10.092	10.07	10.3715	10.231	10.3949	9.71798	9.89413	9.74592	10.0548	10.0925	10.1817
ENSG00000089063	12.8535	12.7975	12.7612	12.8041	12.8564	12.8815	12.7528	12.7053	12.7023	12.9978	13.0329	12.9234	12.5738	12.6537	12.5423	12.5746	12.4502	12.3609
ENSG00000089091	7.52469	7.46842	7.47501	7.33125	7.52668	7.60775	7.55617	7.50362	7.64467	7.64583	7.60348	7.59486	7.56344	7.84778	7.61519	7.42619	7.65998	7.31258
ENSG00000089094	10.9075	11.102	11.1931	11.2467	10.9761	11.1096	10.7474	10.7615	10.8034	11.2004	10.9284	11.1101	10.638	10.7756	10.6097	10.9495	10.9159	11.0054
ENSG00000089101	5.3318	5.12653	4.85493	4.85493	5.19739	4.85493	5.21838	5.13287	4.85493	5.12992	5.13371	4.85493	4.85493	5.31632	4.85493	4.85493	4.85493	4.85493
ENSG00000089116	5.82417	5.90262	5.85771	5.83768	5.68429	5.87403	5.21838	5.33487	5.14704	6.02318	5.72465	5.93814	5.65144	5.60318	5.73256	5.99827	6.09219	6.39455
ENSG00000089123	10.106	9.94453	9.92911	10.1846	10.3026	10.2035	10.1595	10.1818	10.1156	10.0711	10.1215	10.0439	10.1469	10.2389	10.285	10.1378	10.0516	9.79348
ENSG00000089127	5.9029	5.91866	6.12486	5.57635	5.33812	5.54623	5.21838	5.33487	5.14704	5.71311	5.68123	5.55944	5.21475	5.64749	5.34077	5.61436	5.79706	5.65163
ENSG00000089154	13.2178	13.4835	13.7232	13.7248	13.1398	13.5167	12.9896	12.9422	13.0941	13.596	13.3439	13.5138	13.1345	13.3822	13.0354	13.4998	13.6047	13.7896
ENSG00000089157	18.1003	17.9608	17.9293	17.8837	17.9633	17.9683	17.9887	18.036	18.0294	17.8567	18.0941	18.0064	18.0911	18.117	18.1384	18.2359	18.1017	17.9179
ENSG00000089159	12.3187	12.4829	12.6538	12.8104	12.3005	12.6757	12.0355	11.9904	12.1813	12.7944	12.559	12.6896	12.0385	12.2903	12.1227	12.3159	12.3755	12.9769
ENSG00000089163	8.1449	8.01874	8.15844	7.98431	7.90392	7.81852	8.13478	8.21664	8.30892	7.39086	7.82352	7.9635	7.92247	8.06983	8.03507	7.93399	7.84731	7.52818
ENSG00000089169	4.85493	4.85493	4.85493	4.85493	4.85493	4.85493	4.85493	5.13287	4.85493	4.85493	4.85493	4.85493	4.85493	4.85493	5.13632	4.85493	4.85493	4.85493
ENSG00000089177	9.77233	9.99051	10.1631	10.4998	10.2198	10.4156	10.3785	10.3568	10.3456	10.5547	10.3242	10.4099	10.1119	10.3299	9.96439	10.1112	10.1771	10.1676
ENSG00000089195	11.4018	11.4602	11.4644	11.4382	11.447	11.4394	11.0961	11.0922	11.1533	11.1776	10.9649	11.0215	11.069	11.1745	10.9433	11.2232	11.1612	10.8793
ENSG00000089199	5.19289	5.23847	5.12796	5.09763	4.85493	4.85493	4.85493	5.13287	5.26733	5.40244	4.85493	5.45201	5.10969	4.85493	4.85493	4.85493	5.12052	5.25706
ENSG00000089220	15.3763	15.3513	15.3554	15.1556	15.0859	15.1504	15.1525	15.0897	15.1437	15.1948	15.2731	15.2158	14.9117	14.9387	14.7548	15.153	14.9803	14.7834
ENSG00000089234	11.1955	11.1642	11.2747	11.2092	11.1359	11.2212	10.8981	10.8221	10.8507	11.2049	11.0697	11.2412	10.9145	10.9577	10.6657	11.1018	10.9973	10.7103
ENSG00000089248	14.0909	14.0609	14.0798	14.0283	14.0025	13.9778	14.0014	13.9622	14.0325	13.8027	13.8171	13.8419	13.8307	13.8291	13.6499	13.9784	13.9295	13.7312
ENSG00000089250	4.85493	4.85493	4.85493	4.85493	4.85493	4.85493	4.85493	4.85493	4.85493	5.24323	4.85493	4.85493	4.85493	4.85493	4.85493	4.85493	4.85493	4.85493
ENSG00000089280	11.1271	11.2131	11.1541	11.484	11.4647	11.4935	11.3142	11.364	11.5428	11.429	11.4138	11.5434	11.9734	11.888	12.8443	11.8558	11.8745	13.8399
ENSG00000089289	12.0944	12.0028	11.9418	11.7608	11.8241	11.8254	11.7232	11.6942	11.6648	11.9499	12.0818	12.0336	11.7506	11.7721	11.6083	11.9101	11.8373	11.7129
ENSG00000089327	12.194	12.227	12.2468	12.3838	12.2907	12.3504	12.0994	12.0753	12.1664	12.6988	12.6214	12.6022	12.0974	12.2857	12.1295	12.1175	12.2044	12.5831
ENSG00000089335	10.1763	10.0442	9.86617	9.88199	10.2492	10.018	10.3895	10.4218	10.4089	9.97911	10.1073	10.0439	10.6903	10.4671	10.6549	9.89808	9.83698	9.50041
ENSG00000089351	9.88748	10.0108	10.0851	10.0702	9.85627	9.93827	9.72324	9.72926	9.9166	9.74184	9.60892	9.76224	9.6415	9.70392	9.69295	10.0324	10.1561	10.7277
ENSG00000089356	10.9731	10.6515	10.5539	10.4225	10.6584	10.4908	10.2311	10.3257	10.3535	11.1881	11.6042	11.409	10.4094	10.2089	10.584	11.1018	11.1612	11.1228
ENSG00000089472	10.1902	10.1322	10.0041	9.56417	9.68	9.66733	8.59665	8.46742	8.55868	7.95733	8.00123	8.02686	9.56073	9.56089	9.38462	8.97563	8.90103	8.68341
ENSG00000089486	9.64141	9.75983	9.86777	9.87696	9.39893	9.76425	8.70968	8.79395	8.72703	8.79803	8.60575	8.68232	9.43227	9.67958	9.12632	8.89474	8.88304	9.30743
ENSG00000089505	7.02707	6.88467	6.80364	6.85147	6.93422	6.45005	6.69089	6.86301	6.84385	6.93973	7.05385	6.7613	6.86726	6.95127	6.94066	6.68777	6.63853	6.59608
ENSG00000089558	5.09418	5.18733	4.85493	4.85493	4.85493	4.85493	4.85493	5.13287	5.14704	4.85493	5.13371	4.85493	4.85493	4.85493	5.13632	4.85493	5.31366	4.85493
ENSG00000089597	14.2311	14.3892	14.5832	14.6779	14.3497	14.662	14.2095	14.2	14.2385	14.596	14.408	14.5274	14.0855	14.4192	13.9722	14.5063	14.5063	14.687
ENSG00000089639	8.49288	8.64149	8.7522	8.63397	8.2486	8.39912	8.16791	8.30855	8.42424	8.80146	8.57722	8.48877	8.44167	8.34856	8.53275	8.46055	8.6078	9.19469
ENSG00000089682	10.4244	10.4461	10.4547	9.75877	9.91748	9.80127	9.76674	9.79904	9.77466	10.1683	10.0902	10.0314	10.4952	10.3663	10.4342	10.3109	10.3172	10.2096
ENSG00000089685	13.195	13.1367	13.0406	13.4592	13.5767	13.4546	13.4353	13.504	13.5072	13.1512	13.3737	13.2619	13.8037	13.7663	13.8434	13.6078	13.5201	13.2751
ENSG00000089692	5.09418	5.28342	5.24047	5.27432	5.39453	5.50737	5.36758	5.2474	5.62009	5.24323	5.58581	5.60704	5.36249	5.23219	5.41506	5.16795	5.643	5.54704
ENSG00000089693	13.1032	13.1629	13.2398	13.3283	13.0232	13.2015	12.9431	12.9205	13.0573	13.2169	13.0443	13.1137	12.5702	12.795	12.3506	12.9691	13.0516	13.0721
ENSG00000089723	9.5674	9.60816	9.63269	9.1346	8.77645	9.03644	9.51846	9.40579	9.61279	8.25292	8.14229	8.52092	7.46078	7.67977	7.59004	9.65515	9.84008	9.60907
ENSG00000089737	12.9606	13.1144	13.2702	13.2547	12.9343	13.1805	12.4895	12.4871	12.5207	12.8807	12.654	12.7386	12.5468	12.7856	12.2892	12.8311	12.8334	12.6823
ENSG00000089775	9.48777	9.37174	9.55296	9.38414	9.43187	9.51963	9.41868	9.35913	9.45018	9.64434	9.56825	9.51467	9.46409	9.62237	9.4036	9.34763	9.43055	9.39749
ENSG00000089818	11.7653	11.6511	11.6648	11.774	11.9067	11.8376	11.6468	11.696	11.6472	11.8978	12.0393	12.0145	11.8833	11.9199	11.7785	11.7115	11.6527	11.317
ENSG00000089820	6.08477	6.07908	5.95544	5.86508	5.53514	5.74192	5.76864	5.72211	5.4362	5.96299	6.20157	6.10519	5.6115	6.04669	6.16143	5.7799	6.09219	6.20289
ENSG00000089847	8.78281	8.9525	9.14669	8.75461	8.24467	8.58985	9.46094	9.42857	9.4794	8.87487	8.57309	8.6894	8.74677	8.85811	8.66494	8.67964	8.67565	8.50514
ENSG00000089876	12.8811	12.8322	12.819	12.62	12.6163	12.7027	12.7065	12.6469	12.6503	12.7776	12.7287	12.767	12.4108	12.4536	12.1691	12.7417	12.6435	12.32
ENSG00000089902	12.625	12.8404	13.0151	12.8262	12.5063	12.7785	12.3311	12.3461	12.3025	12.8901	12.6484	12.7506	12.3714	12.5169	12.2892	12.6097	12.6794	12.8455
ENSG00000089916	11.4993	11.4416	11.4257	11.5267	11.4842	11.4366	11.2931	11.3318	11.3022	11.4339	11.4405	11.4344	11.4911	11.5588	11.5139	11.3305	11.3223	11.2964
ENSG00000090006	8.71566	8.92058	8.87275	8.8986	8.65799	8.69366	8.74753	8.64196	8.84049	8.69854	8.38343	8.62807	8.79479	8.69722	8.57118	8.4549	8.50153	8.89104
ENSG00000090013	11.5834	11.5132	11.4761	11.1686	11.0998	11.0381	11.4627	11.5554	11.5073	10.974	11.0403	11.06	11.4825	11.4138	11.4533	11.2854	11.2982	11.2741
ENSG00000090020	10.5548	10.7833	10.9861	10.842	10.5017	10.6701	10.4809	10.4631	10.7515	10.9059	10.8262	10.8442	10.4152	10.6364	10.6842	10.6051	10.8108	12.1558
ENSG00000090054	13.6752	13.5236	13.4138	13.3469	13.5692	13.5111	13.5038	13.5576	13.4378	13.5678	13.6769	13.5608	13.6705	13.7021	13.7742	13.6604	13.5511	13.4002
ENSG00000090060	15.0434	15.0902	15.1535	14.8505	14.7955	14.9275	15.0431	15.0161	15.009	14.6948	14.4986	14.5878	14.4596	14.5529	14.4537	14.834	14.7844	15.0324
ENSG00000090061	8.66242	8.7407	8.54179	8.60674	8.68421	8.52314	8.95574	8.89575	8.89221	8.58365	8.83291	8.82089	9.214	9.16952	9.54062	9.16333	9.0615	10.3185
ENSG00000090097	8.55269	8.81704	8.7487	8.95238	8.63127	8.73777	8.80548	8.7292	8.71886	8.66879	8.55229	8.84009	8.55078	8.88884	8.35307	8.1392	8.2477	8.33228
ENSG00000090104	4.85493	4.85493	5.12796	4.85493	4.85493	4.85493	4.85493	4.85493	4.85493	4.85493	4.85493	4.85493	4.85493	4.85493	4.85493	4.85493	4.85493	4.85493
ENSG00000090238	9.68825	9.67331	9.66079	9.86684	9.82139	9.71467	9.9328	9.93399	10.1094	10.7298	10.6955	10.6528	9.82269	9.72105	9.73473	9.55365	9.61765	9.86531
ENSG00000090263	11.7993	11.5483	11.3803	11.3059	11.6244	11.3872	11.7482	11.8488	11.7435	11.1855	11.4467	11.3679	12.0518	11.8582	12.2479	12.0856	12.0987	11.8764
ENSG00000090266	12.6214	12.441	12.3031	12.3095	12.4255	12.3191	12.5214	12.5224	12.6089	12.1199	12.447	12.3538	12.6191	12.5594	12.6923	12.8306	12.7075	12.4621
ENSG00000090273	12.4969	12.667	12.761	12.8683	12.5888	12.8207	12.2104	12.1705	12.2736	12.5205	12.252	12.3943	12.2149	12.3509	12.0821	12.4556	12.536	12.7229
ENSG00000090316	11.6314	11.7877	11.8554	11.9947	11.6795	11.733	11.5273	11.388	11.5809	11.8627	11.6067	11.7685	11.4427	11.4232	11.2706	11.8235	11.8824	11.8475
ENSG00000090339	8.60713	8.78023	8.85335	8.77647	8.65799	8.77558	8.89807	8.8559	8.81008	9.17596	9.19595	9.24208	8.47897	8.66914	8.64507	9.04096	9.03462	9.30743
ENSG00000090372	11.72	11.9098	11.9997	11.9683	11.5976	11.817	11.4608	11.4275	11.5295	12.048	11.822	11.9385	11.3417	11.4175	11.1198	11.6539	11.6952	11.6635
ENSG00000090376	5.70613	5.66042	5.85771	5.6507	5.68429	5.94457	5.80196	5.80213	5.84878	5.52352	5.3363	5.60704	6.09211	5.55581	5.73256	5.29674	5.72385	5.96818
ENSG00000090382	5.09418	5.04712	4.85493	4.85493	4.85493	5.18323	4.85493	4.85493	4.85493	5.12992	5.24857	5.45201	4.85493	4.85493	5.13632	4.85493	4.85493	4.85493
ENSG00000090402	4.85493	4.85493	4.85493	4.85493	4.85493	4.85493	4.85493	4.85493	5.14704	5.12992	4.85493	4.85493	4.85493	4.85493	4.85493	4.85493	4.85493	4.85493
ENSG00000090432	11.197	11.2755	11.2801	11.2632	11.1946	11.2961	10.9428	10.9859	11.0846	11.7337	11.6379	11.7095	10.8975	11.1129	10.9417	11.1556	11.0907	11.1703
ENSG00000090447	9.2242	9.20788	9.31425	9.58748	9.35982	9.42472	9.13749	9.15018	9.35355	8.89746	8.74413	8.67164	9.43794	9.29623	9.55977	9.59	9.77834	9.94372
ENSG00000090470	10.5145	10.6198	10.7789	10.516	10.3332	10.5229	10.0792	10.0054	10.0636	10.7626	10.7355	10.736	10.1561	10.363	10.0451	10.3969	10.3349	10.2901
ENSG00000090487	12.2347	12.1919	12.2128	12.116	12.056	12.1044	11.9305	11.9195	11.9473	12.3008	12.3132	12.3091	11.788	11.9206	11.7538	12.2347	12.1648	12.1407
ENSG00000090512	5.48365	5.61542	5.51883	5.39511	5.44535	5.18323	5.21838	5.40828	4.85493	5.67024	5.72465	5.69352	5.56912	5.38695	5.41506	5.16795	5.12052	4.85493
ENSG00000090520	13.0266	13.0215	13.0211	12.9639	13.0543	12.9653	12.9542	12.9301	12.9697	12.775	12.7504	12.7722	12.8381	12.8267	12.8152	12.9476	12.8847	12.7507
ENSG00000090530	10.002	10.1349	10.1787	10.2326	10.2733	10.2649	10.5642	10.6215	10.6557	11.4056	11.432	11.4239	10.0492	10.1227	9.94025	10.391	10.3447	10.3737
ENSG00000090534	5.52632	5.42815	5.82256	5.9425	5.68429	5.92166	5.65931	5.72211	5.80797	6.30193	6.1233	6.07926	5.75976	5.44892	5.53885	5.47735	5.12052	5.65163
ENSG00000090539	7.24866	7.21866	7.16509	7.39073	7.31381	7.5013	7.85489	7.83767	7.92906	7.76472	7.89866	7.788	6.87912	6.82229	6.64861	7.04694	7.13371	7.47268
ENSG00000090554	5.87744	5.88627	5.89149	5.7181	5.7172	5.65071	5.95151	5.76312	6.15172	5.71311	5.68123	6.22583	5.72532	5.50471	5.88727	5.5495	5.76129	6.39455
ENSG00000090565	10.1852	10.4067	10.5559	10.7075	10.3441	10.4794	10.3471	10.2938	10.3443	10.7783	10.5838	10.6743	10.2232	10.3288	9.93048	10.1095	10.3071	10.5539
ENSG00000090581	10.5309	10.5121	10.5981	10.3334	10.2714	10.3211	10.4383	10.4319	10.4115	10.9725	10.8644	10.9911	10.0712	10.1136	9.97552	10.314	10.3513	10.3613
ENSG00000090612	11.5718	11.3994	11.4191	11.5195	11.8384	11.6801	11.7365	11.7063	11.7116	11.3414	11.5022	11.504	11.847	11.6541	11.8214	11.4783	11.1766	10.9942
ENSG00000090615	12.2829	12.5104	12.6627	12.6568	12.3219	12.472	12.1684	12.1	12.1638	12.7045	12.4651	12.6404	12.3113	12.3474	12.2777	12.3832	12.4463	12.6204
ENSG00000090621	13.3987	13.553	13.6716	13.7176	13.4619	13.6507	13.1632	13.1418	13.1823	13.2762	13.0979	13.1771	13.3188	13.4284	13.3865	13.2339	13.3351	13.6308
ENSG00000090659	4.85493	4.85493	4.85493	5.09763	4.85493	4.85493	4.85493	4.85493	5.14704	4.85493	4.85493	4.85493	4.85493	4.85493	4.85493	4.85493	5.12052	4.85493
ENSG00000090661	11.6942	11.5772	11.5841	11.7962	11.7003	11.7739	11.3837	11.3834	11.4678	11.084	11.1566	11.2364	11.2085	11.2383	11.1191	11.1599	11.0323	10.983
ENSG00000090674	10.7175	10.7938	10.8546	10.7807	10.5717	10.7257	10.7651	10.739	10.7274	11.0143	10.8115	11.0256	10.2319	10.4249	10.2396	10.5469	10.6247	10.942
ENSG00000090686	11.9492	12.0467	12.0117	12.1627	12.0849	12.1529	11.7264	11.6372	11.7405	12.1729	11.9728	12.0783	11.8579	11.8758	11.8889	11.8219	11.9199	11.9426
ENSG00000090776	11.0538	11.1661	11.3235	10.9495	10.6503	10.8331	10.6792	10.4817	10.6289	11.1664	10.9236	11.0983	10.791	10.778	10.6881	10.8482	10.8413	11.0842
ENSG00000090857	9.71317	9.79537	9.99825	9.97562	9.75037	10.0106	10.3905	10.3485	10.3911	10.1984	10.0627	10.1563	10.5132	10.6834	10.5798	9.91658	9.74562	10.269
ENSG00000090861	13.4438	13.6382	13.8424	13.9648	13.5036	13.9043	13.4429	13.4244	13.5728	13.5575	13.343	13.5226	13.309	13.6364	13.2588	13.6155	13.6748	13.9556
ENSG00000090863	12.5227	12.7251	12.8678	12.9385	12.669	12.8747	12.4161	12.3966	12.5078	12.98	12.7982	12.8877	12.4048	12.5438	12.3166	12.3865	12.44	12.5777
ENSG00000090889	11.3441	11.5456	11.6155	11.8068	11.5757	11.7359	11.0166	11.0772	11.145	11.6618	11.5384	11.6002	11.4085	11.6098	11.1538	11.2486	11.2454	11.0306
ENSG00000090905	11.017	11.1459	11.2509	11.394	11.2106	11.3226	10.9881	10.9328	11.0453	11.5188	11.4573	11.416	11.4506	11.5021	11.3715	11.0319	11.1949	11.3067
ENSG00000090924	9.3497	9.33076	9.5649	9.61798	9.30284	9.54314	9.36303	9.40579	9.28899	9.92375	9.73737	9.7739	9.31192	9.32791	9.24689	9.29824	9.55102	9.98944
ENSG00000090932	7.60557	7.62296	7.71295	7.48893	7.35913	7.42545	7.98857	7.89848	8.07167	7.26361	7.07834	7.17592	7.74214	7.72889	7.95928	7.62374	7.82204	7.63289
ENSG00000090971	10.5153	10.5278	10.5449	10.8238	10.6657	10.7511	10.5277	10.533	10.6407	10.3425	10.3484	10.331	10.3794	10.4343	10.2901	10.6912	10.6452	10.5967
ENSG00000090975	9.60192	9.64668	9.64774	9.25219	9.06698	9.28698	9.75753	9.73109	9.86223	9.59397	9.35518	9.45588	8.9218	9.0766	9.25736	9.77949	9.94178	10.7713
ENSG00000090989	11.8585	11.8358	11.8594	11.5331	11.5884	11.6634	11.8335	11.7789	11.7757	11.755	11.669	11.7129	11.6082	11.5584	11.2974	11.4354	11.3245	11.0117
ENSG00000091009	12.1072	12.2383	12.3368	12.3148	12.1461	12.3766	11.7977	11.7298	11.757	12.2373	11.9313	12.0043	11.8736	12.0569	11.7571	12.0097	12.0352	12.017
ENSG00000091010	5.09418	5.12653	4.85493	5.19776	5.09737	5.46587	4.85493	4.85493	4.85493	5.12992	4.85493	5.31874	5.10969	5.12207	5.13632	5.39499	5.23001	4.85493
ENSG00000091039	12.8674	12.8536	12.8258	12.9234	13.0965	13.1104	12.6997	12.6884	12.5422	13.04	12.9807	12.8402	12.905	12.9658	12.9248	12.5544	12.2315	12.113
ENSG00000091073	9.06097	9.13433	9.1253	9.42614	8.99678	9.21557	9.03174	8.87264	9.06622	9.33787	8.96754	9.30319	8.9245	8.97439	8.74174	9.18048	9.27172	9.86531
ENSG00000091106	6.30763	5.85265	6.1755	5.61452	5.7172	5.42115	5.61899	5.47266	5.92506	5.57604	5.72465	5.60704	5.36249	5.55581	5.25224	6.17543	6.14168	5.54704
ENSG00000091127	12.0476	12.0497	12.0847	12.0633	12.0325	12.1306	11.7054	11.6814	11.7264	11.3314	11.1106	11.2352	11.8512	11.869	11.5862	11.7899	11.7084	11.504
ENSG00000091128	6.27358	6.32867	6.39796	5.9907	5.86403	5.89816	5.95151	6.03514	6.02873	7.4986	7.35146	7.42339	6.22333	6.14874	6.10679	5.82816	6.01302	5.89935
ENSG00000091129	7.20882	7.3232	7.51763	6.78405	6.95453	6.85966	7.48935	7.62147	7.40599	7.79988	7.60348	7.5638	7.2733	7.39513	7.39004	6.35463	6.75706	7.02979
ENSG00000091136	15.5201	15.7533	15.8929	15.7313	15.4045	15.6386	15.4405	15.3692	15.4514	15.7767	15.6036	15.7342	15.364	15.5926	15.235	15.2496	15.2974	15.2399
ENSG00000091137	6.30763	6.2518	6.51298	6.25702	6.25561	6.33266	6.25675	6.55831	6.09211	6.38766	6.1233	6.4883	6.1598	6.36739	5.95537	6.76821	6.5072	6.66802
ENSG00000091138	4.85493	5.04712	4.85493	4.85493	4.85493	4.85493	4.85493	4.85493	4.85493	4.85493	4.85493	5.12348	4.85493	4.85493	4.85493	4.85493	4.85493	4.85493
ENSG00000091140	13.3005	13.2133	13.1722	13.1249	13.1779	13.2179	12.9026	12.8845	12.9098	12.8791	12.9217	12.8684	13.0493	13.0591	12.9797	12.8024	12.6297	12.4488
ENSG00000091157	10.1971	10.2846	10.4354	10.4068	10.2356	10.4733	10.1906	10.1286	10.0875	10.5728	10.3887	10.5158	10.3725	10.4291	10.2709	10.3356	10.3238	10.3005
ENSG00000091164	12.6138	12.4169	12.2634	12.2067	12.4945	12.2802	12.6669	12.6978	12.6583	11.885	12.1209	12.026	12.8254	12.6029	13.0386	12.7708	12.7172	12.6738
ENSG00000091181	5.3318	5.18733	4.85493	4.85493	4.85493	4.85493	5.11226	5.13287	4.85493	4.85493	5.24857	4.85493	4.85493	5.12207	4.85493	5.16795	5.12052	4.85493
ENSG00000091262	6.38846	6.26312	6.1755	6.12231	5.80838	6.09102	6.29667	6.17241	6.45288	7.72865	7.72916	7.80789	7.77891	7.76966	7.8514	8.11062	8.14514	8.31171
ENSG00000091317	14.4613	14.4282	14.3913	14.2338	14.3858	14.3734	14.016	14.0391	13.9891	14.4908	14.4468	14.3941	14.2985	14.3397	14.2964	14.303	14.159	13.8921
ENSG00000091409	14.5513	14.7507	14.8423	14.8244	14.7216	14.7965	14.7501	14.7005	14.7637	15.6143	15.4323	15.5199	14.7985	14.9765	14.6904	14.7931	14.81	14.6534
ENSG00000091428	6.23842	6.29638	6.29237	6.58407	6.54098	6.6065	6.75893	6.8487	6.43066	6.71033	6.86825	6.74682	6.01952	6.17273	5.85117	6.23852	6.47196	6.09241
ENSG00000091436	10.0506	10.0721	10.2519	10.7046	10.7009	10.6985	10.3109	10.3437	10.343	10.8835	10.7555	10.7546	9.96019	9.94166	9.84636	10.2969	10.2217	10.0767
ENSG00000091482	5.19289	5.18733	4.85493	5.09763	5.09737	5.08733	5.11226	4.85493	5.14704	4.85493	5.24857	4.85493	5.21475	5.12207	5.13632	4.85493	5.12052	5.42182
ENSG00000091483	13.2124	13.2453	13.2166	13.3296	13.2785	13.3214	13.0435	13.0423	13.0317	12.9112	12.8204	12.8748	12.9186	13.0266	12.6491	13.0388	12.9863	12.582
ENSG00000091490	9.76573	9.97658	10.1657	10.2801	10.1836	10.3109	10.0693	10.0934	10.1	10.5738	10.4255	10.5949	9.91083	10.0594	9.88398	10.1877	10.2604	10.321
ENSG00000091513	6.10528	6.27432	6.07158	6.0587	6.12102	6.18379	5.8947	5.90943	6.23516	5.52352	5.24857	5.31874	5.82453	5.83684	5.85117	5.99827	5.79706	5.82477
ENSG00000091527	14.1022	14.3817	14.5307	14.8355	14.6039	14.7856	13.9333	13.9046	13.9515	14.5471	14.2739	14.3817	14.0225	14.1954	13.8391	13.9327	13.9645	13.741
ENSG00000091536	5.87744	5.59179	5.66456	5.57635	5.68429	5.18323	5.86488	5.8394	5.84878	5.71311	5.68123	5.77107	5.68929	5.60318	5.81349	5.5495	5.76129	5.74295
ENSG00000091542	12.2273	12.3848	12.4818	12.7194	12.311	12.5315	12.1166	12.0678	12.2214	12.4928	12.2424	12.3618	12.0792	12.2354	11.9073	12.229	12.2616	12.2613
ENSG00000091583	4.85493	4.85493	4.85493	4.85493	4.85493	4.85493	4.85493	4.85493	4.85493	4.85493	4.85493	4.85493	4.85493	4.85493	5.13632	4.85493	4.85493	4.85493
ENSG00000091592	6.63999	6.60115	6.69862	6.81821	7.03274	6.6307	6.86065	6.99799	6.70919	6.36684	6.38601	6.39444	6.90251	7.07971	6.82582	6.1424	6.48971	6.43774
ENSG00000091622	7.00837	6.95613	7.09808	6.7128	6.69876	6.58181	6.66259	6.80476	6.87538	7.00373	6.76428	6.89764	6.94804	7.11266	7.02054	6.99906	6.96507	7.22482
ENSG00000091640	11.3639	11.233	11.2366	11.6219	11.501	11.5829	11.5132	11.4538	11.5965	11.5526	11.4865	11.4645	11.2853	11.3022	11.0205	11.4016	11.2965	11.0902
ENSG00000091651	11.2794	11.1754	11.0624	11.2127	11.3584	11.2284	11.1737	11.2358	11.2796	11.122	11.2456	11.2035	11.6032	11.5159	11.5511	11.4312	11.3745	10.9337
ENSG00000091656	6.22041	6.00949	6.09857	6.78405	6.30848	6.6307	6.27689	6.40279	6.33719	5.40244	5.13371	4.85493	5.79278	5.96252	5.85117	5.99827	6.09219	6.20289
ENSG00000091664	4.85493	4.85493	4.85493	4.85493	4.85493	4.85493	5.11226	4.85493	4.85493	5.12992	5.13371	4.85493	4.85493	4.85493	4.85493	4.85493	4.85493	4.85493
ENSG00000091704	4.85493	4.85493	4.85493	4.85493	4.85493	5.08733	4.85493	4.85493	4.85493	5.12992	4.85493	5.12348	4.85493	4.85493	4.85493	4.85493	4.85493	4.85493
ENSG00000091732	11.0854	11.0279	11.1403	11.1183	11.1385	11.1407	10.8911	10.9391	10.9241	10.9334	10.9468	10.9366	11.0775	11.2161	10.8436	11.1547	11.0056	10.7917
ENSG00000091831	5.43766	5.39576	5.51883	5.19776	5.19739	5.50737	5.11226	5.2474	5.35917	5.12992	5.63512	5.65157	5.21475	5.31632	5.41506	5.39499	5.23001	4.85493
ENSG00000091844	5.95177	5.76229	5.92403	5.86508	6.01271	5.84921	6.98846	7.30532	7.25149	5.57604	5.63512	5.50809	6.20257	6.09901	6.37754	5.7799	5.643	5.74295
ENSG00000091879	6.12538	6.47753	6.66691	7.12641	6.74714	6.90855	5.97866	5.8394	5.88774	6.20895	6.15005	6.13047	5.47499	5.96252	5.88727	6.17543	6.21173	6.09241
ENSG00000091947	11.0597	10.9985	10.9203	10.7894	10.7736	10.8343	11.2045	11.1495	11.2517	10.7226	10.8115	10.8203	10.8657	10.9764	10.7897	11.2623	11.1216	10.9371
ENSG00000091972	8.55884	8.36853	8.35611	8.08929	8.17207	8.16737	8.41223	8.14635	7.97822	8.12116	7.98256	8.12999	7.0656	6.90123	6.85551	9.14598	9.09311	9.17217
ENSG00000091986	6.86938	6.72089	6.91383	7.97956	7.99127	7.93121	8.16791	8.04881	8.19526	8.51836	8.27054	8.54066	7.46078	7.36851	7.20124	7.20897	7.34776	7.2473
ENSG00000092010	11.6669	11.5109	11.4457	11.4219	11.585	11.5387	11.516	11.5595	11.5787	11.8388	12.0665	11.9237	11.7177	11.803	11.5991	11.8579	11.8163	11.5196
ENSG00000092020	11.0076	10.8691	10.7435	10.7617	10.9744	10.8614	11.262	11.2927	11.2699	10.7298	10.896	10.8622	11.5441	11.4016	11.5846	11.1224	11.0591	10.8009
ENSG00000092036	11.535	11.4147	11.3576	11.374	11.3962	11.3844	11.4608	11.5435	11.4378	11.2506	11.4167	11.2988	11.5653	11.5104	11.4407	11.5823	11.4925	11.2702
ENSG00000092051	4.85493	4.85493	4.85493	4.85493	5.09737	4.85493	4.85493	4.85493	5.14704	4.85493	4.85493	5.38973	4.85493	4.85493	4.85493	4.85493	5.12052	4.85493
ENSG00000092054	4.85493	5.12653	5.32643	4.85493	4.85493	4.85493	4.85493	5.13287	5.14704	4.85493	5.24857	4.85493	4.85493	4.85493	4.85493	5.16795	5.12052	4.85493
ENSG00000092067	5.19289	5.18733	4.85493	5.09763	4.85493	4.85493	5.29947	5.47266	5.35917	4.85493	4.85493	5.23417	5.21475	5.12207	4.85493	5.39499	4.85493	4.85493
ENSG00000092068	13.9792	14.1132	14.2852	14.1254	13.7658	14.0904	14.075	14.0482	14.1762	13.8789	13.7239	13.8017	13.5152	13.7337	13.6922	13.9634	14.0487	15.0486
ENSG00000092094	11.238	11.17	11.0582	11.5953	11.6967	11.6432	11.2566	11.2538	11.2468	11.4106	11.5113	11.505	11.3686	11.3281	11.2254	11.2033	11.1943	10.983
ENSG00000092096	9.69243	9.86791	9.88851	9.42787	9.20187	9.35833	9.27745	9.16383	9.2069	9.1995	8.96126	9.0135	8.80361	8.92782	8.71533	9.17022	9.21062	9.38776
ENSG00000092098	11.1435	11.313	11.2891	11.2472	10.9732	11.2374	10.882	10.7687	10.8955	11.1295	10.9641	11.1355	10.7408	10.9432	10.643	10.9792	11.0431	11.317
ENSG00000092108	12.7554	12.6512	12.4617	12.5371	12.7168	12.5652	12.6832	12.6565	12.5716	12.4575	12.4411	12.4508	12.658	12.5315	12.5366	12.5983	12.4872	12.225
ENSG00000092140	12.0449	11.9046	11.7008	12.0177	12.2628	12.1875	12.0693	12.0897	11.9577	11.6214	11.7416	11.6484	12.3231	12.2649	12.5148	12.3194	12.1694	11.964
ENSG00000092148	13.4912	13.7306	13.9524	13.8684	13.5754	13.8152	13.3982	13.3223	13.4229	14.0348	13.8054	13.9973	13.4001	13.5603	13.2222	13.5619	13.594	13.3972
ENSG00000092199	16.2706	16.1634	16.0921	16.1752	16.2441	16.2388	16.0455	16.0623	16.0684	15.8802	16.0118	15.927	16.2418	16.2139	16.1298	16.2633	16.0759	15.7721
ENSG00000092200	6.7826	6.80188	6.74471	6.58407	6.49807	6.46391	6.92032	6.95896	6.72684	6.40811	6.7487	6.65619	6.64648	6.70872	6.64861	6.57921	6.39811	6.43774
ENSG00000092201	13.5121	13.768	13.9475	14.0832	13.7347	13.9826	13.1445	13.1184	13.1935	13.7295	13.4506	13.5443	13.3768	13.5686	13.1333	13.4043	13.4597	13.3118
ENSG00000092203	12.7157	12.7447	12.7788	12.6284	12.4535	12.6297	12.4249	12.4234	12.4464	12.6917	12.6184	12.6728	12.1914	12.3542	12.0171	12.4329	12.3615	12.3757
ENSG00000092208	11.0314	10.7332	10.5678	10.6393	11.1222	10.9023	11.0231	11.186	11.0743	10.3681	10.7327	10.6024	11.7192	11.472	11.963	11.3758	11.4475	11.0902
ENSG00000092295	10.0364	10.1289	10.3122	9.98267	9.45903	9.80977	9.50015	9.65205	9.70838	10.3588	10.1793	10.1927	9.45107	9.78272	9.27293	9.67704	9.89183	10.0523
ENSG00000092330	11.2347	11.0375	10.9861	11.0316	10.9872	11.0693	11.0063	11.0207	11.055	11.0938	11.2912	11.2219	11.0829	11.1732	10.9489	10.9555	10.8817	10.6787
ENSG00000092345	5.38749	5.04712	5.51883	5.09763	5.09737	5.46587	5.29947	5.2474	5.26733	5.52352	5.24857	5.73325	4.85493	5.23219	4.85493	4.85493	5.12052	5.54704
ENSG00000092377	4.85493	4.85493	4.85493	5.09763	4.85493	4.85493	4.85493	5.13287	4.85493	4.85493	4.85493	4.85493	4.85493	4.85493	4.85493	4.85493	4.85493	4.85493
ENSG00000092421	14.5089	14.636	14.6975	14.5123	14.3522	14.4711	14.6182	14.5795	14.6795	14.2712	14.1437	14.1796	14.5195	14.6287	14.6811	14.4006	14.4462	15.0172
ENSG00000092439	12.8168	12.7589	12.6838	12.7434	12.9501	12.8762	12.8661	12.9098	12.8368	13.4914	13.4974	13.5434	12.9782	12.9225	12.9688	12.6847	12.6561	12.4817
ENSG00000092445	13.077	13.1675	13.3021	12.7902	12.5051	12.7539	12.8656	12.7695	12.8347	13.3276	13.1195	13.3521	11.7672	11.9622	11.492	13.232	13.2944	13.307
ENSG00000092470	10.8954	10.9509	10.9265	11.2695	11.226	11.2347	10.7544	10.8785	10.9018	11.4724	11.4957	11.5579	11.4469	11.5565	11.2757	11.0535	10.9798	10.6404
ENSG00000092529	6.53474	6.76572	6.37763	6.10155	6.42286	6.2525	6.99948	6.81958	6.72684	6.72596	7.04144	7.1226	6.1814	6.36739	6.39914	6.57921	6.35932	6.51956
ENSG00000092531	13.1863	13.0394	12.9323	12.9726	13.21	13.12	13.2471	13.3044	13.2317	13.7925	13.9336	13.7463	13.2384	13.2011	13.2917	13.0899	12.9506	12.7445
ENSG00000092607	5.26838	4.85493	5.12796	5.09763	4.85493	5.18323	4.85493	5.40828	5.14704	4.85493	4.85493	5.31874	4.85493	4.85493	4.85493	4.85493	5.23001	4.85493
ENSG00000092621	13.1336	13.2848	13.436	13.7875	13.4182	13.7153	13.2808	13.2776	13.3609	13.457	13.2645	13.4112	13.0822	13.3353	12.7494	13.0369	13.0565	13.1663
ENSG00000092758	12.9308	13.251	13.2682	12.8721	12.5761	12.426	12.1994	12.0363	12.2747	12.2929	11.9317	12.1371	12.5572	12.2602	12.3063	12.979	13.0691	13.1649
ENSG00000092820	15.4424	15.6637	15.8136	15.5808	15.1663	15.4455	15.0066	14.98	15.0719	15.9621	15.5987	15.7447	14.9336	15.2024	14.6918	15.2508	15.2961	15.2527
ENSG00000092841	16.319	16.0883	15.8754	15.8661	16.1479	15.9511	16.1653	16.2514	16.1661	16.2746	16.649	16.4268	16.5952	16.4139	16.7194	16.4937	16.3689	16.116
ENSG00000092847	12.6553	12.8853	13.0532	12.6175	12.3054	12.5704	12.3081	12.3184	12.4215	11.6847	11.5457	11.5875	12.1252	12.3111	12.1945	13.2164	13.2979	13.693
ENSG00000092850	5.99818	6.24036	5.89149	5.57635	5.44535	5.74192	5.65931	5.33487	5.56449	5.24323	5.40993	5.45201	5.68929	5.60318	5.68876	5.47735	5.59893	5.25706
ENSG00000092853	10.9924	11.3004	11.4403	11.6812	11.433	11.5705	10.889	10.789	10.946	11.3926	11.0921	11.1655	11.3979	11.4543	11.2107	11.189	11.2727	11.2232
ENSG00000092871	10.9879	11.0364	11.2033	11.2613	11.0149	11.2473	10.4004	10.4104	10.4365	10.6025	10.5663	10.5482	10.7829	10.8529	10.5322	11.0366	10.9763	10.9602
ENSG00000092929	10.9087	11.1609	11.3633	12.0365	11.5325	11.7683	10.4063	10.2764	10.4623	12.8083	12.5468	12.706	10.8796	11.0074	10.7477	11.1495	11.3873	11.6534
ENSG00000092931	11.2955	11.3031	11.2071	11.1311	11.1819	11.2088	11.2274	11.2989	11.2297	11.68	11.7204	11.745	11.246	11.3503	11.286	11.3743	11.3328	11.1066
ENSG00000092964	12.4651	12.6926	12.9533	12.728	12.2786	12.6575	12.1238	12.0757	12.2232	13.3954	13.0781	13.195	12.4684	12.7406	12.2895	11.5544	11.6767	11.6635
ENSG00000092969	5.97526	6.28541	6.19992	6.76075	6.68636	6.76662	6.31609	6.80476	6.84385	9.27774	8.98313	9.07144	6.57324	6.86237	6.57727	6.62381	6.47196	6.63258
ENSG00000092978	10.7908	10.7604	10.7574	10.7644	10.9039	10.8385	10.5545	10.5936	10.6048	10.5818	10.5899	10.5138	10.6091	10.5915	10.5704	10.4187	10.315	10.321
ENSG00000093000	13.7711	13.8765	14.0139	13.954	13.815	14.007	13.9635	13.9312	13.9422	13.6507	13.4596	13.5451	13.6526	13.8508	13.5694	13.5755	13.5405	13.458
ENSG00000093009	10.9348	10.8411	10.7933	10.9555	10.9878	10.9265	11.0528	11.0786	11.1691	10.5074	10.5106	10.5168	10.9884	11.0143	10.729	10.6995	10.6854	10.2979
ENSG00000093010	10.7106	10.6803	10.6569	10.6548	10.5025	10.5088	11.0141	10.9184	10.9753	10.728	10.5549	10.6654	10.0418	10.0323	9.77898	10.391	10.3994	10.4712
ENSG00000093072	5.60392	5.93443	5.82256	5.7497	5.7172	5.65071	5.80196	5.72211	5.4362	5.52352	5.40993	5.45201	5.6115	5.68923	5.53885	5.82816	6.04013	6.43774
ENSG00000093100	7.97943	8.13278	8.3653	8.37145	8.15122	8.46248	8.61725	8.38553	8.73515	8.55545	8.28072	8.47652	8.2432	8.50399	8.51533	8.10338	8.4121	8.20412
ENSG00000093134	4.85493	4.85493	4.85493	4.85493	4.85493	4.85493	4.85493	4.85493	4.85493	5.12992	4.85493	4.85493	4.85493	5.12207	4.85493	4.85493	4.85493	4.85493
ENSG00000093144	12.1555	12.0494	11.952	11.9642	12.1573	12.0604	12.0333	12.0251	12.0178	11.8886	11.9591	11.8874	12.1484	12.043	12.1062	12.0254	11.8218	11.5417
ENSG00000093167	11.0407	11.1288	11.1012	11.2137	11.2116	11.1759	10.9127	10.8315	10.7614	11.3015	11.0625	11.1206	10.8838	11.0137	10.8067	10.8289	10.862	10.6506
ENSG00000093183	11.1521	11.1485	11.106	11.2216	11.2826	11.3158	11.1166	11.1099	11.1817	11.1769	11.3221	11.2976	11.3427	11.399	11.3132	11.2199	11.0966	10.942
ENSG00000093217	9.53359	9.54093	9.70823	9.23062	9.14021	9.30085	9.45904	9.41495	9.52913	9.31173	9.13312	9.20067	9.12774	9.28474	9.29851	9.60021	9.59578	9.6944
ENSG00000094631	10.7836	10.9617	11.0276	11.049	10.6251	10.8579	10.6279	10.7326	10.7385	10.9793	10.8535	10.9854	10.8775	11.052	10.7384	10.629	10.778	10.6404
ENSG00000094661	4.85493	4.85493	4.85493	4.85493	4.85493	4.85493	4.85493	4.85493	5.26733	4.85493	4.85493	4.85493	4.85493	4.85493	5.13632	4.85493	4.85493	4.85493
ENSG00000094755	5.19289	5.04712	4.85493	5.57635	5.83666	6.09102	5.61899	5.76312	5.76507	5.82927	5.91247	5.9681	5.36249	5.44892	5.25224	4.85493	5.31366	5.25706
ENSG00000094804	13.241	13.2354	13.2388	13.3732	13.2788	13.3547	13.0993	13.0371	13.1365	13.0506	12.989	13.0319	13.1249	13.2335	12.8921	13.1726	13.1061	12.8389
ENSG00000094841	9.69799	9.61102	9.67187	9.55789	9.50211	9.61976	9.61005	9.59483	9.45999	9.37048	9.30899	9.41601	9.48065	9.51053	9.41534	9.41578	9.19615	9.09046
ENSG00000094880	11.9529	12.1314	12.1365	12.1763	11.9747	12.1655	11.7875	11.7091	11.7355	12.1137	11.9128	11.9929	11.7392	11.9772	11.4217	11.8759	11.9033	11.6442
ENSG00000094914	11.7135	11.8098	11.9152	12.0065	11.6367	11.9596	11.3871	11.3717	11.3602	11.8188	11.6369	11.7082	11.2779	11.6745	11.0636	11.5399	11.6332	11.3882
ENSG00000094916	11.7255	11.9744	12.1369	12.279	11.9522	12.1704	11.4618	11.4576	11.5114	12.3486	12.122	12.2029	11.7709	11.9298	11.7616	11.8268	11.8221	12.1056
ENSG00000094963	4.85493	4.85493	4.85493	4.85493	4.85493	4.85493	4.85493	4.85493	4.85493	4.85493	4.85493	4.85493	4.85493	5.31632	4.85493	4.85493	4.85493	4.85493
ENSG00000094975	13.2489	13.2256	13.1288	12.9906	13.1891	13.1335	13.2443	13.2625	13.2331	13.6319	13.6555	13.6183	12.9779	13.0519	13.0718	13.0182	13.0444	13.0097
ENSG00000095002	13.0037	12.9875	12.9827	13.1667	13.226	13.2483	12.7666	12.7217	12.7534	12.7689	12.6162	12.6812	13.016	13.0611	12.7019	12.667	12.5633	12.1856
ENSG00000095015	12.5317	12.6295	12.7705	12.5925	12.448	12.662	12.3681	12.3166	12.2642	12.8869	12.7257	12.7185	12.2927	12.4594	12.2046	12.3136	12.2433	12.212
ENSG00000095059	11.2077	11.0543	11.0067	11.0219	11.0449	11.0898	11.0547	11.0937	11.0854	11.0521	11.1071	11.1899	11.2615	11.3181	11.0769	10.8472	10.9041	10.6906
ENSG00000095066	10.3183	10.3952	10.4865	10.5417	10.2237	10.3372	10.1745	10.0834	10.2144	10.4487	10.3157	10.4561	10.1967	10.1123	10.1042	10.4144	10.4969	10.5989
ENSG00000095110	4.85493	4.85493	4.85493	4.85493	4.85493	4.85493	4.85493	4.85493	4.85493	4.85493	4.85493	4.85493	4.85493	4.85493	5.13632	4.85493	4.85493	4.85493
ENSG00000095139	13.2446	13.3708	13.4288	13.3278	13.1406	13.309	12.9375	12.8946	12.9835	13.3157	13.1621	13.2232	12.89	13.0232	12.6964	12.9931	13.0132	13.0675
ENSG00000095203	11.2404	11.3845	11.5094	11.4322	11.2235	11.4319	11.6571	11.5698	11.5284	12.0328	11.8544	11.9064	11.0653	11.2729	10.9006	11.3305	11.4712	11.2569
ENSG00000095209	11.3993	11.2577	11.1302	11.2335	11.5229	11.3864	11.5625	11.6406	11.6048	10.7895	10.9742	10.7829	11.8611	11.8034	12.1433	12.0367	11.9391	11.7988
ENSG00000095261	11.5245	11.6302	11.7004	11.8068	11.6849	11.8594	11.4035	11.3839	11.4871	11.9239	11.6975	11.7997	11.5033	11.5838	11.2706	11.5379	11.5203	11.5515
ENSG00000095303	5.48365	5.66042	5.51883	5.57635	5.44535	5.58287	5.21838	5.2474	5.35917	5.96299	6.03851	6.10519	5.29505	5.44892	5.13632	4.85493	4.85493	5.25706
ENSG00000095319	12.0471	12.2777	12.4818	12.5559	12.1336	12.4287	11.707	11.6753	11.7884	12.3561	12.1025	12.2643	11.9789	12.2675	11.8073	12.0563	12.1996	12.3745
ENSG00000095321	12.0777	12.2655	12.3489	12.2798	11.8198	12.0667	11.5101	11.4659	11.4877	11.7085	11.4717	11.6552	11.3779	11.5674	11.1711	11.8311	11.9955	12.26
ENSG00000095370	5.60392	5.63828	5.61934	5.68516	5.57559	5.77009	5.76864	5.87511	5.71974	5.32979	5.58581	5.50809	5.72532	5.50471	5.64226	5.29674	5.501	5.25706
ENSG00000095380	11.808	11.8058	11.8018	11.9351	11.7666	11.8594	11.8674	11.8336	11.8682	11.6482	11.6097	11.5766	11.3512	11.4393	11.2033	11.7109	11.565	11.3906
ENSG00000095383	9.95866	10.1156	10.2884	10.2943	9.94534	10.1054	10.0817	9.99167	10.0953	11.2178	10.9905	11.1905	9.67066	9.99191	9.49491	10.038	10.1771	10.2531
ENSG00000095397	6.75994	6.81606	6.58383	6.91549	6.69876	6.71179	6.95484	6.81958	7.17943	7.37204	6.99057	6.98511	6.64648	6.53322	6.7323	6.91512	7.00059	7.17868
ENSG00000095485	12.0822	11.9007	11.8411	11.9857	12.1153	12.0424	11.922	11.954	11.9706	11.6576	11.8787	11.8103	12.2319	12.1721	12.1839	12.023	11.8489	11.5208
ENSG00000095539	7.55009	7.37489	7.6381	7.24495	7.08847	7.23752	7.45857	7.40336	7.47711	7.88082	7.79516	7.74045	7.07578	7.33218	7.44755	7.27656	7.48455	7.7458
ENSG00000095564	12.2138	12.2432	12.2864	12.3415	12.2776	12.3594	12.169	12.2231	12.1697	12.1164	12.0471	12.1493	12.3586	12.3382	12.3346	12.2486	12.2976	12.0877
ENSG00000095574	9.09302	8.98371	8.95086	9.2047	9.35621	9.30257	9.31565	9.23796	9.43286	9.51079	9.65238	9.34179	9.65939	9.69874	9.9628	9.6576	9.61945	10.2769
ENSG00000095585	7.14249	7.14413	7.1867	6.57041	6.60923	6.77731	6.64819	6.64608	6.5171	6.85849	6.7487	6.99713	6.24369	6.60002	5.92196	7.10818	7.15465	6.92022
ENSG00000095587	5.52632	5.74296	5.39857	5.68516	5.39453	5.42115	5.65931	5.53061	5.56449	5.57604	5.63512	5.55944	5.29505	5.60318	5.41506	5.5495	5.501	5.54704
ENSG00000095596	5.56626	5.79962	5.66456	5.57635	5.53514	5.46587	5.80196	5.76312	5.84878	5.57604	5.3363	5.55944	5.21475	5.12207	5.13632	4.85493	5.501	5.54704
[truncated: 45,579 more rows]
