# Supplementary material for: Functional heterogeneity in trophoblast stem cells derived from recurrent pregnancy loss products of conception
Source: Mol Hum Reprod. 2026 May 29;32(2):gaag033. doi: 10.1093/molehr/gaag033 (PMC13293087; doi:10.1093/molehr/gaag033)
Supplement: gaag033_Supplementary_Data [file gaag033_supplementary_data.zip › Supplementary Table S3_DESeq2_DE_results.xlsx]

## Sheet: Supplementary Table S3
Supplementary Table S3. DESeq2_DE_results
UniqueID	logFC	P.Value	Adj.P.Value	comparison	test
ENSG00000000003	0.170054	0.126231	0.249271	condition_R002_Control	R002_vs_Control
ENSG00000000419	0.327772	0.00463902	0.0164268	condition_R002_Control	R002_vs_Control
ENSG00000000457	0.216249	0.00107768	0.00461535	condition_R002_Control	R002_vs_Control
ENSG00000000460	-0.301886	7.48232073236653e-05	0.000435277	condition_R002_Control	R002_vs_Control
ENSG00000001036	0.0228785	0.705879	0.825913	condition_R002_Control	R002_vs_Control
ENSG00000001084	-0.402463	4.56233731042218e-06	3.47030550693214e-05	condition_R002_Control	R002_vs_Control
ENSG00000001167	-0.285288	0.000279899	0.00140542	condition_R002_Control	R002_vs_Control
ENSG00000001460	-0.328139	0.00241641	0.00936311	condition_R002_Control	R002_vs_Control
ENSG00000001461	0.338467	0.000131007	0.000718256	condition_R002_Control	R002_vs_Control
ENSG00000001497	-0.504609	4.45707236777251e-08	4.99706041964539e-07	condition_R002_Control	R002_vs_Control
ENSG00000001561	-0.185472	0.0539497	0.128351	condition_R002_Control	R002_vs_Control
ENSG00000001617	0.160966	0.305847	0.477322	condition_R002_Control	R002_vs_Control
ENSG00000001626	0.580317	0.0189483	0.0539846	condition_R002_Control	R002_vs_Control
ENSG00000001629	-0.307582	1.30143124965804e-07	1.34764807001865e-06	condition_R002_Control	R002_vs_Control
ENSG00000001630	0.051644	0.406903	0.580301	condition_R002_Control	R002_vs_Control
ENSG00000001631	-0.210354	0.00283727	0.0107559	condition_R002_Control	R002_vs_Control
ENSG00000002016	-0.230908	0.0046583	0.0164865	condition_R002_Control	R002_vs_Control
ENSG00000002330	0.282807	0.00113771	0.00484081	condition_R002_Control	R002_vs_Control
ENSG00000002549	0.210282	0.0249107	0.0679377	condition_R002_Control	R002_vs_Control
ENSG00000002586	-0.01791	0.693725	0.817117	condition_R002_Control	R002_vs_Control
ENSG00000002587	0.61689	5.77491015775612e-08	6.35773806628465e-07	condition_R002_Control	R002_vs_Control
ENSG00000002726	0.587837	0.0181369	0.0519987	condition_R002_Control	R002_vs_Control
ENSG00000002745	0.347268	0.0649525	0.149179	condition_R002_Control	R002_vs_Control
ENSG00000002822	-0.456377	0.00031318	0.00155368	condition_R002_Control	R002_vs_Control
ENSG00000002834	-0.685666	6.9078616672253e-08	7.48006818090445e-07	condition_R002_Control	R002_vs_Control
ENSG00000002919	0.0867118	0.128097	0.251976	condition_R002_Control	R002_vs_Control
ENSG00000003056	-0.0883053	0.0671139	0.153219	condition_R002_Control	R002_vs_Control
ENSG00000003096	-0.133549	0.274546	0.44239	condition_R002_Control	R002_vs_Control
ENSG00000003137	-0.00488769	0.975475	0.988232	condition_R002_Control	R002_vs_Control
ENSG00000003147	0.191126	0.0131974	0.0396978	condition_R002_Control	R002_vs_Control
ENSG00000003249	-0.558109	9.67938128882448e-07	8.4734403663764e-06	condition_R002_Control	R002_vs_Control
ENSG00000003393	-0.223238	0.000567873	0.00262669	condition_R002_Control	R002_vs_Control
ENSG00000003400	-0.133359	0.108983	0.223262	condition_R002_Control	R002_vs_Control
ENSG00000003402	-0.250713	6.95403780627403e-06	5.06990941650384e-05	condition_R002_Control	R002_vs_Control
ENSG00000003436	0.244528	0.00360484	0.013199	condition_R002_Control	R002_vs_Control
ENSG00000003509	-0.0829299	0.397024	0.57044	condition_R002_Control	R002_vs_Control
ENSG00000003756	-0.166899	0.0125014	0.0379197	condition_R002_Control	R002_vs_Control
ENSG00000003987	0.536126	3.08367244474459e-17	1.10343035437136e-15	condition_R002_Control	R002_vs_Control
ENSG00000003989	-0.150128	0.00508016	0.0177679	condition_R002_Control	R002_vs_Control
ENSG00000004059	-0.0583086	0.247864	0.410952	condition_R002_Control	R002_vs_Control
ENSG00000004139	0.0775892	0.601339	0.74742	condition_R002_Control	R002_vs_Control
ENSG00000004142	-0.393368	8.82784665809089e-06	6.27948517200275e-05	condition_R002_Control	R002_vs_Control
ENSG00000004399	0.177685	0.106571	0.219598	condition_R002_Control	R002_vs_Control
ENSG00000004455	0.0569103	0.327169	0.499409	condition_R002_Control	R002_vs_Control
ENSG00000004468	0.0866454	0.644228	0.779091	condition_R002_Control	R002_vs_Control
ENSG00000004478	-0.625265	6.34445397968306e-10	9.53087740357609e-09	condition_R002_Control	R002_vs_Control
ENSG00000004487	-0.0155639	0.859957	0.925061	condition_R002_Control	R002_vs_Control
ENSG00000004534	-0.406118	8.95799645285578e-13	1.99359610087746e-11	condition_R002_Control	R002_vs_Control
ENSG00000004660	0.00935457	0.942867	0.971315	condition_R002_Control	R002_vs_Control
ENSG00000004700	-0.261603	0.0129308	0.0390333	condition_R002_Control	R002_vs_Control
ENSG00000004766	-0.0833143	0.332575	0.505287	condition_R002_Control	R002_vs_Control
ENSG00000004777	0.109863	0.547454	0.705736	condition_R002_Control	R002_vs_Control
ENSG00000004779	0.177073	0.182882	0.329946	condition_R002_Control	R002_vs_Control
ENSG00000004809	-0.230794	0.228318	0.387403	condition_R002_Control	R002_vs_Control
ENSG00000004838	0.0152898	0.935011	0.967878	condition_R002_Control	R002_vs_Control
ENSG00000004864	-0.530801	4.19056168670583e-06	3.2205306045256e-05	condition_R002_Control	R002_vs_Control
ENSG00000004866	0.0548743	0.570006	0.722683	condition_R002_Control	R002_vs_Control
ENSG00000004897	-0.347642	1.25536119629237e-05	8.6473420442556e-05	condition_R002_Control	R002_vs_Control
ENSG00000004948	0.103109	0.586334	0.736234	condition_R002_Control	R002_vs_Control
ENSG00000004961	-0.028956	0.705451	0.825686	condition_R002_Control	R002_vs_Control
ENSG00000004975	-0.260415	0.00915653	0.0291967	condition_R002_Control	R002_vs_Control
ENSG00000005001	-0.0136034	0.885969	0.94054	condition_R002_Control	R002_vs_Control
ENSG00000005007	-0.381903	0.00368263	0.0134402	condition_R002_Control	R002_vs_Control
ENSG00000005020	-0.0573957	0.393897	0.567364	condition_R002_Control	R002_vs_Control
ENSG00000005022	-0.151958	0.0146438	0.0433095	condition_R002_Control	R002_vs_Control
ENSG00000005059	0.0408808	0.635796	0.772239	condition_R002_Control	R002_vs_Control
ENSG00000005073	-0.114271	0.499118	0.664226	condition_R002_Control	R002_vs_Control
ENSG00000005075	0.307216	3.42959053196459e-07	3.27477698035237e-06	condition_R002_Control	R002_vs_Control
ENSG00000005100	-0.450275	0.000166642	0.000887908	condition_R002_Control	R002_vs_Control
ENSG00000005102	-0.454133	0.046854	0.114553	condition_R002_Control	R002_vs_Control
ENSG00000005108	-0.504472	3.29888906895232e-06	2.59105223056403e-05	condition_R002_Control	R002_vs_Control
ENSG00000005156	-0.541414	1.71646459496067e-08	2.05081153322483e-07	condition_R002_Control	R002_vs_Control
ENSG00000005175	-0.560987	1.638845298874e-16	5.49471116436982e-15	condition_R002_Control	R002_vs_Control
ENSG00000005187	-0.670477	0.00225335	0.00883327	condition_R002_Control	R002_vs_Control
ENSG00000005189	-0.136517	0.205505	0.359045	condition_R002_Control	R002_vs_Control
ENSG00000005194	-0.136511	0.135418	0.263119	condition_R002_Control	R002_vs_Control
ENSG00000005206	0.047104	0.578008	0.729874	condition_R002_Control	R002_vs_Control
ENSG00000005238	0.123627	0.265526	0.431771	condition_R002_Control	R002_vs_Control
ENSG00000005243	0.063948	0.730167	0.84277	condition_R002_Control	R002_vs_Control
ENSG00000005249	0.1715	0.0596105	0.139341	condition_R002_Control	R002_vs_Control
ENSG00000005302	-0.154964	0.0326218	0.0853835	condition_R002_Control	R002_vs_Control
ENSG00000005339	-0.170267	0.24668	0.409758	condition_R002_Control	R002_vs_Control
ENSG00000005379	-0.00247593	0.988594	0.994799	condition_R002_Control	R002_vs_Control
ENSG00000005381	0.405892	0.0601914	0.140463	condition_R002_Control	R002_vs_Control
ENSG00000005421	1.91785	0.000513872	0.00240732	condition_R002_Control	R002_vs_Control
ENSG00000005436	0.101505	0.220635	0.378146	condition_R002_Control	R002_vs_Control
ENSG00000005448	0.204821	0.0122838	0.0373442	condition_R002_Control	R002_vs_Control
ENSG00000005469	-0.706743	4.28039337901677e-26	2.83319840629427e-24	condition_R002_Control	R002_vs_Control
ENSG00000005471	-0.405628	0.00893424	0.0286011	condition_R002_Control	R002_vs_Control
ENSG00000005483	-0.153177	0.160108	0.298563	condition_R002_Control	R002_vs_Control
ENSG00000005486	-0.330275	0.000624677	0.00285432	condition_R002_Control	R002_vs_Control
ENSG00000005700	-0.411058	6.19899578985324e-11	1.0849974195313e-09	condition_R002_Control	R002_vs_Control
ENSG00000005801	0.0735981	0.491444	0.657271	condition_R002_Control	R002_vs_Control
ENSG00000005810	-0.241236	0.0129986	0.0392045	condition_R002_Control	R002_vs_Control
ENSG00000005812	-0.0989957	0.26354	0.429714	condition_R002_Control	R002_vs_Control
ENSG00000005844	0.559375	0.0203266	0.0572405	condition_R002_Control	R002_vs_Control
ENSG00000005882	-0.324261	0.00267987	0.0102256	condition_R002_Control	R002_vs_Control
ENSG00000005884	-0.340944	0.000982943	0.00424312	condition_R002_Control	R002_vs_Control
ENSG00000005889	-0.145036	0.00246207	0.00950607	condition_R002_Control	R002_vs_Control
ENSG00000005893	0.203286	0.00485452	0.0171018	condition_R002_Control	R002_vs_Control
ENSG00000005961	-0.104441	0.410445	0.583686	condition_R002_Control	R002_vs_Control
ENSG00000005981	0.072002	0.644844	0.779672	condition_R002_Control	R002_vs_Control
ENSG00000006007	0.0634996	0.289148	0.458555	condition_R002_Control	R002_vs_Control
ENSG00000006015	0.163124	0.094206	0.199784	condition_R002_Control	R002_vs_Control
ENSG00000006016	0.947402	9.19038665267394e-22	4.61105573746347e-20	condition_R002_Control	R002_vs_Control
ENSG00000006025	0.472038	0.0292389	0.0778664	condition_R002_Control	R002_vs_Control
ENSG00000006042	-0.13687	0.0116515	0.0357573	condition_R002_Control	R002_vs_Control
ENSG00000006047	-0.330784	0.0787114	0.173827	condition_R002_Control	R002_vs_Control
ENSG00000006062	-0.694528	8.38078526160213e-07	7.42422249517422e-06	condition_R002_Control	R002_vs_Control
ENSG00000006118	0.0672845	0.415046	0.588123	condition_R002_Control	R002_vs_Control
ENSG00000006125	-0.494722	6.88954835057419e-06	5.03015522633714e-05	condition_R002_Control	R002_vs_Control
ENSG00000006128	0.0922956	0.582433	0.733131	condition_R002_Control	R002_vs_Control
ENSG00000006194	-0.356092	7.41468253341334e-07	6.63509372880533e-06	condition_R002_Control	R002_vs_Control
ENSG00000006210	1.55331	3.73967376929609e-05	0.000233188	condition_R002_Control	R002_vs_Control
ENSG00000006282	-0.0896715	0.27396	0.441738	condition_R002_Control	R002_vs_Control
ENSG00000006283	1.0932	0.0018701	0.00749236	condition_R002_Control	R002_vs_Control
ENSG00000006327	0.0597049	0.396264	0.569667	condition_R002_Control	R002_vs_Control
ENSG00000006377	2.75325	1.6461469404976e-11	3.08414653031301e-10	condition_R002_Control	R002_vs_Control
ENSG00000006432	-0.425015	0.000494656	0.00232929	condition_R002_Control	R002_vs_Control
ENSG00000006451	-0.251312	0.000243815	0.00124499	condition_R002_Control	R002_vs_Control
ENSG00000006453	-0.230176	0.0063368	0.021391	condition_R002_Control	R002_vs_Control
ENSG00000006459	0.867587	5.34116256845156e-15	1.53365337008787e-13	condition_R002_Control	R002_vs_Control
ENSG00000006468	-0.3217	0.0361356	0.0928058	condition_R002_Control	R002_vs_Control
ENSG00000006530	-0.400257	1.74511067543124e-06	1.44344047272323e-05	condition_R002_Control	R002_vs_Control
ENSG00000006534	-0.0659784	0.570762	0.723283	condition_R002_Control	R002_vs_Control
ENSG00000006555	-0.147499	0.441085	0.612236	condition_R002_Control	R002_vs_Control
ENSG00000006576	-0.0120769	0.885049	0.940211	condition_R002_Control	R002_vs_Control
ENSG00000006606	-0.0331277	0.830159	0.906058	condition_R002_Control	R002_vs_Control
ENSG00000006607	-0.283037	0.00212782	0.00839485	condition_R002_Control	R002_vs_Control
ENSG00000006611	-0.282223	0.0596018	0.139341	condition_R002_Control	R002_vs_Control
ENSG00000006625	0.248994	0.000715003	0.00321356	condition_R002_Control	R002_vs_Control
ENSG00000006634	0.0180021	0.863324	0.926725	condition_R002_Control	R002_vs_Control
ENSG00000006638	0.334988	0.0206741	0.0580395	condition_R002_Control	R002_vs_Control
ENSG00000006652	0.400743	1.1747297485413e-06	1.00649816832632e-05	condition_R002_Control	R002_vs_Control
ENSG00000006659	0.0278313	0.866413	0.928483	condition_R002_Control	R002_vs_Control
ENSG00000006695	-0.108491	0.0545078	0.129439	condition_R002_Control	R002_vs_Control
ENSG00000006704	-0.329156	0.00758499	0.0249357	condition_R002_Control	R002_vs_Control
ENSG00000006712	-0.404836	6.40633375950398e-07	5.79529653566678e-06	condition_R002_Control	R002_vs_Control
ENSG00000006715	-0.25195	0.00431149	0.0154219	condition_R002_Control	R002_vs_Control
ENSG00000006740	-0.559685	5.53099611460637e-09	7.23029658987277e-08	condition_R002_Control	R002_vs_Control
ENSG00000006744	-0.325892	0.000103008	0.00057813	condition_R002_Control	R002_vs_Control
ENSG00000006747	-1.05257	1.11894059256413e-14	3.0992895764765e-13	condition_R002_Control	R002_vs_Control
ENSG00000006756	-0.678159	6.38470524722668e-15	1.8172734389445e-13	condition_R002_Control	R002_vs_Control
ENSG00000006757	0.21653	0.0304299	0.0805587	condition_R002_Control	R002_vs_Control
ENSG00000006831	-0.198856	0.00102937	0.00442862	condition_R002_Control	R002_vs_Control
ENSG00000006837	0.196753	0.287237	0.456397	condition_R002_Control	R002_vs_Control
ENSG00000007038	-1.40072	4.46974157504594e-15	1.29000310329141e-13	condition_R002_Control	R002_vs_Control
ENSG00000007047	-0.0642744	0.635513	0.772127	condition_R002_Control	R002_vs_Control
ENSG00000007062	-0.256685	1.35345229843112e-06	1.14501333509938e-05	condition_R002_Control	R002_vs_Control
ENSG00000007080	0.000431678	0.997589	0.999241	condition_R002_Control	R002_vs_Control
ENSG00000007168	-0.43364	5.87341271191072e-07	5.36484024093769e-06	condition_R002_Control	R002_vs_Control
ENSG00000007171	1.13027	3.66674969488431e-14	9.5821446845832e-13	condition_R002_Control	R002_vs_Control
ENSG00000007202	-0.307745	0.000497456	0.00234014	condition_R002_Control	R002_vs_Control
ENSG00000007237	-0.38919	0.00183627	0.00737044	condition_R002_Control	R002_vs_Control
ENSG00000007255	0.4786	1.48758808998141e-06	1.24837861229779e-05	condition_R002_Control	R002_vs_Control
ENSG00000007312	-0.134713	0.480248	0.647178	condition_R002_Control	R002_vs_Control
ENSG00000007314	0.772429	0.00849196	0.0273874	condition_R002_Control	R002_vs_Control
ENSG00000007341	-0.0404652	0.711631	0.829922	condition_R002_Control	R002_vs_Control
ENSG00000007350	-0.151304	0.375453	0.548474	condition_R002_Control	R002_vs_Control
ENSG00000007372	2.0704	0.000225471	0.00116206	condition_R002_Control	R002_vs_Control
ENSG00000007376	-0.300546	0.00318302	0.0118656	condition_R002_Control	R002_vs_Control
ENSG00000007384	-0.158265	0.0697024	0.157901	condition_R002_Control	R002_vs_Control
ENSG00000007392	-0.135079	0.0331705	0.0865226	condition_R002_Control	R002_vs_Control
ENSG00000007402	0.0151375	0.928744	0.964342	condition_R002_Control	R002_vs_Control
ENSG00000007516	0.107173	0.516522	0.679023	condition_R002_Control	R002_vs_Control
ENSG00000007520	-0.236983	0.0179036	0.051408	condition_R002_Control	R002_vs_Control
ENSG00000007541	-0.237175	0.0221457	0.0615869	condition_R002_Control	R002_vs_Control
ENSG00000007545	-0.362174	9.68988958988433e-05	0.000548096	condition_R002_Control	R002_vs_Control
ENSG00000007866	0.12465	0.282536	0.451089	condition_R002_Control	R002_vs_Control
ENSG00000007923	-0.432469	3.53317092273692e-07	3.36456671760936e-06	condition_R002_Control	R002_vs_Control
ENSG00000007944	0.94609	1.37559689721468e-29	1.11458924456214e-27	condition_R002_Control	R002_vs_Control
ENSG00000007968	-0.315425	0.00541404	0.0187589	condition_R002_Control	R002_vs_Control
ENSG00000008018	0.270949	0.00969384	0.0306638	condition_R002_Control	R002_vs_Control
ENSG00000008056	0.0948387	0.568112	0.721319	condition_R002_Control	R002_vs_Control
ENSG00000008083	0.15839	0.101186	0.210781	condition_R002_Control	R002_vs_Control
ENSG00000008086	-0.143562	0.162156	0.301247	condition_R002_Control	R002_vs_Control
ENSG00000008118	-0.0762558	0.686707	0.812266	condition_R002_Control	R002_vs_Control
ENSG00000008128	0.0367579	0.77311	0.871001	condition_R002_Control	R002_vs_Control
ENSG00000008130	-0.259186	0.00244505	0.00946109	condition_R002_Control	R002_vs_Control
ENSG00000008226	0.949106	0.00504271	0.0176676	condition_R002_Control	R002_vs_Control
ENSG00000008256	-0.122886	0.186846	0.335209	condition_R002_Control	R002_vs_Control
ENSG00000008277	-0.116296	0.0972504	0.204701	condition_R002_Control	R002_vs_Control
ENSG00000008282	-0.267604	0.00277475	0.0105472	condition_R002_Control	R002_vs_Control
ENSG00000008283	-0.618166	2.50903549223098e-22	1.29573761491643e-20	condition_R002_Control	R002_vs_Control
ENSG00000008294	0.109293	0.0304908	0.0806896	condition_R002_Control	R002_vs_Control
ENSG00000008300	-0.409554	0.000187128	0.000984781	condition_R002_Control	R002_vs_Control
ENSG00000008311	-0.407314	6.28394095767221e-14	1.60496633318373e-12	condition_R002_Control	R002_vs_Control
ENSG00000008323	-0.0609705	0.561764	0.716865	condition_R002_Control	R002_vs_Control
ENSG00000008324	0.232901	0.0377521	0.0961779	condition_R002_Control	R002_vs_Control
ENSG00000008382	-0.0369979	0.73924	0.84878	condition_R002_Control	R002_vs_Control
ENSG00000008394	1.42488	1.15398961331882e-50	2.32421750905363e-48	condition_R002_Control	R002_vs_Control
ENSG00000008405	-0.288387	7.88498288380577e-07	7.01808277697826e-06	condition_R002_Control	R002_vs_Control
ENSG00000008441	0.000664843	0.996733	0.998879	condition_R002_Control	R002_vs_Control
ENSG00000008513	0.670217	1.58333135357927e-14	4.30522605370054e-13	condition_R002_Control	R002_vs_Control
ENSG00000008516	0.261454	0.168255	0.309477	condition_R002_Control	R002_vs_Control
ENSG00000008517	0.240134	0.0404245	0.101736	condition_R002_Control	R002_vs_Control
ENSG00000008710	0.189126	0.0831553	0.18141	condition_R002_Control	R002_vs_Control
ENSG00000008735	0.521527	1.49737871240514e-05	0.000101372	condition_R002_Control	R002_vs_Control
ENSG00000008838	-0.550015	1.53249369904536e-06	1.28186665179419e-05	condition_R002_Control	R002_vs_Control
ENSG00000008853	-0.0883489	0.45928	0.62826	condition_R002_Control	R002_vs_Control
ENSG00000008869	-0.354894	0.000239507	0.00122566	condition_R002_Control	R002_vs_Control
ENSG00000008952	-0.0354649	0.657132	0.789684	condition_R002_Control	R002_vs_Control
ENSG00000008988	0.419806	0.00155129	0.00633389	condition_R002_Control	R002_vs_Control
ENSG00000009307	-0.381968	5.90303560883149e-05	0.000351304	condition_R002_Control	R002_vs_Control
ENSG00000009335	-0.387592	5.1719842145196e-10	7.88720599766409e-09	condition_R002_Control	R002_vs_Control
ENSG00000009413	-0.519321	9.26246269867007e-10	1.35815736200936e-08	condition_R002_Control	R002_vs_Control
ENSG00000009694	-0.348662	0.0950035	0.201142	condition_R002_Control	R002_vs_Control
ENSG00000009724	0.117128	0.508712	0.672519	condition_R002_Control	R002_vs_Control
ENSG00000009765	-0.0502249	0.742904	0.851288	condition_R002_Control	R002_vs_Control
ENSG00000009780	0.475085	8.7553764961064e-06	6.23107902727694e-05	condition_R002_Control	R002_vs_Control
ENSG00000009790	0.886182	9.14409898876111e-05	0.000520251	condition_R002_Control	R002_vs_Control
ENSG00000009830	-0.0675583	0.281453	0.449842	condition_R002_Control	R002_vs_Control
ENSG00000009844	-0.0629038	0.489797	0.655809	condition_R002_Control	R002_vs_Control
ENSG00000009950	0.546603	0.00468704	0.0165739	condition_R002_Control	R002_vs_Control
ENSG00000009954	-0.635787	2.61465580670803e-10	4.18419124754519e-09	condition_R002_Control	R002_vs_Control
ENSG00000010017	-0.150504	0.0190787	0.0542684	condition_R002_Control	R002_vs_Control
ENSG00000010030	-0.201241	0.204013	0.357191	condition_R002_Control	R002_vs_Control
ENSG00000010072	-0.159693	0.0121234	0.0369599	condition_R002_Control	R002_vs_Control
ENSG00000010165	-0.310797	0.000276091	0.00138917	condition_R002_Control	R002_vs_Control
ENSG00000010219	-0.201522	0.0568022	0.133828	condition_R002_Control	R002_vs_Control
ENSG00000010244	-0.112084	0.136067	0.264022	condition_R002_Control	R002_vs_Control
ENSG00000010256	-0.130343	0.131534	0.257097	condition_R002_Control	R002_vs_Control
ENSG00000010270	0.314405	0.00419507	0.015059	condition_R002_Control	R002_vs_Control
ENSG00000010278	0.140798	0.0166089	0.0482804	condition_R002_Control	R002_vs_Control
ENSG00000010292	-0.576967	7.03800688468835e-07	6.32612942708185e-06	condition_R002_Control	R002_vs_Control
ENSG00000010295	-1.03941	3.79506963814585e-15	1.10629075034727e-13	condition_R002_Control	R002_vs_Control
ENSG00000010310	0.41789	0.0334454	0.087151	condition_R002_Control	R002_vs_Control
ENSG00000010318	-0.00895049	0.949978	0.974902	condition_R002_Control	R002_vs_Control
ENSG00000010319	-0.189861	0.259588	0.425139	condition_R002_Control	R002_vs_Control
ENSG00000010322	-0.183659	0.0355278	0.0915617	condition_R002_Control	R002_vs_Control
ENSG00000010327	0.123189	0.503229	0.667963	condition_R002_Control	R002_vs_Control
ENSG00000010361	0.184773	0.0342243	0.0887132	condition_R002_Control	R002_vs_Control
ENSG00000010404	-0.121384	0.218259	0.375167	condition_R002_Control	R002_vs_Control
ENSG00000010539	-0.134061	0.0745629	0.166518	condition_R002_Control	R002_vs_Control
ENSG00000010626	0.15577	0.227529	0.386745	condition_R002_Control	R002_vs_Control
ENSG00000010671	-0.123088	0.517937	0.680535	condition_R002_Control	R002_vs_Control
ENSG00000010704	0.0980469	0.565846	0.719803	condition_R002_Control	R002_vs_Control
ENSG00000010803	-0.0403265	0.612141	0.754889	condition_R002_Control	R002_vs_Control
ENSG00000010810	-0.0388787	0.70398	0.824643	condition_R002_Control	R002_vs_Control
ENSG00000010818	-0.128715	0.38028	0.553776	condition_R002_Control	R002_vs_Control
ENSG00000011007	-0.527827	1.67946380021523e-14	4.55344622833355e-13	condition_R002_Control	R002_vs_Control
ENSG00000011009	-0.280446	0.0127591	0.038559	condition_R002_Control	R002_vs_Control
ENSG00000011021	-0.0425587	0.657981	0.7902	condition_R002_Control	R002_vs_Control
ENSG00000011028	0.664762	7.55114681895824e-06	5.45388542146941e-05	condition_R002_Control	R002_vs_Control
ENSG00000011052	0.577829	6.95592336467889e-07	6.25633719661406e-06	condition_R002_Control	R002_vs_Control
ENSG00000011105	-0.00243127	0.975879	0.988369	condition_R002_Control	R002_vs_Control
ENSG00000011114	-0.40976	2.05144439903093e-18	8.21655933515272e-17	condition_R002_Control	R002_vs_Control
ENSG00000011132	-0.121069	0.106756	0.219867	condition_R002_Control	R002_vs_Control
ENSG00000011143	-0.169939	0.0162339	0.0473124	condition_R002_Control	R002_vs_Control
ENSG00000011198	0.0978356	0.197911	0.349567	condition_R002_Control	R002_vs_Control
ENSG00000011201	1.05738	1.97875734621265e-34	2.02155872794051e-32	condition_R002_Control	R002_vs_Control
ENSG00000011243	-0.0858608	0.242274	0.404173	condition_R002_Control	R002_vs_Control
ENSG00000011258	0.0502565	0.591931	0.740302	condition_R002_Control	R002_vs_Control
ENSG00000011260	-0.214832	0.00654006	0.0219798	condition_R002_Control	R002_vs_Control
ENSG00000011275	-0.329192	6.48673927581778e-05	0.00038289	condition_R002_Control	R002_vs_Control
ENSG00000011295	-0.131991	0.0387821	0.098331	condition_R002_Control	R002_vs_Control
ENSG00000011304	-0.472929	6.93701614573583e-05	0.000407252	condition_R002_Control	R002_vs_Control
ENSG00000011332	-0.238536	0.116301	0.234238	condition_R002_Control	R002_vs_Control
ENSG00000011347	-0.0552545	0.578711	0.73037	condition_R002_Control	R002_vs_Control
ENSG00000011376	-0.313739	0.00059691	0.00273943	condition_R002_Control	R002_vs_Control
ENSG00000011405	-0.105645	0.123559	0.245214	condition_R002_Control	R002_vs_Control
ENSG00000011422	0.425922	3.06962868495195e-12	6.40194674775075e-11	condition_R002_Control	R002_vs_Control
ENSG00000011426	-0.330599	1.74451219513405e-05	0.000116813	condition_R002_Control	R002_vs_Control
ENSG00000011451	-0.207754	0.168799	0.310114	condition_R002_Control	R002_vs_Control
ENSG00000011454	-0.161503	0.000456855	0.00217197	condition_R002_Control	R002_vs_Control
ENSG00000011465	0.124229	0.483316	0.649976	condition_R002_Control	R002_vs_Control
ENSG00000011478	0.241478	0.000379426	0.00184206	condition_R002_Control	R002_vs_Control
ENSG00000011485	-0.36961	1.26771407635377e-07	1.314664722727e-06	condition_R002_Control	R002_vs_Control
ENSG00000011523	0.313933	0.00169207	0.00684326	condition_R002_Control	R002_vs_Control
ENSG00000011566	-0.19287	0.0415058	0.103947	condition_R002_Control	R002_vs_Control
ENSG00000011638	0.198319	0.0213367	0.0596796	condition_R002_Control	R002_vs_Control
ENSG00000011677	1.04014	7.37942158606845e-06	5.34079954985555e-05	condition_R002_Control	R002_vs_Control
ENSG00000012048	-0.599827	1.61566345819347e-13	3.93070427357044e-12	condition_R002_Control	R002_vs_Control
ENSG00000012061	0.0286122	0.735711	0.846557	condition_R002_Control	R002_vs_Control
ENSG00000012171	0.330759	0.0934082	0.198555	condition_R002_Control	R002_vs_Control
ENSG00000012174	0.00873215	0.958742	0.979744	condition_R002_Control	R002_vs_Control
ENSG00000012211	-0.451559	1.73375514706743e-05	0.000116203	condition_R002_Control	R002_vs_Control
ENSG00000012223	0.304088	0.107533	0.220982	condition_R002_Control	R002_vs_Control
ENSG00000012232	-0.333511	0.00083227	0.00366909	condition_R002_Control	R002_vs_Control
ENSG00000012660	-0.0842791	0.0882922	0.190146	condition_R002_Control	R002_vs_Control
ENSG00000012779	-2.18667	5.80178398825183e-81	2.55613911119901e-78	condition_R002_Control	R002_vs_Control
ENSG00000012817	-0.239648	0.00477994	0.0168665	condition_R002_Control	R002_vs_Control
ENSG00000012822	0.128478	0.168904	0.310226	condition_R002_Control	R002_vs_Control
ENSG00000012963	-0.618382	1.47237345599859e-20	6.79484686395945e-19	condition_R002_Control	R002_vs_Control
ENSG00000012983	-0.323883	0.000211523	0.00109698	condition_R002_Control	R002_vs_Control
ENSG00000013016	0.186559	0.0922293	0.196568	condition_R002_Control	R002_vs_Control
ENSG00000013275	0.056294	0.528423	0.689525	condition_R002_Control	R002_vs_Control
ENSG00000013288	-0.00221498	0.983137	0.991909	condition_R002_Control	R002_vs_Control
ENSG00000013293	3.12242	3.91001009224429e-62	1.16053215337908e-59	condition_R002_Control	R002_vs_Control
ENSG00000013297	-0.0825449	0.219058	0.375991	condition_R002_Control	R002_vs_Control
ENSG00000013306	-0.218038	0.00202017	0.00801728	condition_R002_Control	R002_vs_Control
ENSG00000013364	-0.084337	0.529493	0.69034	condition_R002_Control	R002_vs_Control
ENSG00000013374	-0.237239	0.000119113	0.000658686	condition_R002_Control	R002_vs_Control
ENSG00000013375	0.119264	0.113094	0.229303	condition_R002_Control	R002_vs_Control
ENSG00000013392	0.475733	6.31225287344612e-05	0.000373451	condition_R002_Control	R002_vs_Control
ENSG00000013441	0.166917	0.131711	0.257334	condition_R002_Control	R002_vs_Control
ENSG00000013503	-0.48893	5.37390515332064e-11	9.49423581504901e-10	condition_R002_Control	R002_vs_Control
ENSG00000013523	-0.179102	0.00736133	0.0243224	condition_R002_Control	R002_vs_Control
ENSG00000013561	0.328094	0.0010536	0.00452046	condition_R002_Control	R002_vs_Control
ENSG00000013563	0.137179	0.0480162	0.116848	condition_R002_Control	R002_vs_Control
ENSG00000013573	-0.457529	5.70594010584044e-12	1.14839681059517e-10	condition_R002_Control	R002_vs_Control
ENSG00000013583	-1.66674	5.46107120550747e-10	8.30560004216257e-09	condition_R002_Control	R002_vs_Control
ENSG00000013588	-1.35879	8.75235549822073e-33	8.3375056751125e-31	condition_R002_Control	R002_vs_Control
ENSG00000013725	-0.338315	0.0564161	0.133115	condition_R002_Control	R002_vs_Control
ENSG00000013810	-0.543854	1.68002758495648e-07	1.70708965091956e-06	condition_R002_Control	R002_vs_Control
ENSG00000014123	-0.17761	0.00788788	0.0257633	condition_R002_Control	R002_vs_Control
ENSG00000014138	-0.299183	0.000340347	0.00166958	condition_R002_Control	R002_vs_Control
ENSG00000014164	-0.326924	0.0208547	0.0584707	condition_R002_Control	R002_vs_Control
ENSG00000014216	-0.45907	9.26645086946254e-05	0.000526468	condition_R002_Control	R002_vs_Control
ENSG00000014257	-0.135672	0.357322	0.530592	condition_R002_Control	R002_vs_Control
ENSG00000014641	0.202143	0.083751	0.182463	condition_R002_Control	R002_vs_Control
ENSG00000014824	0.00660148	0.93787	0.969555	condition_R002_Control	R002_vs_Control
ENSG00000014914	-0.0619375	0.440276	0.611489	condition_R002_Control	R002_vs_Control
ENSG00000014919	-0.113522	0.102349	0.212732	condition_R002_Control	R002_vs_Control
ENSG00000015133	-0.235636	0.00761911	0.0250246	condition_R002_Control	R002_vs_Control
ENSG00000015153	0.293554	0.0162925	0.0474685	condition_R002_Control	R002_vs_Control
ENSG00000015171	-0.835881	2.99695021403757e-28	2.25346680493913e-26	condition_R002_Control	R002_vs_Control
ENSG00000015285	-0.162012	0.393396	0.566989	condition_R002_Control	R002_vs_Control
ENSG00000015413	-0.165018	0.296647	0.46699	condition_R002_Control	R002_vs_Control
ENSG00000015475	0.411405	6.36895865352722e-09	8.23786821805079e-08	condition_R002_Control	R002_vs_Control
ENSG00000015479	-0.507244	2.79315979314999e-06	2.22670983000991e-05	condition_R002_Control	R002_vs_Control
ENSG00000015532	-0.00608426	0.937837	0.969555	condition_R002_Control	R002_vs_Control
ENSG00000015568	-0.718595	2.11498823424806e-05	0.000139142	condition_R002_Control	R002_vs_Control
ENSG00000015676	-0.287159	0.00110588	0.00471746	condition_R002_Control	R002_vs_Control
ENSG00000016082	0.837874	1.74640765823525e-06	1.44366627790265e-05	condition_R002_Control	R002_vs_Control
ENSG00000016391	-0.330899	0.0105967	0.0330666	condition_R002_Control	R002_vs_Control
ENSG00000016402	-0.550127	0.00682148	0.0227708	condition_R002_Control	R002_vs_Control
ENSG00000016490	0.0774611	0.597883	0.745061	condition_R002_Control	R002_vs_Control
ENSG00000016864	-0.129543	0.0797445	0.175614	condition_R002_Control	R002_vs_Control
ENSG00000017260	-0.183128	9.1928276811333e-06	6.5128181438421e-05	condition_R002_Control	R002_vs_Control
ENSG00000017483	0.0694379	0.661635	0.793169	condition_R002_Control	R002_vs_Control
ENSG00000017797	-0.25947	0.00250292	0.00963743	condition_R002_Control	R002_vs_Control
ENSG00000018189	-0.365783	2.09682107378952e-07	2.08110045116659e-06	condition_R002_Control	R002_vs_Control
ENSG00000018236	0.165915	0.385155	0.558539	condition_R002_Control	R002_vs_Control
ENSG00000018280	-0.073284	0.69129	0.815662	condition_R002_Control	R002_vs_Control
ENSG00000018408	-0.432318	7.84571484862893e-06	5.64129320548457e-05	condition_R002_Control	R002_vs_Control
ENSG00000018510	-0.883306	2.12817983007561e-26	1.42876873020576e-24	condition_R002_Control	R002_vs_Control
ENSG00000018610	-0.0703746	0.354606	0.527865	condition_R002_Control	R002_vs_Control
ENSG00000018699	-0.467141	6.10329757024153e-14	1.5602419001641e-12	condition_R002_Control	R002_vs_Control
ENSG00000018869	0.590589	5.38196480341809e-06	4.02107211345998e-05	condition_R002_Control	R002_vs_Control
ENSG00000019144	-0.265921	0.00779806	0.0254938	condition_R002_Control	R002_vs_Control
ENSG00000019485	-0.675711	0.00569381	0.0195566	condition_R002_Control	R002_vs_Control
ENSG00000019549	1.9376	5.82957180074198e-35	6.17956526562111e-33	condition_R002_Control	R002_vs_Control
ENSG00000019582	1.07453	1.4996812707556e-22	7.83083570212881e-21	condition_R002_Control	R002_vs_Control
ENSG00000019995	-0.271464	6.03250084052275e-07	5.49591037803619e-06	condition_R002_Control	R002_vs_Control
ENSG00000020129	-0.170631	0.159279	0.297411	condition_R002_Control	R002_vs_Control
ENSG00000020181	0.310657	0.00413824	0.0148853	condition_R002_Control	R002_vs_Control
ENSG00000020256	-0.552071	3.14506289253128e-09	4.27379944003395e-08	condition_R002_Control	R002_vs_Control
ENSG00000020426	0.239403	0.041616	0.104177	condition_R002_Control	R002_vs_Control
ENSG00000020577	-0.210475	0.00449065	0.0159817	condition_R002_Control	R002_vs_Control
ENSG00000020633	0.0717381	0.690133	0.81499	condition_R002_Control	R002_vs_Control
ENSG00000020922	-0.284054	0.00163638	0.00663995	condition_R002_Control	R002_vs_Control
ENSG00000021300	-0.246607	0.112084	0.227796	condition_R002_Control	R002_vs_Control
ENSG00000021355	0.297239	1.20795362099266e-05	8.34002650615332e-05	condition_R002_Control	R002_vs_Control
ENSG00000021488	0.032402	0.857316	0.923507	condition_R002_Control	R002_vs_Control
ENSG00000021574	-0.149112	0.0634564	0.146469	condition_R002_Control	R002_vs_Control
ENSG00000021645	0.800444	9.795874312382e-05	0.000553092	condition_R002_Control	R002_vs_Control
ENSG00000021762	-1.14226	1.98591209403313e-19	8.4587255763523e-18	condition_R002_Control	R002_vs_Control
ENSG00000021776	-0.51016	2.90687363469886e-06	2.31050629750827e-05	condition_R002_Control	R002_vs_Control
ENSG00000021826	0.833074	2.57183151339285e-15	7.62543987204397e-14	condition_R002_Control	R002_vs_Control
ENSG00000022267	-0.27156	0.000993874	0.00428637	condition_R002_Control	R002_vs_Control
ENSG00000022277	-0.14395	0.0572875	0.134791	condition_R002_Control	R002_vs_Control
ENSG00000022556	0.269868	0.0336169	0.0875087	condition_R002_Control	R002_vs_Control
ENSG00000022567	-0.0634092	0.388932	0.562511	condition_R002_Control	R002_vs_Control
ENSG00000022840	-0.197476	0.0386036	0.0979842	condition_R002_Control	R002_vs_Control
ENSG00000022976	0.020312	0.780171	0.875701	condition_R002_Control	R002_vs_Control
ENSG00000023041	0.246628	0.00696349	0.0231845	condition_R002_Control	R002_vs_Control
ENSG00000023171	0.0671625	0.392801	0.566364	condition_R002_Control	R002_vs_Control
ENSG00000023191	-0.388345	0.00020788	0.00108088	condition_R002_Control	R002_vs_Control
ENSG00000023228	-0.222892	0.00753779	0.0248182	condition_R002_Control	R002_vs_Control
ENSG00000023287	-0.163151	0.000878433	0.00384256	condition_R002_Control	R002_vs_Control
ENSG00000023318	0.118738	0.0151676	0.0446446	condition_R002_Control	R002_vs_Control
ENSG00000023330	0.172247	0.121938	0.242723	condition_R002_Control	R002_vs_Control
ENSG00000023445	-0.481854	6.64330960833742e-07	5.99620361799905e-06	condition_R002_Control	R002_vs_Control
ENSG00000023516	-0.527197	8.46880241572663e-13	1.88919953889433e-11	condition_R002_Control	R002_vs_Control
ENSG00000023572	-0.233856	0.0219325	0.0610797	condition_R002_Control	R002_vs_Control
ENSG00000023608	-0.0564298	0.623067	0.762991	condition_R002_Control	R002_vs_Control
ENSG00000023697	-0.123269	0.169436	0.310818	condition_R002_Control	R002_vs_Control
ENSG00000023734	-0.174433	5.23741466939976e-06	3.92659881502433e-05	condition_R002_Control	R002_vs_Control
ENSG00000023839	0.0189788	0.667633	0.797567	condition_R002_Control	R002_vs_Control
ENSG00000023892	0.262438	0.00658344	0.0221045	condition_R002_Control	R002_vs_Control
ENSG00000023902	0.484546	0.000642496	0.00292531	condition_R002_Control	R002_vs_Control
ENSG00000023909	-0.541309	2.96787014735671e-09	4.05058250459908e-08	condition_R002_Control	R002_vs_Control
ENSG00000024048	-0.359947	6.19246182173244e-06	4.57091219862276e-05	condition_R002_Control	R002_vs_Control
ENSG00000024422	-0.256614	0.0816124	0.178861	condition_R002_Control	R002_vs_Control
ENSG00000024526	0.143959	0.188298	0.336911	condition_R002_Control	R002_vs_Control
ENSG00000024862	0.365909	7.02374096167548e-05	0.000411743	condition_R002_Control	R002_vs_Control
ENSG00000025039	-0.00995207	0.93023	0.96525	condition_R002_Control	R002_vs_Control
ENSG00000025156	-0.236615	0.000954466	0.00413411	condition_R002_Control	R002_vs_Control
ENSG00000025293	-0.0503118	0.298226	0.46889	condition_R002_Control	R002_vs_Control
ENSG00000025423	0.294409	0.0314411	0.0828158	condition_R002_Control	R002_vs_Control
ENSG00000025434	0.37205	2.62114894994295e-12	5.51968162371482e-11	condition_R002_Control	R002_vs_Control
ENSG00000025708	0.81592	5.49123252512961e-15	1.57514021883092e-13	condition_R002_Control	R002_vs_Control
ENSG00000025770	0.213254	0.00558493	0.0192521	condition_R002_Control	R002_vs_Control
ENSG00000025772	-0.591483	2.28111231092909e-10	3.6796638347407e-09	condition_R002_Control	R002_vs_Control
ENSG00000025796	-0.129589	0.314247	0.486042	condition_R002_Control	R002_vs_Control
ENSG00000025800	-0.526479	1.28742919784018e-06	1.09375236792708e-05	condition_R002_Control	R002_vs_Control
ENSG00000026025	2.55659	5.73283971084607e-11	1.00778604318408e-09	condition_R002_Control	R002_vs_Control
ENSG00000026036	0.416366	0.000259295	0.00131428	condition_R002_Control	R002_vs_Control
ENSG00000026103	-0.307767	0.0815184	0.178711	condition_R002_Control	R002_vs_Control
ENSG00000026297	-0.0880625	0.340053	0.513019	condition_R002_Control	R002_vs_Control
ENSG00000026508	0.274552	0.10405	0.215507	condition_R002_Control	R002_vs_Control
ENSG00000026559	-0.122306	0.280072	0.448201	condition_R002_Control	R002_vs_Control
ENSG00000026652	-0.132649	0.0154733	0.0454006	condition_R002_Control	R002_vs_Control
ENSG00000026751	0.512678	0.0353765	0.0912302	condition_R002_Control	R002_vs_Control
ENSG00000026950	0.268182	0.036452	0.0934483	condition_R002_Control	R002_vs_Control
ENSG00000027001	-0.266666	0.0055416	0.0191397	condition_R002_Control	R002_vs_Control
ENSG00000027075	0.118173	0.227569	0.386785	condition_R002_Control	R002_vs_Control
ENSG00000027697	0.438555	0.000175018	0.000927279	condition_R002_Control	R002_vs_Control
ENSG00000027847	-0.0436369	0.552876	0.709902	condition_R002_Control	R002_vs_Control
ENSG00000027869	0.594976	0.0034935	0.0128414	condition_R002_Control	R002_vs_Control
ENSG00000028116	-0.309953	4.21295569487944e-07	3.95711897829832e-06	condition_R002_Control	R002_vs_Control
ENSG00000028137	0.439511	0.000149294	0.000806193	condition_R002_Control	R002_vs_Control
ENSG00000028203	-0.208641	0.00189515	0.00757659	condition_R002_Control	R002_vs_Control
ENSG00000028277	0.172831	0.368402	0.541513	condition_R002_Control	R002_vs_Control
ENSG00000028310	-0.286201	4.8207294440221e-07	4.47285647032218e-06	condition_R002_Control	R002_vs_Control
ENSG00000028528	-0.194731	0.000130412	0.000715272	condition_R002_Control	R002_vs_Control
ENSG00000028839	0.311738	0.0013194	0.00550179	condition_R002_Control	R002_vs_Control
ENSG00000029153	0.0109328	0.867064	0.928933	condition_R002_Control	R002_vs_Control
ENSG00000029363	-0.526708	1.01646894800098e-09	1.48350801898467e-08	condition_R002_Control	R002_vs_Control
ENSG00000029364	0.0895834	0.138392	0.267528	condition_R002_Control	R002_vs_Control
ENSG00000029534	-1.31967	6.91824750952705e-18	2.65406564661407e-16	condition_R002_Control	R002_vs_Control
ENSG00000029559	0.0102562	0.940242	0.970105	condition_R002_Control	R002_vs_Control
ENSG00000029639	0.598174	3.43427246243226e-09	4.62172429975317e-08	condition_R002_Control	R002_vs_Control
ENSG00000029725	-0.476803	1.40787045866361e-07	1.44776525612465e-06	condition_R002_Control	R002_vs_Control
ENSG00000029993	-0.275813	0.000434609	0.00207812	condition_R002_Control	R002_vs_Control
ENSG00000030066	-0.32209	3.68968398256916e-05	0.000230173	condition_R002_Control	R002_vs_Control
ENSG00000030110	-0.140882	0.0622723	0.144446	condition_R002_Control	R002_vs_Control
ENSG00000030304	0.02505	0.874622	0.933909	condition_R002_Control	R002_vs_Control
ENSG00000030419	-0.000639518	0.995332	0.998271	condition_R002_Control	R002_vs_Control
ENSG00000030582	0.164865	0.132705	0.258882	condition_R002_Control	R002_vs_Control
ENSG00000031003	0.0319162	0.593875	0.742068	condition_R002_Control	R002_vs_Control
ENSG00000031081	-0.00521484	0.960888	0.981102	condition_R002_Control	R002_vs_Control
ENSG00000031691	-0.238474	0.0704315	0.159067	condition_R002_Control	R002_vs_Control
ENSG00000031698	0.0740468	0.365254	0.53832	condition_R002_Control	R002_vs_Control
ENSG00000031823	-0.282711	0.00572117	0.0196325	condition_R002_Control	R002_vs_Control
ENSG00000032219	-0.318399	0.000321693	0.00159053	condition_R002_Control	R002_vs_Control
ENSG00000032389	-0.147378	0.0818488	0.179226	condition_R002_Control	R002_vs_Control
ENSG00000032444	-0.0524654	0.599525	0.746218	condition_R002_Control	R002_vs_Control
ENSG00000032742	-0.111391	0.175393	0.319233	condition_R002_Control	R002_vs_Control
ENSG00000033011	-0.229224	7.99074223681451e-08	8.57362857121229e-07	condition_R002_Control	R002_vs_Control
ENSG00000033030	-0.000691057	0.990311	0.995936	condition_R002_Control	R002_vs_Control
ENSG00000033050	-0.408485	0.000500366	0.00235225	condition_R002_Control	R002_vs_Control
ENSG00000033100	-0.208453	0.010409	0.0325535	condition_R002_Control	R002_vs_Control
ENSG00000033170	0.435912	3.77397008011775e-12	7.77884754013745e-11	condition_R002_Control	R002_vs_Control
ENSG00000033178	-0.26708	0.00504699	0.0176786	condition_R002_Control	R002_vs_Control
ENSG00000033327	-0.335718	0.00142782	0.00588341	condition_R002_Control	R002_vs_Control
ENSG00000033627	0.00799591	0.939565	0.969868	condition_R002_Control	R002_vs_Control
ENSG00000033800	-0.238128	8.87434572088374e-05	0.000507154	condition_R002_Control	R002_vs_Control
ENSG00000033867	-0.482081	5.85452879516223e-24	3.36898262116713e-22	condition_R002_Control	R002_vs_Control
ENSG00000034053	-1.92011	0.000111303	0.000619381	condition_R002_Control	R002_vs_Control
ENSG00000034152	-0.154715	0.293459	0.463319	condition_R002_Control	R002_vs_Control
ENSG00000034239	0.629929	0.0168435	0.0488362	condition_R002_Control	R002_vs_Control
ENSG00000034510	0.49238	5.26626480965214e-06	3.94612991862241e-05	condition_R002_Control	R002_vs_Control
ENSG00000034533	0.0685295	0.38322	0.556856	condition_R002_Control	R002_vs_Control
ENSG00000034677	0.0440557	0.467384	0.635508	condition_R002_Control	R002_vs_Control
ENSG00000034693	0.309608	0.0132119	0.0397373	condition_R002_Control	R002_vs_Control
ENSG00000034713	0.344951	0.0015518	0.00633504	condition_R002_Control	R002_vs_Control
ENSG00000035115	-0.816648	1.44076639045851e-43	2.19596161685181e-41	condition_R002_Control	R002_vs_Control
ENSG00000035141	-0.389726	7.02058605858724e-12	1.39212000769328e-10	condition_R002_Control	R002_vs_Control
ENSG00000035403	-0.344417	0.00386079	0.0140074	condition_R002_Control	R002_vs_Control
ENSG00000035499	0.372974	0.000343191	0.00168266	condition_R002_Control	R002_vs_Control
ENSG00000035664	-0.150784	0.431289	0.603287	condition_R002_Control	R002_vs_Control
ENSG00000035681	-0.222664	0.000717677	0.00322235	condition_R002_Control	R002_vs_Control
ENSG00000035687	-0.225656	0.000977534	0.00422429	condition_R002_Control	R002_vs_Control
ENSG00000035862	-0.241088	0.00588044	0.0200788	condition_R002_Control	R002_vs_Control
ENSG00000035928	-0.450803	6.71582037092703e-08	7.29172071617364e-07	condition_R002_Control	R002_vs_Control
ENSG00000036054	0.176089	0.11954	0.239018	condition_R002_Control	R002_vs_Control
ENSG00000036257	-0.489074	4.35228015975378e-08	4.89124127798236e-07	condition_R002_Control	R002_vs_Control
ENSG00000036530	0.258642	0.181112	0.327552	condition_R002_Control	R002_vs_Control
ENSG00000036549	-0.24072	0.00115053	0.00488502	condition_R002_Control	R002_vs_Control
ENSG00000036672	0.317738	0.0345591	0.0894578	condition_R002_Control	R002_vs_Control
ENSG00000037042	0.24805	0.0141526	0.0420974	condition_R002_Control	R002_vs_Control
ENSG00000037241	0.253753	0.0297679	0.0790586	condition_R002_Control	R002_vs_Control
ENSG00000037280	-0.112929	0.526836	0.688027	condition_R002_Control	R002_vs_Control
ENSG00000037474	-0.436335	4.87072970630011e-08	5.40921486918252e-07	condition_R002_Control	R002_vs_Control
ENSG00000037637	-0.365445	8.91342362491619e-05	0.000508975	condition_R002_Control	R002_vs_Control
ENSG00000037749	-0.234263	4.73956824225931e-05	0.00028883	condition_R002_Control	R002_vs_Control
ENSG00000037757	-0.350193	2.83305612078616e-05	0.000181307	condition_R002_Control	R002_vs_Control
ENSG00000037897	-0.234324	0.0767612	0.170483	condition_R002_Control	R002_vs_Control
ENSG00000037965	-0.0433234	0.817643	0.897609	condition_R002_Control	R002_vs_Control
ENSG00000038002	0.0965716	0.269127	0.436	condition_R002_Control	R002_vs_Control
ENSG00000038210	-0.418378	2.985407637761e-06	2.3652581950533e-05	condition_R002_Control	R002_vs_Control
ENSG00000038219	-0.270483	0.00909351	0.0290319	condition_R002_Control	R002_vs_Control
ENSG00000038274	0.165973	0.0736944	0.164865	condition_R002_Control	R002_vs_Control
ENSG00000038358	-0.467114	0.000310513	0.00154201	condition_R002_Control	R002_vs_Control
ENSG00000038382	0.0997223	0.27445	0.442285	condition_R002_Control	R002_vs_Control
ENSG00000038427	3.54059	1.17960656614849e-44	1.86861608683646e-42	condition_R002_Control	R002_vs_Control
ENSG00000038532	-0.185171	0.0715178	0.160966	condition_R002_Control	R002_vs_Control
ENSG00000038945	0.222619	0.257179	0.422197	condition_R002_Control	R002_vs_Control
ENSG00000039068	-0.261529	0.00494202	0.0173515	condition_R002_Control	R002_vs_Control
ENSG00000039123	-0.493532	2.03420017407884e-06	1.66352500894725e-05	condition_R002_Control	R002_vs_Control
ENSG00000039139	-0.050611	0.783106	0.877389	condition_R002_Control	R002_vs_Control
ENSG00000039319	-0.0297266	0.625328	0.764872	condition_R002_Control	R002_vs_Control
ENSG00000039523	-0.0515247	0.771752	0.870165	condition_R002_Control	R002_vs_Control
ENSG00000039560	0.381171	2.37370659743067e-08	2.7749338693098e-07	condition_R002_Control	R002_vs_Control
ENSG00000039600	-0.0712654	0.693294	0.816831	condition_R002_Control	R002_vs_Control
ENSG00000039650	-0.165452	0.0238738	0.0655343	condition_R002_Control	R002_vs_Control
ENSG00000040199	-0.670092	3.52756307649585e-13	8.20682310791696e-12	condition_R002_Control	R002_vs_Control
ENSG00000040275	-0.356701	8.6213807380128e-06	6.14968562281171e-05	condition_R002_Control	R002_vs_Control
ENSG00000040341	-0.122802	0.0658918	0.150918	condition_R002_Control	R002_vs_Control
ENSG00000040487	0.145596	0.14437	0.276174	condition_R002_Control	R002_vs_Control
ENSG00000040531	-0.271338	0.000168884	0.000898493	condition_R002_Control	R002_vs_Control
ENSG00000040608	0.789233	8.85319261028061e-07	7.80348458993693e-06	condition_R002_Control	R002_vs_Control
ENSG00000040633	-0.447112	2.79487379304365e-09	3.83302803222042e-08	condition_R002_Control	R002_vs_Control
ENSG00000040731	0.200538	0.303111	0.474217	condition_R002_Control	R002_vs_Control
ENSG00000040933	-0.240418	0.0052619	0.018306	condition_R002_Control	R002_vs_Control
ENSG00000041353	0.191919	0.161171	0.299772	condition_R002_Control	R002_vs_Control
ENSG00000041357	0.197953	0.114218	0.23095	condition_R002_Control	R002_vs_Control
ENSG00000041515	0.702797	0.00268271	0.0102347	condition_R002_Control	R002_vs_Control
ENSG00000041802	-0.290288	0.00118667	0.00501505	condition_R002_Control	R002_vs_Control
ENSG00000041880	0.118443	0.532861	0.693006	condition_R002_Control	R002_vs_Control
ENSG00000041982	-1.35981	2.92721921452061e-06	2.32372748287831e-05	condition_R002_Control	R002_vs_Control
ENSG00000041988	-0.377757	8.3184207718503e-06	5.95164959410969e-05	condition_R002_Control	R002_vs_Control
ENSG00000042062	0.0295871	0.857501	0.923561	condition_R002_Control	R002_vs_Control
ENSG00000042088	-0.290333	0.000315459	0.00156409	condition_R002_Control	R002_vs_Control
ENSG00000042286	-0.826541	1.1946932301482e-05	8.25858421438803e-05	condition_R002_Control	R002_vs_Control
ENSG00000042317	0.094742	0.433764	0.605565	condition_R002_Control	R002_vs_Control
ENSG00000042429	-0.289981	8.30107121452559e-08	8.86946968685025e-07	condition_R002_Control	R002_vs_Control
ENSG00000042445	0.623554	3.79138970898999e-12	7.80334420615991e-11	condition_R002_Control	R002_vs_Control
ENSG00000042493	-0.828697	8.50891039021494e-16	2.66880696632804e-14	condition_R002_Control	R002_vs_Control
ENSG00000042753	0.0961424	0.105119	0.217193	condition_R002_Control	R002_vs_Control
ENSG00000042781	0.188329	0.330595	0.503163	condition_R002_Control	R002_vs_Control
ENSG00000042813	0.168104	0.33026	0.502832	condition_R002_Control	R002_vs_Control
ENSG00000042832	0.313326	0.103936	0.215335	condition_R002_Control	R002_vs_Control
ENSG00000042980	0.471512	0.0367903	0.0941529	condition_R002_Control	R002_vs_Control
ENSG00000043039	-0.173853	0.319267	0.49153	condition_R002_Control	R002_vs_Control
ENSG00000043093	-0.198117	0.0202731	0.0571242	condition_R002_Control	R002_vs_Control
ENSG00000043143	-1.17263	1.30511463670428e-24	7.89706382213533e-23	condition_R002_Control	R002_vs_Control
ENSG00000043514	0.235437	0.0249479	0.0680165	condition_R002_Control	R002_vs_Control
ENSG00000043591	-0.292951	0.150815	0.285367	condition_R002_Control	R002_vs_Control
ENSG00000044090	-0.567114	1.95113319063331e-07	1.95300328634318e-06	condition_R002_Control	R002_vs_Control
ENSG00000044115	-0.412304	0.000753828	0.00336378	condition_R002_Control	R002_vs_Control
ENSG00000044446	-0.257813	0.000772609	0.00343562	condition_R002_Control	R002_vs_Control
ENSG00000044459	0.11537	0.475411	0.642718	condition_R002_Control	R002_vs_Control
ENSG00000044524	0.203735	0.293416	0.463317	condition_R002_Control	R002_vs_Control
ENSG00000044574	0.00621752	0.971501	0.986013	condition_R002_Control	R002_vs_Control
ENSG00000046604	-0.286958	6.54733938198699e-07	5.91336734637691e-06	condition_R002_Control	R002_vs_Control
ENSG00000046647	-0.0949146	0.210493	0.365472	condition_R002_Control	R002_vs_Control
ENSG00000046651	0.116328	0.0342455	0.08876	condition_R002_Control	R002_vs_Control
ENSG00000046653	-0.19339	0.319253	0.49153	condition_R002_Control	R002_vs_Control
ENSG00000046774	-0.954152	6.54040002270784e-08	7.12045017143989e-07	condition_R002_Control	R002_vs_Control
ENSG00000047056	-0.314029	1.33552212174823e-05	9.14688298929679e-05	condition_R002_Control	R002_vs_Control
ENSG00000047188	-0.421097	2.78593574389892e-11	5.08446797221475e-10	condition_R002_Control	R002_vs_Control
ENSG00000047230	-0.367444	0.00114416	0.00486457	condition_R002_Control	R002_vs_Control
ENSG00000047249	-0.115992	0.160777	0.299433	condition_R002_Control	R002_vs_Control
ENSG00000047315	-0.212935	0.0306441	0.0810117	condition_R002_Control	R002_vs_Control
ENSG00000047346	0.569909	1.19452604307568e-12	2.61722839003486e-11	condition_R002_Control	R002_vs_Control
ENSG00000047365	-0.13521	0.0721484	0.162049	condition_R002_Control	R002_vs_Control
ENSG00000047410	-0.159874	0.195169	0.345937	condition_R002_Control	R002_vs_Control
ENSG00000047578	-0.389883	9.9233953094824e-05	0.000559732	condition_R002_Control	R002_vs_Control
ENSG00000047579	-0.129083	0.323471	0.495615	condition_R002_Control	R002_vs_Control
ENSG00000047597	-0.454545	0.00322976	0.0120097	condition_R002_Control	R002_vs_Control
ENSG00000047617	-0.0911678	0.523532	0.685363	condition_R002_Control	R002_vs_Control
ENSG00000047621	0.0659569	0.506681	0.671124	condition_R002_Control	R002_vs_Control
ENSG00000047634	0.0120691	0.907126	0.952953	condition_R002_Control	R002_vs_Control
ENSG00000047644	-0.164171	0.0946056	0.200435	condition_R002_Control	R002_vs_Control
ENSG00000047849	-0.419973	0.00139213	0.00575938	condition_R002_Control	R002_vs_Control
ENSG00000047932	-0.342077	3.93485031376071e-06	3.04141925156554e-05	condition_R002_Control	R002_vs_Control
ENSG00000048028	-0.471879	6.0256380033817e-06	4.46178872850194e-05	condition_R002_Control	R002_vs_Control
ENSG00000048052	0.653042	0.00292277	0.0110287	condition_R002_Control	R002_vs_Control
ENSG00000048140	-0.353192	1.02649171015641e-10	1.74361365971568e-09	condition_R002_Control	R002_vs_Control
ENSG00000048162	-0.269166	1.15107094574762e-05	7.98640439400731e-05	condition_R002_Control	R002_vs_Control
ENSG00000048342	-0.342464	5.70305758866584e-05	0.000340625	condition_R002_Control	R002_vs_Control
ENSG00000048392	-0.615638	7.8370922896713e-13	1.75522232956205e-11	condition_R002_Control	R002_vs_Control
ENSG00000048405	-0.307192	5.36224587385159e-08	5.93170839172198e-07	condition_R002_Control	R002_vs_Control
ENSG00000048471	-0.301867	0.00560799	0.0193111	condition_R002_Control	R002_vs_Control
ENSG00000048540	0.366381	0.0606613	0.141396	condition_R002_Control	R002_vs_Control
ENSG00000048544	0.17493	0.0870532	0.188054	condition_R002_Control	R002_vs_Control
ENSG00000048545	0.0454456	0.772567	0.870696	condition_R002_Control	R002_vs_Control
ENSG00000048649	-0.41577	1.46203995179167e-05	9.92181480641873e-05	condition_R002_Control	R002_vs_Control
ENSG00000048707	-0.336513	0.000176233	0.000933366	condition_R002_Control	R002_vs_Control
ENSG00000048740	-0.041976	0.811104	0.89391	condition_R002_Control	R002_vs_Control
ENSG00000048828	-0.403034	9.35067785435234e-06	6.61301889789749e-05	condition_R002_Control	R002_vs_Control
ENSG00000048991	-0.311223	0.0145029	0.0429717	condition_R002_Control	R002_vs_Control
ENSG00000049089	0.373706	0.000135575	0.000740424	condition_R002_Control	R002_vs_Control
ENSG00000049130	0.016879	0.832495	0.907639	condition_R002_Control	R002_vs_Control
ENSG00000049167	-0.108259	0.119035	0.23823	condition_R002_Control	R002_vs_Control
ENSG00000049192	0.543482	1.35769637819664e-06	1.14791498578743e-05	condition_R002_Control	R002_vs_Control
ENSG00000049239	-0.141016	0.164948	0.30488	condition_R002_Control	R002_vs_Control
ENSG00000049245	-0.981611	4.07292576224443e-60	1.12592438939222e-57	condition_R002_Control	R002_vs_Control
ENSG00000049246	0.013338	0.901727	0.949936	condition_R002_Control	R002_vs_Control
ENSG00000049247	-2.27183	1.5416279306864e-06	1.28912463705707e-05	condition_R002_Control	R002_vs_Control
ENSG00000049249	0.194177	0.293933	0.463822	condition_R002_Control	R002_vs_Control
ENSG00000049283	-0.543862	2.27765918684507e-05	0.000148837	condition_R002_Control	R002_vs_Control
ENSG00000049323	0.136915	0.185269	0.333016	condition_R002_Control	R002_vs_Control
ENSG00000049449	0.281831	5.7660592253347e-10	8.73177078285513e-09	condition_R002_Control	R002_vs_Control
ENSG00000049540	0.102293	0.587736	0.737206	condition_R002_Control	R002_vs_Control
ENSG00000049541	-0.276984	8.89739796353753e-05	0.000508369	condition_R002_Control	R002_vs_Control
ENSG00000049618	-0.0414505	0.740103	0.849218	condition_R002_Control	R002_vs_Control
ENSG00000049656	0.0978401	0.221135	0.378771	condition_R002_Control	R002_vs_Control
ENSG00000049759	0.230144	0.00594549	0.0202666	condition_R002_Control	R002_vs_Control
ENSG00000049768	0.048449	0.795682	0.885288	condition_R002_Control	R002_vs_Control
ENSG00000049769	-0.142138	0.380746	0.554226	condition_R002_Control	R002_vs_Control
ENSG00000049860	0.271569	0.000314614	0.00156018	condition_R002_Control	R002_vs_Control
ENSG00000049883	-0.089814	0.181974	0.328729	condition_R002_Control	R002_vs_Control
ENSG00000050030	-0.0120495	0.926621	0.962744	condition_R002_Control	R002_vs_Control
ENSG00000050130	0.192165	0.0767778	0.170492	condition_R002_Control	R002_vs_Control
ENSG00000050165	0.0323214	0.684741	0.810666	condition_R002_Control	R002_vs_Control
ENSG00000050327	-0.338338	0.00171545	0.00692589	condition_R002_Control	R002_vs_Control
ENSG00000050344	0.464825	3.84056068728598e-10	5.96651733881007e-09	condition_R002_Control	R002_vs_Control
ENSG00000050393	0.0765678	0.124755	0.246996	condition_R002_Control	R002_vs_Control
ENSG00000050405	-0.338338	1.97249902124381e-11	3.6615243516795e-10	condition_R002_Control	R002_vs_Control
ENSG00000050426	-0.0654047	0.400843	0.574406	condition_R002_Control	R002_vs_Control
ENSG00000050438	0.373009	0.0352037	0.0908595	condition_R002_Control	R002_vs_Control
ENSG00000050555	-0.251382	0.206817	0.360689	condition_R002_Control	R002_vs_Control
ENSG00000050628	1.24906	5.69327238706884e-07	5.215503622423e-06	condition_R002_Control	R002_vs_Control
ENSG00000050730	0.133701	0.466475	0.634653	condition_R002_Control	R002_vs_Control
ENSG00000050748	-0.461055	3.25656948921312e-24	1.90509315118967e-22	condition_R002_Control	R002_vs_Control
ENSG00000050767	0.165039	0.353877	0.527086	condition_R002_Control	R002_vs_Control
ENSG00000050820	-0.249496	0.03065	0.0810184	condition_R002_Control	R002_vs_Control
ENSG00000051009	-0.109728	0.216498	0.372982	condition_R002_Control	R002_vs_Control
ENSG00000051108	0.527586	1.12097269985183e-17	4.17543820577569e-16	condition_R002_Control	R002_vs_Control
ENSG00000051128	0.283587	0.0432338	0.107435	condition_R002_Control	R002_vs_Control
ENSG00000051180	-0.473101	5.01500749171857e-12	1.01513400031578e-10	condition_R002_Control	R002_vs_Control
ENSG00000051341	-0.436888	1.52437177503587e-15	4.64677956115528e-14	condition_R002_Control	R002_vs_Control
ENSG00000051382	-0.0540025	0.705354	0.825607	condition_R002_Control	R002_vs_Control
ENSG00000051523	-0.357134	7.49317203152726e-06	5.41756337879421e-05	condition_R002_Control	R002_vs_Control
ENSG00000051596	-1.10634	4.01066206885231e-25	2.51308085234286e-23	condition_R002_Control	R002_vs_Control
ENSG00000051620	0.12934	0.0944608	0.200174	condition_R002_Control	R002_vs_Control
ENSG00000051825	-0.685768	3.85422441843329e-26	2.55711919827208e-24	condition_R002_Control	R002_vs_Control
ENSG00000052126	-0.237958	4.20204857119736e-07	3.95082239286602e-06	condition_R002_Control	R002_vs_Control
ENSG00000052344	-0.0491331	0.560632	0.716209	condition_R002_Control	R002_vs_Control
ENSG00000052723	0.116663	0.0823853	0.180093	condition_R002_Control	R002_vs_Control
ENSG00000052749	-0.573811	2.96911738739717e-05	0.000188942	condition_R002_Control	R002_vs_Control
ENSG00000052795	-0.0703779	0.454702	0.624057	condition_R002_Control	R002_vs_Control
ENSG00000052802	0.676907	3.12043556089099e-11	5.65876265686316e-10	condition_R002_Control	R002_vs_Control
ENSG00000052841	-0.0310796	0.580136	0.731448	condition_R002_Control	R002_vs_Control
ENSG00000053108	-0.0839694	0.619229	0.76004	condition_R002_Control	R002_vs_Control
ENSG00000053254	-0.0540229	0.641734	0.777008	condition_R002_Control	R002_vs_Control
ENSG00000053371	-0.171957	0.0399166	0.100592	condition_R002_Control	R002_vs_Control
ENSG00000053372	-0.17715	0.0356109	0.0917267	condition_R002_Control	R002_vs_Control
ENSG00000053501	0.165241	0.0942834	0.199888	condition_R002_Control	R002_vs_Control
ENSG00000053524	0.0891877	0.603468	0.74891	condition_R002_Control	R002_vs_Control
ENSG00000053747	-0.244017	0.0529136	0.126387	condition_R002_Control	R002_vs_Control
ENSG00000053770	-0.323014	1.60069833970458e-09	2.27838925212772e-08	condition_R002_Control	R002_vs_Control
ENSG00000053900	-0.145501	0.0733652	0.164272	condition_R002_Control	R002_vs_Control
ENSG00000053918	1.46589	4.54426989733124e-07	4.23866286123219e-06	condition_R002_Control	R002_vs_Control
ENSG00000054116	0.299259	0.000722487	0.00324188	condition_R002_Control	R002_vs_Control
ENSG00000054118	-0.541851	4.05791070175844e-06	3.12881892418602e-05	condition_R002_Control	R002_vs_Control
ENSG00000054148	-0.0374965	0.616321	0.757691	condition_R002_Control	R002_vs_Control
ENSG00000054179	0.210032	0.272969	0.440553	condition_R002_Control	R002_vs_Control
ENSG00000054219	-0.477512	0.0431713	0.107299	condition_R002_Control	R002_vs_Control
ENSG00000054267	-0.604456	2.92556485919922e-13	6.88582239856765e-12	condition_R002_Control	R002_vs_Control
ENSG00000054277	0.219075	1.84068147966402e-05	0.000122554	condition_R002_Control	R002_vs_Control
ENSG00000054282	0.320064	0.00486496	0.01713	condition_R002_Control	R002_vs_Control
ENSG00000054356	0.545833	7.14449545859099e-06	5.19343486583888e-05	condition_R002_Control	R002_vs_Control
ENSG00000054392	-0.416823	8.63967997298206e-06	6.15962215418901e-05	condition_R002_Control	R002_vs_Control
ENSG00000054523	-0.481173	7.9391714826061e-06	5.70346033872724e-05	condition_R002_Control	R002_vs_Control
ENSG00000054598	0.0501611	0.610147	0.753452	condition_R002_Control	R002_vs_Control
ENSG00000054611	0.297849	0.00211811	0.00835854	condition_R002_Control	R002_vs_Control
ENSG00000054654	-0.625038	6.93309697726332e-11	1.20229111603871e-09	condition_R002_Control	R002_vs_Control
ENSG00000054690	-0.232033	0.0470177	0.114844	condition_R002_Control	R002_vs_Control
ENSG00000054793	-0.536695	1.65357834903733e-06	1.37175488990308e-05	condition_R002_Control	R002_vs_Control
ENSG00000054965	-0.468973	0.000117738	0.000651722	condition_R002_Control	R002_vs_Control
ENSG00000054967	0.502519	2.66699172102343e-08	3.08454329604994e-07	condition_R002_Control	R002_vs_Control
ENSG00000054983	0.302347	0.00399656	0.0144309	condition_R002_Control	R002_vs_Control
ENSG00000055044	-0.0925014	0.218343	0.375243	condition_R002_Control	R002_vs_Control
ENSG00000055070	-0.209454	0.0623574	0.144561	condition_R002_Control	R002_vs_Control
ENSG00000055118	0.273534	0.0767755	0.170492	condition_R002_Control	R002_vs_Control
ENSG00000055130	-0.223218	0.0013372	0.00556287	condition_R002_Control	R002_vs_Control
ENSG00000055147	0.235177	0.0116201	0.0356725	condition_R002_Control	R002_vs_Control
ENSG00000055163	-0.403991	0.000150074	0.000810039	condition_R002_Control	R002_vs_Control
ENSG00000055208	-0.449416	2.74030020589789e-08	3.16413779302632e-07	condition_R002_Control	R002_vs_Control
ENSG00000055211	0.132144	0.136424	0.264528	condition_R002_Control	R002_vs_Control
ENSG00000055332	-0.460405	4.35966375575207e-12	8.87577176324484e-11	condition_R002_Control	R002_vs_Control
ENSG00000055483	-0.190877	0.10136	0.211066	condition_R002_Control	R002_vs_Control
ENSG00000055609	0.0507008	0.600732	0.747126	condition_R002_Control	R002_vs_Control
ENSG00000055732	-0.0449137	0.763533	0.864583	condition_R002_Control	R002_vs_Control
ENSG00000055917	-0.16364	0.101598	0.211485	condition_R002_Control	R002_vs_Control
ENSG00000055950	0.268365	0.00149874	0.0061451	condition_R002_Control	R002_vs_Control
ENSG00000055955	0.0380724	0.814662	0.895913	condition_R002_Control	R002_vs_Control
ENSG00000056050	-0.106371	0.247067	0.410256	condition_R002_Control	R002_vs_Control
ENSG00000056097	-0.404225	4.69854395722181e-06	3.5623781651461e-05	condition_R002_Control	R002_vs_Control
ENSG00000056277	-0.331317	0.000465264	0.00220488	condition_R002_Control	R002_vs_Control
ENSG00000056291	0.64669	6.23872268412632e-22	3.14130827721982e-20	condition_R002_Control	R002_vs_Control
ENSG00000056487	-0.130933	0.454505	0.623965	condition_R002_Control	R002_vs_Control
ENSG00000056558	0.582575	0.00467148	0.0165251	condition_R002_Control	R002_vs_Control
ENSG00000056586	-0.33316	2.78743837075185e-09	3.82655305453213e-08	condition_R002_Control	R002_vs_Control
ENSG00000056736	0.206131	0.179246	0.325029	condition_R002_Control	R002_vs_Control
ENSG00000056972	-0.202499	0.0205529	0.0577796	condition_R002_Control	R002_vs_Control
ENSG00000056998	-0.923358	6.34263027120062e-18	2.43655511930577e-16	condition_R002_Control	R002_vs_Control
ENSG00000057019	-0.0608807	0.333477	0.506345	condition_R002_Control	R002_vs_Control
ENSG00000057252	-0.0355963	0.42346	0.59621	condition_R002_Control	R002_vs_Control
ENSG00000057294	-0.308315	2.8091695923625e-05	0.000179941	condition_R002_Control	R002_vs_Control
ENSG00000057468	1.09735	0.000850069	0.00373181	condition_R002_Control	R002_vs_Control
ENSG00000057608	-0.230195	0.0187876	0.0535918	condition_R002_Control	R002_vs_Control
ENSG00000057657	-0.0545798	0.737798	0.847806	condition_R002_Control	R002_vs_Control
ENSG00000057663	0.179937	0.0935286	0.198721	condition_R002_Control	R002_vs_Control
ENSG00000057704	-0.108386	0.128563	0.252672	condition_R002_Control	R002_vs_Control
ENSG00000057757	-0.362978	7.52670989891707e-06	5.44041627838412e-05	condition_R002_Control	R002_vs_Control
ENSG00000057935	-0.263479	1.90984028995536e-09	2.69124271143784e-08	condition_R002_Control	R002_vs_Control
ENSG00000058056	-0.583973	0.00134523	0.00559212	condition_R002_Control	R002_vs_Control
ENSG00000058063	-0.689587	1.52837031653834e-41	2.1022174544113e-39	condition_R002_Control	R002_vs_Control
ENSG00000058085	0.0899193	0.244647	0.407153	condition_R002_Control	R002_vs_Control
ENSG00000058091	-1.83605	1.63816378824051e-114	1.28309178713938e-111	condition_R002_Control	R002_vs_Control
ENSG00000058262	-0.249359	0.00354892	0.0130213	condition_R002_Control	R002_vs_Control
ENSG00000058272	-0.461724	4.7860056323832e-09	6.31497430118433e-08	condition_R002_Control	R002_vs_Control
ENSG00000058335	0.314748	0.000596808	0.00273943	condition_R002_Control	R002_vs_Control
ENSG00000058453	-0.938976	7.91175239058271e-09	1.00399496920459e-07	condition_R002_Control	R002_vs_Control
ENSG00000058600	-0.179874	0.0086157	0.0277325	condition_R002_Control	R002_vs_Control
ENSG00000058668	-0.211685	0.0662592	0.151649	condition_R002_Control	R002_vs_Control
ENSG00000058673	-0.198925	0.0341677	0.0886153	condition_R002_Control	R002_vs_Control
ENSG00000058729	-0.0746242	0.463367	0.631889	condition_R002_Control	R002_vs_Control
ENSG00000058799	0.101723	0.255979	0.420706	condition_R002_Control	R002_vs_Control
ENSG00000058804	-0.437364	6.87468216037992e-13	1.55449408882304e-11	condition_R002_Control	R002_vs_Control
ENSG00000059122	0.0692381	0.559385	0.71523	condition_R002_Control	R002_vs_Control
ENSG00000059145	-0.0562714	0.6407	0.776289	condition_R002_Control	R002_vs_Control
ENSG00000059378	-0.00284627	0.983749	0.992194	condition_R002_Control	R002_vs_Control
ENSG00000059573	-0.365108	0.000146758	0.00079347	condition_R002_Control	R002_vs_Control
ENSG00000059588	-0.300729	0.000483285	0.00228147	condition_R002_Control	R002_vs_Control
ENSG00000059691	-0.0568577	0.42041	0.593192	condition_R002_Control	R002_vs_Control
ENSG00000059728	0.274988	0.00116155	0.00492662	condition_R002_Control	R002_vs_Control
ENSG00000059758	-0.485655	2.29595870577314e-11	4.23408421364848e-10	condition_R002_Control	R002_vs_Control
ENSG00000059769	0.187777	0.0320605	0.0841623	condition_R002_Control	R002_vs_Control
ENSG00000059804	-0.6493	1.43551953717124e-16	4.85339860786779e-15	condition_R002_Control	R002_vs_Control
ENSG00000059915	0.722659	0.000234301	0.00120185	condition_R002_Control	R002_vs_Control
ENSG00000060069	-0.237566	0.0247448	0.0675636	condition_R002_Control	R002_vs_Control
ENSG00000060138	-0.22302	0.00423202	0.0151801	condition_R002_Control	R002_vs_Control
ENSG00000060140	-0.23892	0.00262651	0.0100584	condition_R002_Control	R002_vs_Control
ENSG00000060237	-0.503169	0.000394074	0.00190634	condition_R002_Control	R002_vs_Control
ENSG00000060339	-0.357713	4.21266883498668e-08	4.74569009748779e-07	condition_R002_Control	R002_vs_Control
ENSG00000060491	-0.436369	1.19776356946744e-05	8.27575088661443e-05	condition_R002_Control	R002_vs_Control
ENSG00000060558	-2.29708	6.33289178115518e-12	1.2655460634531e-10	condition_R002_Control	R002_vs_Control
ENSG00000060566	0.479888	0.00124867	0.00524409	condition_R002_Control	R002_vs_Control
ENSG00000060642	-0.198294	0.00800279	0.0260692	condition_R002_Control	R002_vs_Control
ENSG00000060656	-0.0853837	0.393698	0.567181	condition_R002_Control	R002_vs_Control
ENSG00000060688	-0.103031	0.27871	0.447085	condition_R002_Control	R002_vs_Control
ENSG00000060709	-1.37446	0.000611669	0.00279942	condition_R002_Control	R002_vs_Control
ENSG00000060718	0.248913	0.184867	0.332594	condition_R002_Control	R002_vs_Control
ENSG00000060749	-0.261936	0.0363389	0.0932069	condition_R002_Control	R002_vs_Control
ENSG00000060762	-0.394148	0.00063481	0.00289349	condition_R002_Control	R002_vs_Control
ENSG00000060971	-0.0331849	0.5003	0.665234	condition_R002_Control	R002_vs_Control
ENSG00000060982	-0.181687	0.0152784	0.0449363	condition_R002_Control	R002_vs_Control
ENSG00000061273	-0.754592	1.54890502167554e-09	2.21024670527253e-08	condition_R002_Control	R002_vs_Control
ENSG00000061337	-0.0925148	0.445094	0.615393	condition_R002_Control	R002_vs_Control
ENSG00000061455	0.179632	0.304744	0.476059	condition_R002_Control	R002_vs_Control
ENSG00000061656	0.79263	1.50832264993407e-08	1.82142071778119e-07	condition_R002_Control	R002_vs_Control
ENSG00000061676	-0.414844	9.39953995779153e-07	8.25408994674082e-06	condition_R002_Control	R002_vs_Control
ENSG00000061794	0.394618	3.17375958334299e-07	3.04596660896944e-06	condition_R002_Control	R002_vs_Control
ENSG00000061918	-0.364523	0.090377	0.193506	condition_R002_Control	R002_vs_Control
ENSG00000061936	-0.341354	2.62070899058786e-06	2.09872568610071e-05	condition_R002_Control	R002_vs_Control
ENSG00000061938	0.295782	0.0159409	0.0465305	condition_R002_Control	R002_vs_Control
ENSG00000061987	-0.361122	5.09249052244805e-06	3.82608460595437e-05	condition_R002_Control	R002_vs_Control
ENSG00000062038	-0.456215	9.24566728572343e-07	8.12402868356321e-06	condition_R002_Control	R002_vs_Control
ENSG00000062096	1.13018	0.00226602	0.00887554	condition_R002_Control	R002_vs_Control
ENSG00000062194	-0.185232	0.00112523	0.00479349	condition_R002_Control	R002_vs_Control
ENSG00000062282	2.24982	0.000201598	0.00105209	condition_R002_Control	R002_vs_Control
ENSG00000062370	-0.118494	0.182144	0.328993	condition_R002_Control	R002_vs_Control
ENSG00000062485	-0.608088	6.83064130138758e-09	8.7811625084149e-08	condition_R002_Control	R002_vs_Control
ENSG00000062524	0.824274	6.68643414349656e-15	1.89866448684967e-13	condition_R002_Control	R002_vs_Control
ENSG00000062582	-0.000287672	0.99499	0.998105	condition_R002_Control	R002_vs_Control
ENSG00000062598	-0.266045	0.00575319	0.0197351	condition_R002_Control	R002_vs_Control
ENSG00000062650	-0.494144	1.50839952914634e-06	1.26358709219665e-05	condition_R002_Control	R002_vs_Control
ENSG00000062716	0.42374	0.000250818	0.00127616	condition_R002_Control	R002_vs_Control
ENSG00000062725	-0.415805	3.62371303329505e-11	6.50852830353335e-10	condition_R002_Control	R002_vs_Control
ENSG00000062822	-0.430323	0.000308309	0.00153215	condition_R002_Control	R002_vs_Control
ENSG00000063015	-0.0840753	0.585111	0.735254	condition_R002_Control	R002_vs_Control
ENSG00000063046	-0.460201	4.28378561056566e-06	3.28142422366908e-05	condition_R002_Control	R002_vs_Control
ENSG00000063127	0.257088	0.17411	0.317348	condition_R002_Control	R002_vs_Control
ENSG00000063169	-0.0833846	0.656647	0.789254	condition_R002_Control	R002_vs_Control
ENSG00000063176	-0.477464	4.15081082437087e-05	0.000256274	condition_R002_Control	R002_vs_Control
ENSG00000063177	0.100797	0.0988562	0.20722	condition_R002_Control	R002_vs_Control
ENSG00000063180	0.332515	0.0421688	0.10529	condition_R002_Control	R002_vs_Control
ENSG00000063241	-0.112802	0.103546	0.214714	condition_R002_Control	R002_vs_Control
ENSG00000063244	-0.507702	5.03434446250294e-07	4.65908620494889e-06	condition_R002_Control	R002_vs_Control
ENSG00000063245	-0.314013	0.0191871	0.0545437	condition_R002_Control	R002_vs_Control
ENSG00000063322	-0.243013	0.00114916	0.00487993	condition_R002_Control	R002_vs_Control
ENSG00000063438	1.24786	0.000898921	0.00392063	condition_R002_Control	R002_vs_Control
ENSG00000063587	-0.517191	1.01848418405714e-07	1.07117488018871e-06	condition_R002_Control	R002_vs_Control
ENSG00000063601	-0.504053	2.28678125796971e-07	2.24826956523612e-06	condition_R002_Control	R002_vs_Control
ENSG00000063660	-0.0554403	0.568961	0.721963	condition_R002_Control	R002_vs_Control
ENSG00000063761	-0.0722051	0.559261	0.715137	condition_R002_Control	R002_vs_Control
ENSG00000063854	-0.150956	0.0201967	0.0569553	condition_R002_Control	R002_vs_Control
ENSG00000063978	-0.427814	6.09784168715249e-05	0.000361828	condition_R002_Control	R002_vs_Control
ENSG00000064012	-0.332594	2.31595673862665e-06	1.87275687292962e-05	condition_R002_Control	R002_vs_Control
ENSG00000064042	3.01932	7.35272283084519e-78	3.0488930244315e-75	condition_R002_Control	R002_vs_Control
ENSG00000064102	0.00379252	0.950364	0.975089	condition_R002_Control	R002_vs_Control
ENSG00000064115	-0.181997	0.00189923	0.00758964	condition_R002_Control	R002_vs_Control
ENSG00000064195	-0.25634	0.0999934	0.208868	condition_R002_Control	R002_vs_Control
ENSG00000064199	0.307111	0.00665484	0.0222933	condition_R002_Control	R002_vs_Control
ENSG00000064225	0.401655	1.14307810990937e-05	7.93680705863445e-05	condition_R002_Control	R002_vs_Control
ENSG00000064270	0.300995	9.00129882143771e-07	7.92659659175763e-06	condition_R002_Control	R002_vs_Control
ENSG00000064300	-0.323648	0.0884829	0.190454	condition_R002_Control	R002_vs_Control
ENSG00000064309	-0.383065	0.0113531	0.0350246	condition_R002_Control	R002_vs_Control
ENSG00000064313	-0.421728	1.34688448843105e-09	1.93963748316089e-08	condition_R002_Control	R002_vs_Control
ENSG00000064393	0.148007	0.401922	0.575454	condition_R002_Control	R002_vs_Control
ENSG00000064419	-0.507074	1.76631223541514e-07	1.78502856040394e-06	condition_R002_Control	R002_vs_Control
ENSG00000064489	-0.145664	0.446246	0.61641	condition_R002_Control	R002_vs_Control
ENSG00000064490	0.00299786	0.973334	0.987163	condition_R002_Control	R002_vs_Control
ENSG00000064545	0.0853392	0.368024	0.541183	condition_R002_Control	R002_vs_Control
ENSG00000064547	-0.123266	0.140352	0.270163	condition_R002_Control	R002_vs_Control
ENSG00000064601	-0.441682	2.72163481797054e-08	3.1438728784234e-07	condition_R002_Control	R002_vs_Control
ENSG00000064607	-0.158917	0.00163139	0.00662159	condition_R002_Control	R002_vs_Control
ENSG00000064651	-0.137769	0.0525705	0.12576	condition_R002_Control	R002_vs_Control
ENSG00000064652	-0.129756	0.0523592	0.125325	condition_R002_Control	R002_vs_Control
ENSG00000064655	-0.0398103	0.827391	0.904401	condition_R002_Control	R002_vs_Control
ENSG00000064666	-0.665815	3.058361460983e-10	4.82577605569881e-09	condition_R002_Control	R002_vs_Control
ENSG00000064687	0.0722149	0.558065	0.714125	condition_R002_Control	R002_vs_Control
ENSG00000064692	0.379852	0.0709219	0.159919	condition_R002_Control	R002_vs_Control
ENSG00000064703	-0.496866	5.67182697672384e-10	8.612197375481e-09	condition_R002_Control	R002_vs_Control
ENSG00000064726	-0.292399	0.000164962	0.000880618	condition_R002_Control	R002_vs_Control
ENSG00000064763	0.966172	9.08519244972123e-21	4.26248205498818e-19	condition_R002_Control	R002_vs_Control
ENSG00000064787	1.21349	7.14257893185963e-05	0.000417581	condition_R002_Control	R002_vs_Control
ENSG00000064886	-0.806348	1.38108824429419e-14	3.77716248538927e-13	condition_R002_Control	R002_vs_Control
ENSG00000064932	-0.153985	0.206566	0.36034	condition_R002_Control	R002_vs_Control
ENSG00000064933	-0.158493	0.0258372	0.0700041	condition_R002_Control	R002_vs_Control
ENSG00000064961	0.136516	0.0819223	0.179331	condition_R002_Control	R002_vs_Control
ENSG00000064989	1.30518	2.28629837705823e-10	3.68592083121275e-09	condition_R002_Control	R002_vs_Control
ENSG00000064995	0.260675	0.0190787	0.0542684	condition_R002_Control	R002_vs_Control
ENSG00000064999	0.0350242	0.747824	0.854323	condition_R002_Control	R002_vs_Control
ENSG00000065000	-0.359783	0.00563864	0.0194	condition_R002_Control	R002_vs_Control
ENSG00000065029	-0.186932	0.0231358	0.0638631	condition_R002_Control	R002_vs_Control
ENSG00000065054	-0.211703	0.072846	0.163369	condition_R002_Control	R002_vs_Control
ENSG00000065057	-0.0221948	0.782768	0.877159	condition_R002_Control	R002_vs_Control
ENSG00000065060	-0.272257	0.0112426	0.0347368	condition_R002_Control	R002_vs_Control
ENSG00000065135	-0.127419	0.0990509	0.20752	condition_R002_Control	R002_vs_Control
ENSG00000065150	-0.40691	7.17635639876364e-07	6.43817121781541e-06	condition_R002_Control	R002_vs_Control
ENSG00000065154	-0.134373	0.192091	0.342117	condition_R002_Control	R002_vs_Control
ENSG00000065183	-0.455182	1.59478042811093e-05	0.000107569	condition_R002_Control	R002_vs_Control
ENSG00000065243	0.49981	8.84168040996592e-19	3.62894996389824e-17	condition_R002_Control	R002_vs_Control
ENSG00000065268	-0.259429	0.0127925	0.038653	condition_R002_Control	R002_vs_Control
ENSG00000065308	-0.0393952	0.664999	0.795612	condition_R002_Control	R002_vs_Control
ENSG00000065320	0.601324	2.6500838636677e-05	0.000170682	condition_R002_Control	R002_vs_Control
ENSG00000065325	0.100149	0.595361	0.743265	condition_R002_Control	R002_vs_Control
ENSG00000065328	-0.575471	2.52208332594414e-14	6.73439238083778e-13	condition_R002_Control	R002_vs_Control
ENSG00000065357	-0.301506	0.000173262	0.000918837	condition_R002_Control	R002_vs_Control
ENSG00000065361	0.0167471	0.846259	0.916463	condition_R002_Control	R002_vs_Control
ENSG00000065371	0.285993	0.145514	0.277966	condition_R002_Control	R002_vs_Control
ENSG00000065413	-0.325383	7.98738631430542e-05	0.000461612	condition_R002_Control	R002_vs_Control
ENSG00000065427	-0.479477	2.27760570080117e-06	1.8449195043232e-05	condition_R002_Control	R002_vs_Control
ENSG00000065457	-0.294973	2.68097327482522e-05	0.000172435	condition_R002_Control	R002_vs_Control
ENSG00000065485	0.0853872	0.0532259	0.127037	condition_R002_Control	R002_vs_Control
ENSG00000065491	-0.330383	0.000162535	0.000870632	condition_R002_Control	R002_vs_Control
ENSG00000065518	0.089063	0.245977	0.40883	condition_R002_Control	R002_vs_Control
ENSG00000065526	-0.0738582	0.646821	0.781557	condition_R002_Control	R002_vs_Control
ENSG00000065534	-0.900574	5.14620415660835e-16	1.64894907504416e-14	condition_R002_Control	R002_vs_Control
ENSG00000065548	-0.0249914	0.789876	0.881437	condition_R002_Control	R002_vs_Control
ENSG00000065559	-0.175603	0.00208726	0.00825101	condition_R002_Control	R002_vs_Control
ENSG00000065600	0.416098	1.43408528963169e-07	1.47364806529683e-06	condition_R002_Control	R002_vs_Control
ENSG00000065609	-0.418467	0.000164414	0.000878526	condition_R002_Control	R002_vs_Control
ENSG00000065613	-0.78419	4.46895867726882e-13	1.02866308426897e-11	condition_R002_Control	R002_vs_Control
ENSG00000065615	0.212059	0.0585679	0.137368	condition_R002_Control	R002_vs_Control
ENSG00000065618	0.247478	0.0342838	0.088843	condition_R002_Control	R002_vs_Control
ENSG00000065621	0.0422444	0.753955	0.858233	condition_R002_Control	R002_vs_Control
ENSG00000065665	0.307743	0.00418235	0.0150191	condition_R002_Control	R002_vs_Control
ENSG00000065675	1.13924	0.000633277	0.00289081	condition_R002_Control	R002_vs_Control
ENSG00000065717	0.41947	0.00127296	0.00533099	condition_R002_Control	R002_vs_Control
ENSG00000065802	-0.383975	1.94783969302486e-06	1.59660569256459e-05	condition_R002_Control	R002_vs_Control
ENSG00000065809	0.455636	4.02448551644654e-20	1.8041083959816e-18	condition_R002_Control	R002_vs_Control
ENSG00000065833	-0.20828	0.00143916	0.00592321	condition_R002_Control	R002_vs_Control
ENSG00000065882	-0.0961543	0.290386	0.459861	condition_R002_Control	R002_vs_Control
ENSG00000065883	-0.313291	2.60281349615211e-06	2.08617203385449e-05	condition_R002_Control	R002_vs_Control
ENSG00000065911	-0.132979	0.0708856	0.159863	condition_R002_Control	R002_vs_Control
ENSG00000065923	0.103473	0.12246	0.243576	condition_R002_Control	R002_vs_Control
ENSG00000065970	-0.0742723	0.62101	0.761419	condition_R002_Control	R002_vs_Control
ENSG00000065978	-0.299633	0.000226432	0.00116637	condition_R002_Control	R002_vs_Control
ENSG00000065989	0.0392711	0.808609	0.892486	condition_R002_Control	R002_vs_Control
ENSG00000066027	-0.470855	4.70568096467829e-08	5.2569764723072e-07	condition_R002_Control	R002_vs_Control
ENSG00000066044	-0.401366	5.64363216670658e-05	0.00033772	condition_R002_Control	R002_vs_Control
ENSG00000066056	0.122134	0.489501	0.655606	condition_R002_Control	R002_vs_Control
ENSG00000066084	-0.578437	9.48936887365316e-07	8.3226044830606e-06	condition_R002_Control	R002_vs_Control
ENSG00000066117	-0.562161	1.52616225354316e-07	1.56257069946102e-06	condition_R002_Control	R002_vs_Control
ENSG00000066135	-0.534532	7.84897352756653e-08	8.43435619499975e-07	condition_R002_Control	R002_vs_Control
ENSG00000066136	-0.16019	0.0834428	0.18193	condition_R002_Control	R002_vs_Control
ENSG00000066185	0.104219	0.579591	0.731087	condition_R002_Control	R002_vs_Control
ENSG00000066230	-0.118713	0.484086	0.650577	condition_R002_Control	R002_vs_Control
ENSG00000066248	0.0892695	0.621285	0.761569	condition_R002_Control	R002_vs_Control
ENSG00000066279	-0.613652	2.42839323257979e-31	2.15325169745448e-29	condition_R002_Control	R002_vs_Control
ENSG00000066322	-0.142077	0.019554	0.0554078	condition_R002_Control	R002_vs_Control
ENSG00000066379	-0.134679	0.240787	0.402411	condition_R002_Control	R002_vs_Control
ENSG00000066422	-0.429198	6.55579258050094e-11	1.14389655564595e-09	condition_R002_Control	R002_vs_Control
ENSG00000066427	-0.206223	0.0130591	0.0393364	condition_R002_Control	R002_vs_Control
ENSG00000066455	-0.106949	0.127304	0.250844	condition_R002_Control	R002_vs_Control
ENSG00000066468	-0.168318	0.00105774	0.00453543	condition_R002_Control	R002_vs_Control
ENSG00000066557	-0.0389971	0.709892	0.828545	condition_R002_Control	R002_vs_Control
ENSG00000066583	-0.456	3.3069973855653e-11	5.96592484202079e-10	condition_R002_Control	R002_vs_Control
ENSG00000066629	1.15912	4.4520293940418e-07	4.15950539508935e-06	condition_R002_Control	R002_vs_Control
ENSG00000066651	-0.192204	0.0460057	0.1129	condition_R002_Control	R002_vs_Control
ENSG00000066654	-0.428412	1.74634172587378e-06	1.44366627790265e-05	condition_R002_Control	R002_vs_Control
ENSG00000066697	0.0862675	0.156863	0.293903	condition_R002_Control	R002_vs_Control
ENSG00000066735	-1.42924	1.1806715635003e-16	4.02070000918091e-15	condition_R002_Control	R002_vs_Control
ENSG00000066739	0.0500138	0.569743	0.722627	condition_R002_Control	R002_vs_Control
ENSG00000066777	-0.263696	1.612072559345e-06	1.34126910462824e-05	condition_R002_Control	R002_vs_Control
ENSG00000066827	-0.233967	0.0166744	0.048426	condition_R002_Control	R002_vs_Control
ENSG00000066855	0.135392	0.172142	0.314612	condition_R002_Control	R002_vs_Control
ENSG00000066923	-0.769697	6.20576941373818e-13	1.41002481997724e-11	condition_R002_Control	R002_vs_Control
ENSG00000066926	-0.501508	2.38148411307931e-12	5.04134440964695e-11	condition_R002_Control	R002_vs_Control
ENSG00000066933	-0.304003	1.77257126810777e-07	1.78887587855529e-06	condition_R002_Control	R002_vs_Control
ENSG00000067048	-0.354266	4.8587705152325e-08	5.40018731643716e-07	condition_R002_Control	R002_vs_Control
ENSG00000067057	-0.162995	0.163973	0.303581	condition_R002_Control	R002_vs_Control
ENSG00000067064	0.452695	4.56114144482782e-05	0.000279042	condition_R002_Control	R002_vs_Control
ENSG00000067066	0.476703	2.31256129062992e-05	0.000150699	condition_R002_Control	R002_vs_Control
ENSG00000067082	-0.192723	0.113751	0.230205	condition_R002_Control	R002_vs_Control
ENSG00000067113	-0.0943077	0.273649	0.441398	condition_R002_Control	R002_vs_Control
ENSG00000067141	0.9242	1.03960898233217e-13	2.56464168633597e-12	condition_R002_Control	R002_vs_Control
ENSG00000067167	0.0537152	0.513409	0.676547	condition_R002_Control	R002_vs_Control
ENSG00000067177	-0.136271	0.19239	0.342476	condition_R002_Control	R002_vs_Control
ENSG00000067182	-0.0948258	0.157279	0.294474	condition_R002_Control	R002_vs_Control
ENSG00000067191	0.154066	0.364659	0.5379	condition_R002_Control	R002_vs_Control
ENSG00000067208	0.182088	0.00335706	0.0124144	condition_R002_Control	R002_vs_Control
ENSG00000067221	0.374251	2.34734686878194e-06	1.89542209791078e-05	condition_R002_Control	R002_vs_Control
ENSG00000067225	-0.307938	0.00310281	0.0115988	condition_R002_Control	R002_vs_Control
ENSG00000067248	-0.352602	0.000776841	0.00345209	condition_R002_Control	R002_vs_Control
ENSG00000067334	0.00624966	0.939463	0.969798	condition_R002_Control	R002_vs_Control
ENSG00000067365	0.0852446	0.224556	0.383027	condition_R002_Control	R002_vs_Control
ENSG00000067369	-0.448022	6.47066048008361e-05	0.000382021	condition_R002_Control	R002_vs_Control
ENSG00000067445	0.0255014	0.806292	0.891115	condition_R002_Control	R002_vs_Control
ENSG00000067533	-0.254293	0.00247072	0.00953297	condition_R002_Control	R002_vs_Control
ENSG00000067560	-0.0946344	0.111293	0.226678	condition_R002_Control	R002_vs_Control
ENSG00000067596	-0.467534	5.69487458742319e-05	0.000340208	condition_R002_Control	R002_vs_Control
ENSG00000067606	0.0835366	0.36795	0.541102	condition_R002_Control	R002_vs_Control
ENSG00000067646	0.0835575	0.38333	0.556894	condition_R002_Control	R002_vs_Control
ENSG00000067704	-0.334805	4.27435738785367e-08	4.80558434072209e-07	condition_R002_Control	R002_vs_Control
ENSG00000067715	0.0674181	0.31843	0.490778	condition_R002_Control	R002_vs_Control
ENSG00000067798	0.619537	0.0170761	0.0494094	condition_R002_Control	R002_vs_Control
ENSG00000067829	-0.394218	1.09341939281337e-05	7.62392349633004e-05	condition_R002_Control	R002_vs_Control
ENSG00000067836	0.074558	0.427924	0.600426	condition_R002_Control	R002_vs_Control
ENSG00000067842	0.157932	0.407498	0.580811	condition_R002_Control	R002_vs_Control
ENSG00000067900	-0.607984	4.05734531399367e-12	8.3022471566531e-11	condition_R002_Control	R002_vs_Control
ENSG00000067955	-0.5529	7.42790181776143e-10	1.10060193145254e-08	condition_R002_Control	R002_vs_Control
ENSG00000067992	-0.0860156	0.446717	0.616759	condition_R002_Control	R002_vs_Control
ENSG00000068001	0.0451829	0.44476	0.615112	condition_R002_Control	R002_vs_Control
ENSG00000068024	-0.262486	0.0536384	0.127762	condition_R002_Control	R002_vs_Control
ENSG00000068028	-0.15314	0.0194978	0.0552875	condition_R002_Control	R002_vs_Control
ENSG00000068078	-0.115008	0.139993	0.269775	condition_R002_Control	R002_vs_Control
ENSG00000068079	0.269271	0.122923	0.24426	condition_R002_Control	R002_vs_Control
ENSG00000068097	-0.33166	0.000773752	0.00343961	condition_R002_Control	R002_vs_Control
ENSG00000068120	-0.205097	0.0192839	0.0547692	condition_R002_Control	R002_vs_Control
ENSG00000068137	-0.449654	1.73576481867943e-05	0.00011631	condition_R002_Control	R002_vs_Control
ENSG00000068305	-0.360337	3.35905415401028e-05	0.000211701	condition_R002_Control	R002_vs_Control
ENSG00000068308	-0.239318	0.0413403	0.103611	condition_R002_Control	R002_vs_Control
ENSG00000068323	-0.2514	0.0174371	0.050263	condition_R002_Control	R002_vs_Control
ENSG00000068354	-0.212304	0.13282	0.259053	condition_R002_Control	R002_vs_Control
ENSG00000068366	-0.135091	0.0625794	0.144908	condition_R002_Control	R002_vs_Control
ENSG00000068383	-0.331438	0.000126485	0.000695901	condition_R002_Control	R002_vs_Control
ENSG00000068394	-0.28298	0.0138579	0.0413887	condition_R002_Control	R002_vs_Control
ENSG00000068400	-0.41818	2.98867255770119e-05	0.000190101	condition_R002_Control	R002_vs_Control
ENSG00000068438	-0.243656	0.0083379	0.0269769	condition_R002_Control	R002_vs_Control
ENSG00000068489	-0.643492	4.22606670423618e-25	2.64218188158198e-23	condition_R002_Control	R002_vs_Control
ENSG00000068615	0.771995	5.79913611584954e-22	2.93569553067521e-20	condition_R002_Control	R002_vs_Control
ENSG00000068650	-0.054981	0.725774	0.83961	condition_R002_Control	R002_vs_Control
ENSG00000068654	-0.482854	2.41085458486329e-05	0.000156669	condition_R002_Control	R002_vs_Control
ENSG00000068697	0.539518	4.20205933712007e-06	3.22760738569258e-05	condition_R002_Control	R002_vs_Control
ENSG00000068724	-0.0858191	0.395612	0.569137	condition_R002_Control	R002_vs_Control
ENSG00000068745	-0.153129	0.0249641	0.0680502	condition_R002_Control	R002_vs_Control
ENSG00000068781	0.0415952	0.772085	0.870332	condition_R002_Control	R002_vs_Control
ENSG00000068784	-0.433549	1.71472868294041e-07	1.73921599542701e-06	condition_R002_Control	R002_vs_Control
ENSG00000068796	-0.322099	2.14578385970459e-09	2.99528056891537e-08	condition_R002_Control	R002_vs_Control
ENSG00000068831	0.44229	7.91975393713989e-11	1.36166647418008e-09	condition_R002_Control	R002_vs_Control
ENSG00000068878	-0.474117	6.82099001921922e-07	6.14085107190052e-06	condition_R002_Control	R002_vs_Control
ENSG00000068885	-0.0778464	0.371534	0.544419	condition_R002_Control	R002_vs_Control
ENSG00000068903	-0.0417096	0.660408	0.792279	condition_R002_Control	R002_vs_Control
ENSG00000068912	0.284216	0.00455852	0.0161844	condition_R002_Control	R002_vs_Control
ENSG00000068971	0.278012	0.0123908	0.0376206	condition_R002_Control	R002_vs_Control
ENSG00000068976	0.218226	0.265784	0.432048	condition_R002_Control	R002_vs_Control
ENSG00000068985	0.49231	0.0355346	0.091571	condition_R002_Control	R002_vs_Control
ENSG00000069011	0.622133	3.01582454016829e-06	2.38667427895384e-05	condition_R002_Control	R002_vs_Control
ENSG00000069020	0.71375	1.06819116048003e-06	9.24770836722611e-06	condition_R002_Control	R002_vs_Control
ENSG00000069122	1.17764	1.70178498003056e-42	2.44822607560825e-40	condition_R002_Control	R002_vs_Control
ENSG00000069188	-0.794153	4.7807768369652e-06	3.61888763682973e-05	condition_R002_Control	R002_vs_Control
ENSG00000069248	-0.353354	0.000863575	0.00378344	condition_R002_Control	R002_vs_Control
ENSG00000069275	-0.824163	3.40354476466402e-20	1.5355160276677e-18	condition_R002_Control	R002_vs_Control
ENSG00000069329	-0.405627	8.02882057919939e-08	8.61120783079822e-07	condition_R002_Control	R002_vs_Control
ENSG00000069345	0.0686353	0.439644	0.610823	condition_R002_Control	R002_vs_Control
ENSG00000069399	-0.256909	0.187677	0.336209	condition_R002_Control	R002_vs_Control
ENSG00000069424	-2.70129	7.67914769869889e-12	1.51524791924571e-10	condition_R002_Control	R002_vs_Control
ENSG00000069431	0.109824	0.48969	0.655766	condition_R002_Control	R002_vs_Control
ENSG00000069482	-0.439047	2.3021135998441e-07	2.26108003705393e-06	condition_R002_Control	R002_vs_Control
ENSG00000069493	-0.0440182	0.796946	0.886065	condition_R002_Control	R002_vs_Control
ENSG00000069509	0.111616	0.311589	0.483457	condition_R002_Control	R002_vs_Control
ENSG00000069667	0.342404	0.101174	0.210773	condition_R002_Control	R002_vs_Control
ENSG00000069696	0.034889	0.81566	0.896618	condition_R002_Control	R002_vs_Control
ENSG00000069702	-0.342493	2.75158410042387e-07	2.66496922514738e-06	condition_R002_Control	R002_vs_Control
ENSG00000069764	0.0766127	0.649471	0.783366	condition_R002_Control	R002_vs_Control
ENSG00000069812	-0.261911	0.00924894	0.0294348	condition_R002_Control	R002_vs_Control
ENSG00000069849	0.0366367	0.569699	0.722618	condition_R002_Control	R002_vs_Control
ENSG00000069869	-0.363782	3.68842216837303e-05	0.000230145	condition_R002_Control	R002_vs_Control
ENSG00000069943	0.0447096	0.504198	0.668809	condition_R002_Control	R002_vs_Control
ENSG00000069956	-0.182718	0.0226705	0.0628061	condition_R002_Control	R002_vs_Control
ENSG00000069966	-0.278152	0.000283154	0.0014194	condition_R002_Control	R002_vs_Control
ENSG00000069974	-0.185601	0.0133796	0.0401772	condition_R002_Control	R002_vs_Control
ENSG00000069998	0.155931	0.0966188	0.203736	condition_R002_Control	R002_vs_Control
ENSG00000070010	0.73072	3.060010275504e-15	9.02542988895253e-14	condition_R002_Control	R002_vs_Control
ENSG00000070018	-0.719414	1.82490711664721e-28	1.39072718832706e-26	condition_R002_Control	R002_vs_Control
ENSG00000070047	-0.377312	0.00140007	0.00578683	condition_R002_Control	R002_vs_Control
ENSG00000070061	-0.549245	8.30258350142045e-07	7.36188512545762e-06	condition_R002_Control	R002_vs_Control
ENSG00000070081	0.786997	2.56069686739272e-15	7.60041784946028e-14	condition_R002_Control	R002_vs_Control
ENSG00000070087	0.067416	0.434787	0.606733	condition_R002_Control	R002_vs_Control
ENSG00000070159	-0.119958	0.1663	0.306708	condition_R002_Control	R002_vs_Control
ENSG00000070182	-0.0430982	0.819007	0.898511	condition_R002_Control	R002_vs_Control
ENSG00000070190	0.343516	0.000483952	0.00228385	condition_R002_Control	R002_vs_Control
ENSG00000070214	-0.456581	1.45648201956949e-11	2.75257530199738e-10	condition_R002_Control	R002_vs_Control
ENSG00000070269	0.503321	8.4978252748629e-13	1.89267914119518e-11	condition_R002_Control	R002_vs_Control
ENSG00000070366	-0.360284	0.00514203	0.0179487	condition_R002_Control	R002_vs_Control
ENSG00000070367	-0.43564	3.99377031584393e-11	7.13187723849597e-10	condition_R002_Control	R002_vs_Control
ENSG00000070371	0.00531355	0.961702	0.98158	condition_R002_Control	R002_vs_Control
ENSG00000070388	0.150613	0.41108	0.584324	condition_R002_Control	R002_vs_Control
ENSG00000070404	0.521793	1.6129057165322e-10	2.65493884933208e-09	condition_R002_Control	R002_vs_Control
ENSG00000070413	0.0565383	0.518411	0.681031	condition_R002_Control	R002_vs_Control
ENSG00000070423	-0.102959	0.266264	0.432629	condition_R002_Control	R002_vs_Control
ENSG00000070444	-0.129214	0.436552	0.608085	condition_R002_Control	R002_vs_Control
ENSG00000070476	0.274169	0.00107904	0.00461976	condition_R002_Control	R002_vs_Control
ENSG00000070495	-0.451617	1.65727965226541e-09	2.35180243356455e-08	condition_R002_Control	R002_vs_Control
ENSG00000070501	0.187726	0.111699	0.227307	condition_R002_Control	R002_vs_Control
ENSG00000070526	2.04301	2.22375237527466e-14	5.96037506897524e-13	condition_R002_Control	R002_vs_Control
ENSG00000070540	0.466495	3.72312536602799e-17	1.32051529491687e-15	condition_R002_Control	R002_vs_Control
ENSG00000070601	0.439895	0.0547061	0.129888	condition_R002_Control	R002_vs_Control
ENSG00000070610	-0.236557	0.00342397	0.012627	condition_R002_Control	R002_vs_Control
ENSG00000070614	-0.202364	0.0796949	0.175545	condition_R002_Control	R002_vs_Control
ENSG00000070669	0.531963	2.45716026096285e-14	6.5672557230682e-13	condition_R002_Control	R002_vs_Control
ENSG00000070718	-0.311395	0.000163973	0.000876667	condition_R002_Control	R002_vs_Control
ENSG00000070729	-0.690342	3.78123982008945e-06	2.94123087467758e-05	condition_R002_Control	R002_vs_Control
ENSG00000070731	-0.689684	9.59575139766433e-18	3.6028149422096e-16	condition_R002_Control	R002_vs_Control
ENSG00000070748	0.154128	0.228181	0.387288	condition_R002_Control	R002_vs_Control
ENSG00000070756	-0.264646	0.0566244	0.13352	condition_R002_Control	R002_vs_Control
ENSG00000070759	-0.0674844	0.469595	0.637471	condition_R002_Control	R002_vs_Control
ENSG00000070761	-0.108151	0.155645	0.292017	condition_R002_Control	R002_vs_Control
ENSG00000070770	-0.494026	1.27847394585215e-07	1.32484857961018e-06	condition_R002_Control	R002_vs_Control
ENSG00000070778	0.379878	2.81362318996509e-12	5.88980943485120e-11	condition_R002_Control	R002_vs_Control
ENSG00000070785	-0.170336	0.113747	0.230205	condition_R002_Control	R002_vs_Control
ENSG00000070808	-0.154405	0.421038	0.593717	condition_R002_Control	R002_vs_Control
ENSG00000070814	-0.480731	1.88698857080069e-05	0.0001254	condition_R002_Control	R002_vs_Control
ENSG00000070831	0.0839121	0.37277	0.545771	condition_R002_Control	R002_vs_Control
ENSG00000070882	-0.477155	1.29169661376215e-08	1.57398312092703e-07	condition_R002_Control	R002_vs_Control
ENSG00000070886	0.278729	0.110231	0.225134	condition_R002_Control	R002_vs_Control
ENSG00000070915	0.487823	2.0062614997841e-13	4.81861631255642e-12	condition_R002_Control	R002_vs_Control
ENSG00000070950	-0.187226	0.0395803	0.0999341	condition_R002_Control	R002_vs_Control
ENSG00000070961	-0.104501	0.0523641	0.125325	condition_R002_Control	R002_vs_Control
ENSG00000070985	0.341758	0.104455	0.216138	condition_R002_Control	R002_vs_Control
ENSG00000071051	-0.187883	0.0219949	0.0612352	condition_R002_Control	R002_vs_Control
ENSG00000071054	-0.434436	1.01059676224152e-05	7.10087139419992e-05	condition_R002_Control	R002_vs_Control
ENSG00000071073	0.263607	0.000185816	0.000978786	condition_R002_Control	R002_vs_Control
ENSG00000071082	0.306953	0.0135482	0.0406187	condition_R002_Control	R002_vs_Control
ENSG00000071127	-0.228078	0.0181403	0.0520031	condition_R002_Control	R002_vs_Control
ENSG00000071189	-0.0332562	0.677071	0.804558	condition_R002_Control	R002_vs_Control
ENSG00000071205	-0.0869629	0.125091	0.247533	condition_R002_Control	R002_vs_Control
ENSG00000071242	-0.932204	0.00480574	0.0169474	condition_R002_Control	R002_vs_Control
ENSG00000071243	0.399458	8.3073067442153e-05	0.000478238	condition_R002_Control	R002_vs_Control
ENSG00000071246	-0.661753	0.011683	0.0358305	condition_R002_Control	R002_vs_Control
ENSG00000071282	0.483598	3.97488706189086e-09	5.30932688224238e-08	condition_R002_Control	R002_vs_Control
ENSG00000071462	-0.0159618	0.820424	0.899506	condition_R002_Control	R002_vs_Control
ENSG00000071537	-0.185927	0.000102806	0.000577224	condition_R002_Control	R002_vs_Control
ENSG00000071539	-0.524304	4.55710333626025e-09	6.03553982022218e-08	condition_R002_Control	R002_vs_Control
ENSG00000071553	-0.0633912	0.474571	0.641952	condition_R002_Control	R002_vs_Control
ENSG00000071564	-0.425371	0.000165269	0.000881759	condition_R002_Control	R002_vs_Control
ENSG00000071626	-0.357136	0.000306728	0.00152501	condition_R002_Control	R002_vs_Control
ENSG00000071655	-0.162892	0.180712	0.327057	condition_R002_Control	R002_vs_Control
ENSG00000071794	-0.549398	5.94993056251192e-08	6.53819922334951e-07	condition_R002_Control	R002_vs_Control
ENSG00000071859	-0.357042	0.000125169	0.000689198	condition_R002_Control	R002_vs_Control
ENSG00000071889	-0.000481643	0.995269	0.998242	condition_R002_Control	R002_vs_Control
ENSG00000071894	-0.502622	0.000112099	0.000623691	condition_R002_Control	R002_vs_Control
ENSG00000071909	0.226017	0.186156	0.334248	condition_R002_Control	R002_vs_Control
ENSG00000071967	-0.645383	5.99826877119779e-07	5.47002537326857e-06	condition_R002_Control	R002_vs_Control
ENSG00000071994	-0.186342	0.00334312	0.0123676	condition_R002_Control	R002_vs_Control
ENSG00000072041	1.91771	3.32075522891744e-40	4.31499240505922e-38	condition_R002_Control	R002_vs_Control
ENSG00000072042	-0.0334309	0.663322	0.794242	condition_R002_Control	R002_vs_Control
ENSG00000072062	-0.297382	0.0369265	0.0944157	condition_R002_Control	R002_vs_Control
ENSG00000072071	-0.293692	0.0191977	0.0545627	condition_R002_Control	R002_vs_Control
ENSG00000072110	-0.358378	0.00626174	0.0211705	condition_R002_Control	R002_vs_Control
ENSG00000072121	-0.267062	0.0114829	0.0353321	condition_R002_Control	R002_vs_Control
ENSG00000072133	-0.356886	2.40068783755119e-05	0.000156081	condition_R002_Control	R002_vs_Control
ENSG00000072134	0.0132953	0.874612	0.933909	condition_R002_Control	R002_vs_Control
ENSG00000072135	-0.317072	0.000209689	0.00108868	condition_R002_Control	R002_vs_Control
ENSG00000072163	-0.485348	0.0261907	0.0707918	condition_R002_Control	R002_vs_Control
ENSG00000072182	-0.0319375	0.831179	0.906679	condition_R002_Control	R002_vs_Control
ENSG00000072195	0.102653	0.405011	0.578404	condition_R002_Control	R002_vs_Control
ENSG00000072201	0.330755	0.00571108	0.019605	condition_R002_Control	R002_vs_Control
ENSG00000072210	-0.451784	2.43617375508917e-08	2.84089294343463e-07	condition_R002_Control	R002_vs_Control
ENSG00000072274	-0.085902	0.198879	0.35086	condition_R002_Control	R002_vs_Control
ENSG00000072310	0.150688	0.117438	0.235868	condition_R002_Control	R002_vs_Control
ENSG00000072364	-0.371933	0.000233981	0.00120043	condition_R002_Control	R002_vs_Control
ENSG00000072401	-0.0539573	0.635021	0.771697	condition_R002_Control	R002_vs_Control
ENSG00000072415	-0.171221	0.0113835	0.035089	condition_R002_Control	R002_vs_Control
ENSG00000072422	0.80807	6.94173403020554e-13	1.5671423094452e-11	condition_R002_Control	R002_vs_Control
ENSG00000072501	-0.622509	7.0843100309465e-08	7.65643119749324e-07	condition_R002_Control	R002_vs_Control
ENSG00000072506	-0.0699165	0.442831	0.613859	condition_R002_Control	R002_vs_Control
ENSG00000072518	-0.199401	0.115397	0.232866	condition_R002_Control	R002_vs_Control
ENSG00000072571	-0.0216129	0.852936	0.920865	condition_R002_Control	R002_vs_Control
ENSG00000072609	-0.148792	0.0861488	0.186685	condition_R002_Control	R002_vs_Control
ENSG00000072657	1.40236	7.97875500927494e-06	5.72751922088914e-05	condition_R002_Control	R002_vs_Control
ENSG00000072682	-0.578223	2.30942997896797e-13	5.49991529704052e-12	condition_R002_Control	R002_vs_Control
ENSG00000072736	-0.297035	0.000954793	0.00413489	condition_R002_Control	R002_vs_Control
ENSG00000072756	-0.179047	0.0228575	0.0632248	condition_R002_Control	R002_vs_Control
ENSG00000072778	-0.227028	0.000733011	0.00328231	condition_R002_Control	R002_vs_Control
ENSG00000072786	-0.314203	0.00755538	0.0248645	condition_R002_Control	R002_vs_Control
ENSG00000072803	-0.466827	5.15299018244422e-07	4.75454398476374e-06	condition_R002_Control	R002_vs_Control
ENSG00000072818	0.492178	0.0143727	0.042664	condition_R002_Control	R002_vs_Control
ENSG00000072840	0.192938	0.230116	0.389752	condition_R002_Control	R002_vs_Control
ENSG00000072849	0.178121	0.0337666	0.0878092	condition_R002_Control	R002_vs_Control
ENSG00000072864	-0.401128	5.86536302401914e-07	5.35922362891341e-06	condition_R002_Control	R002_vs_Control
ENSG00000072952	-1.67855	8.54021306292781e-26	5.58720157158643e-24	condition_R002_Control	R002_vs_Control
ENSG00000072954	0.00781136	0.953285	0.976959	condition_R002_Control	R002_vs_Control
ENSG00000072958	-0.0868729	0.412357	0.585607	condition_R002_Control	R002_vs_Control
ENSG00000073008	-0.557068	6.80664428063542e-20	3.00825938528334e-18	condition_R002_Control	R002_vs_Control
ENSG00000073050	-0.485126	2.143214267914e-06	1.74508266567633e-05	condition_R002_Control	R002_vs_Control
ENSG00000073060	-0.344198	0.000143335	0.000777532	condition_R002_Control	R002_vs_Control
ENSG00000073111	-0.700376	1.09098201058453e-06	9.42764932652531e-06	condition_R002_Control	R002_vs_Control
ENSG00000073146	-0.363271	0.0878963	0.189452	condition_R002_Control	R002_vs_Control
ENSG00000073150	0.00152794	0.993507	0.997284	condition_R002_Control	R002_vs_Control
ENSG00000073169	0.263063	0.011873	0.0363301	condition_R002_Control	R002_vs_Control
ENSG00000073282	0.137365	0.10902	0.223276	condition_R002_Control	R002_vs_Control
ENSG00000073331	0.0240915	0.895283	0.946058	condition_R002_Control	R002_vs_Control
ENSG00000073350	-0.204488	0.0393362	0.0995032	condition_R002_Control	R002_vs_Control
ENSG00000073417	-0.144784	0.0100752	0.031682	condition_R002_Control	R002_vs_Control
ENSG00000073464	0.386744	0.012336	0.0374867	condition_R002_Control	R002_vs_Control
ENSG00000073536	-0.522057	1.47196656913159e-11	2.77625694647515e-10	condition_R002_Control	R002_vs_Control
ENSG00000073578	-0.448164	4.98509258837182e-07	4.61927886014855e-06	condition_R002_Control	R002_vs_Control
ENSG00000073584	0.0843103	0.233749	0.394233	condition_R002_Control	R002_vs_Control
ENSG00000073605	-0.115643	0.473127	0.640551	condition_R002_Control	R002_vs_Control
ENSG00000073614	-0.450756	1.77324452986307e-07	1.78891506291767e-06	condition_R002_Control	R002_vs_Control
ENSG00000073670	0.317048	0.0884443	0.190386	condition_R002_Control	R002_vs_Control
ENSG00000073711	-0.578608	4.18927443465771e-20	1.87499954339752e-18	condition_R002_Control	R002_vs_Control
ENSG00000073712	-0.0253743	0.724703	0.839025	condition_R002_Control	R002_vs_Control
ENSG00000073734	-0.00872295	0.958949	0.979905	condition_R002_Control	R002_vs_Control
ENSG00000073737	-0.24613	0.0264667	0.0714555	condition_R002_Control	R002_vs_Control
ENSG00000073756	1.61693	2.80245551026397e-09	3.84146170207724e-08	condition_R002_Control	R002_vs_Control
ENSG00000073792	-0.273745	0.00873894	0.0280683	condition_R002_Control	R002_vs_Control
ENSG00000073803	0.529844	7.38353022552247e-12	1.45895866691701e-10	condition_R002_Control	R002_vs_Control
ENSG00000073849	0.892122	6.3988087185647e-24	3.66721970401156e-22	condition_R002_Control	R002_vs_Control
ENSG00000073905	0.0908888	0.628094	0.766749	condition_R002_Control	R002_vs_Control
ENSG00000073910	-0.655189	4.38761091464208e-05	0.000269596	condition_R002_Control	R002_vs_Control
ENSG00000073921	-0.02544	0.679556	0.80639	condition_R002_Control	R002_vs_Control
ENSG00000073969	-0.529474	3.92844084395509e-06	3.0381307316786e-05	condition_R002_Control	R002_vs_Control
ENSG00000074054	-0.390064	5.9544153916465e-05	0.000353914	condition_R002_Control	R002_vs_Control
ENSG00000074071	-0.154134	0.0215519	0.0601802	condition_R002_Control	R002_vs_Control
ENSG00000074181	-0.146658	0.288758	0.458066	condition_R002_Control	R002_vs_Control
ENSG00000074201	-0.108659	0.237816	0.398745	condition_R002_Control	R002_vs_Control
ENSG00000074211	-0.119898	0.512432	0.675852	condition_R002_Control	R002_vs_Control
ENSG00000074219	0.00181273	0.976303	0.988429	condition_R002_Control	R002_vs_Control
ENSG00000074266	-0.106213	0.163661	0.303224	condition_R002_Control	R002_vs_Control
ENSG00000074319	-0.0472942	0.584998	0.735239	condition_R002_Control	R002_vs_Control
ENSG00000074356	-0.199928	0.00024594	0.00125494	condition_R002_Control	R002_vs_Control
ENSG00000074370	-0.595274	3.89770688390972e-06	3.01933079685721e-05	condition_R002_Control	R002_vs_Control
ENSG00000074410	-1.48279	1.67417787808675e-97	1.04903985840916e-94	condition_R002_Control	R002_vs_Control
ENSG00000074416	-0.263232	0.00982638	0.0310239	condition_R002_Control	R002_vs_Control
ENSG00000074527	-0.312367	0.0273543	0.0735562	condition_R002_Control	R002_vs_Control
ENSG00000074582	-0.304625	4.57284853284462e-08	5.11669087621507e-07	condition_R002_Control	R002_vs_Control
ENSG00000074590	0.238129	0.030901	0.0815532	condition_R002_Control	R002_vs_Control
ENSG00000074603	-0.241621	8.3619300576427e-05	0.00048099	condition_R002_Control	R002_vs_Control
ENSG00000074621	-0.0859305	0.419293	0.592237	condition_R002_Control	R002_vs_Control
ENSG00000074657	-0.0299772	0.719884	0.835838	condition_R002_Control	R002_vs_Control
ENSG00000074660	-0.00144128	0.993323	0.997232	condition_R002_Control	R002_vs_Control
ENSG00000074695	-0.139234	0.0293157	0.0780414	condition_R002_Control	R002_vs_Control
ENSG00000074696	0.0349489	0.679111	0.805987	condition_R002_Control	R002_vs_Control
ENSG00000074755	-0.146102	0.232931	0.393384	condition_R002_Control	R002_vs_Control
ENSG00000074800	-0.356421	0.00166031	0.00672641	condition_R002_Control	R002_vs_Control
ENSG00000074842	0.119431	0.0430064	0.106955	condition_R002_Control	R002_vs_Control
ENSG00000074855	0.12926	0.370687	0.543665	condition_R002_Control	R002_vs_Control
ENSG00000074935	-0.0998992	0.331929	0.504713	condition_R002_Control	R002_vs_Control
ENSG00000074964	-0.2246	0.092957	0.197819	condition_R002_Control	R002_vs_Control
ENSG00000074966	0.185299	0.320624	0.492731	condition_R002_Control	R002_vs_Control
ENSG00000075073	0.361307	0.0889581	0.1912	condition_R002_Control	R002_vs_Control
ENSG00000075089	0.0724455	0.523937	0.685574	condition_R002_Control	R002_vs_Control
ENSG00000075131	-0.131509	0.163112	0.302565	condition_R002_Control	R002_vs_Control
ENSG00000075142	0.117025	0.0874694	0.188711	condition_R002_Control	R002_vs_Control
ENSG00000075151	-0.55849	4.20359564568022e-07	3.95095954737484e-06	condition_R002_Control	R002_vs_Control
ENSG00000075188	0.155242	0.211835	0.367079	condition_R002_Control	R002_vs_Control
ENSG00000075213	-0.076611	0.529642	0.690369	condition_R002_Control	R002_vs_Control
ENSG00000075218	-0.0962766	0.274526	0.442382	condition_R002_Control	R002_vs_Control
ENSG00000075223	0.729934	9.6986464006694e-14	2.40309958312544e-12	condition_R002_Control	R002_vs_Control
ENSG00000075234	0.107436	0.186473	0.33469	condition_R002_Control	R002_vs_Control
ENSG00000075239	-0.170529	0.0439595	0.108913	condition_R002_Control	R002_vs_Control
ENSG00000075240	0.261043	0.00248935	0.00959435	condition_R002_Control	R002_vs_Control
ENSG00000075275	0.0240082	0.851872	0.92035	condition_R002_Control	R002_vs_Control
ENSG00000075290	-0.105015	0.560446	0.716068	condition_R002_Control	R002_vs_Control
ENSG00000075292	-0.319159	4.27504393511931e-06	3.2774174507493e-05	condition_R002_Control	R002_vs_Control
ENSG00000075303	0.023033	0.771443	0.870026	condition_R002_Control	R002_vs_Control
ENSG00000075336	-0.24367	3.32279467411403e-06	2.60910168270658e-05	condition_R002_Control	R002_vs_Control
ENSG00000075391	-0.214679	0.00156064	0.00636466	condition_R002_Control	R002_vs_Control
ENSG00000075399	-0.0404223	0.738577	0.848399	condition_R002_Control	R002_vs_Control
ENSG00000075407	-0.222846	0.0078888	0.0257633	condition_R002_Control	R002_vs_Control
ENSG00000075413	-0.18055	0.00191335	0.00764176	condition_R002_Control	R002_vs_Control
ENSG00000075415	-0.165298	0.0295211	0.0785067	condition_R002_Control	R002_vs_Control
ENSG00000075420	-0.232106	0.0154933	0.0454375	condition_R002_Control	R002_vs_Control
ENSG00000075426	-0.406169	0.00054909	0.00255195	condition_R002_Control	R002_vs_Control
ENSG00000075461	-0.825394	6.83226277553793e-08	7.40674023382711e-07	condition_R002_Control	R002_vs_Control
ENSG00000075539	-0.386801	1.2250443116359e-07	1.27463374373423e-06	condition_R002_Control	R002_vs_Control
ENSG00000075568	-0.283717	0.0180006	0.051655	condition_R002_Control	R002_vs_Control
ENSG00000075618	0.920852	7.87700259037136e-14	1.98133668189742e-12	condition_R002_Control	R002_vs_Control
ENSG00000075624	0.0948877	0.388237	0.561822	condition_R002_Control	R002_vs_Control
ENSG00000075643	1.44217	4.67435514238596e-47	8.1865088167613e-45	condition_R002_Control	R002_vs_Control
ENSG00000075651	0.249032	0.00376321	0.0137077	condition_R002_Control	R002_vs_Control
ENSG00000075673	-0.278829	0.081866	0.179236	condition_R002_Control	R002_vs_Control
ENSG00000075702	-0.30805	6.3378745732368e-05	0.000374731	condition_R002_Control	R002_vs_Control
ENSG00000075711	-0.428777	3.05296235478208e-18	1.2074190628124e-16	condition_R002_Control	R002_vs_Control
ENSG00000075785	-0.279405	0.00184515	0.00740186	condition_R002_Control	R002_vs_Control
ENSG00000075790	0.0481902	0.689342	0.814404	condition_R002_Control	R002_vs_Control
ENSG00000075826	0.805066	7.60856454978823e-06	5.48973118245596e-05	condition_R002_Control	R002_vs_Control
ENSG00000075856	-0.447079	5.16108462933714e-06	3.87555534736137e-05	condition_R002_Control	R002_vs_Control
ENSG00000075886	0.246482	0.204074	0.357276	condition_R002_Control	R002_vs_Control
ENSG00000075914	-0.178721	0.0259339	0.0702053	condition_R002_Control	R002_vs_Control
ENSG00000075945	0.00272282	0.978522	0.989187	condition_R002_Control	R002_vs_Control
ENSG00000075975	-0.0943181	0.119787	0.239347	condition_R002_Control	R002_vs_Control
ENSG00000076003	-0.667009	2.08763398689636e-15	6.2555808213089e-14	condition_R002_Control	R002_vs_Control
ENSG00000076043	0.0246229	0.725773	0.83961	condition_R002_Control	R002_vs_Control
ENSG00000076053	-0.136158	0.0869294	0.187899	condition_R002_Control	R002_vs_Control
ENSG00000076067	-0.181713	0.0851225	0.184858	condition_R002_Control	R002_vs_Control
ENSG00000076108	-0.123166	0.423647	0.596397	condition_R002_Control	R002_vs_Control
ENSG00000076201	-0.00758842	0.96599	0.983665	condition_R002_Control	R002_vs_Control
ENSG00000076242	-0.262941	0.00320183	0.0119263	condition_R002_Control	R002_vs_Control
ENSG00000076248	-0.563158	5.06396391617114e-10	7.73921899968984e-09	condition_R002_Control	R002_vs_Control
ENSG00000076258	0.0916575	0.571205	0.723714	condition_R002_Control	R002_vs_Control
ENSG00000076321	-0.225264	0.00109728	0.00468717	condition_R002_Control	R002_vs_Control
ENSG00000076344	0.204697	0.290382	0.459861	condition_R002_Control	R002_vs_Control
ENSG00000076351	-0.0838153	0.286342	0.455462	condition_R002_Control	R002_vs_Control
ENSG00000076356	0.128612	0.384657	0.55796	condition_R002_Control	R002_vs_Control
ENSG00000076382	-0.621397	1.36843074299677e-08	1.66245763292891e-07	condition_R002_Control	R002_vs_Control
ENSG00000076513	-0.373209	5.98359046733593e-05	0.000355573	condition_R002_Control	R002_vs_Control
ENSG00000076554	-0.164774	0.0168242	0.0487856	condition_R002_Control	R002_vs_Control
ENSG00000076555	0.392757	0.000533146	0.00248687	condition_R002_Control	R002_vs_Control
ENSG00000076604	-0.0146348	0.791898	0.882847	condition_R002_Control	R002_vs_Control
ENSG00000076641	-0.0691294	0.186406	0.334613	condition_R002_Control	R002_vs_Control
ENSG00000076650	-0.783158	1.27583049482656e-15	3.93164944946714e-14	condition_R002_Control	R002_vs_Control
ENSG00000076662	0.136713	0.152192	0.287105	condition_R002_Control	R002_vs_Control
ENSG00000076685	-0.377937	4.59642087131608e-18	1.78519668469007e-16	condition_R002_Control	R002_vs_Control
ENSG00000076706	0.563076	2.30812151157507e-11	4.25373217397923e-10	condition_R002_Control	R002_vs_Control
ENSG00000076716	1.26037	1.20300046715728e-15	3.72349112759976e-14	condition_R002_Control	R002_vs_Control
ENSG00000076770	0.152596	0.0720976	0.161974	condition_R002_Control	R002_vs_Control
ENSG00000076826	-0.104419	0.448779	0.618661	condition_R002_Control	R002_vs_Control
ENSG00000076864	-0.873301	2.58834497207488e-09	3.57062442160448e-08	condition_R002_Control	R002_vs_Control
ENSG00000076924	-0.516486	2.72506617681589e-05	0.000175031	condition_R002_Control	R002_vs_Control
ENSG00000076928	-0.161147	0.209998	0.364882	condition_R002_Control	R002_vs_Control
ENSG00000076944	-0.243451	0.02895	0.0772064	condition_R002_Control	R002_vs_Control
ENSG00000076984	-0.238852	0.0689966	0.15668	condition_R002_Control	R002_vs_Control
ENSG00000077009	0.664914	7.33740602821924e-13	1.64723596956766e-11	condition_R002_Control	R002_vs_Control
ENSG00000077044	-0.411569	2.51891300118086e-05	0.000162903	condition_R002_Control	R002_vs_Control
ENSG00000077063	-0.380308	0.000564895	0.00261622	condition_R002_Control	R002_vs_Control
ENSG00000077092	0.0644502	0.729271	0.842008	condition_R002_Control	R002_vs_Control
ENSG00000077097	-0.449781	2.25080855087471e-05	0.000147253	condition_R002_Control	R002_vs_Control
ENSG00000077147	-0.373056	2.39996510322429e-12	5.0766553650124e-11	condition_R002_Control	R002_vs_Control
ENSG00000077150	-0.372416	0.00141436	0.00583564	condition_R002_Control	R002_vs_Control
ENSG00000077152	0.256347	0.0362907	0.0931194	condition_R002_Control	R002_vs_Control
ENSG00000077157	0.121399	0.129627	0.254271	condition_R002_Control	R002_vs_Control
ENSG00000077232	-0.159045	0.00826376	0.0267678	condition_R002_Control	R002_vs_Control
ENSG00000077235	-0.351099	0.00240252	0.00931571	condition_R002_Control	R002_vs_Control
ENSG00000077238	0.127456	0.150895	0.285421	condition_R002_Control	R002_vs_Control
ENSG00000077254	-0.123804	0.192438	0.34254	condition_R002_Control	R002_vs_Control
ENSG00000077264	0.822239	2.0577504794113e-23	1.1332498099211e-21	condition_R002_Control	R002_vs_Control
ENSG00000077274	0.496503	0.000235324	0.001206	condition_R002_Control	R002_vs_Control
ENSG00000077312	-0.239677	0.00291677	0.0110099	condition_R002_Control	R002_vs_Control
ENSG00000077327	-0.227468	0.0914229	0.195247	condition_R002_Control	R002_vs_Control
ENSG00000077348	-0.273016	0.00143668	0.00591474	condition_R002_Control	R002_vs_Control
ENSG00000077380	0.175122	0.0235315	0.0647523	condition_R002_Control	R002_vs_Control
ENSG00000077420	0.502417	0.000304022	0.00151244	condition_R002_Control	R002_vs_Control
ENSG00000077454	0.102569	0.38146	0.554978	condition_R002_Control	R002_vs_Control
ENSG00000077458	0.00111039	0.989836	0.995626	condition_R002_Control	R002_vs_Control
ENSG00000077463	-0.0838192	0.387068	0.560626	condition_R002_Control	R002_vs_Control
ENSG00000077514	-0.451079	2.34099098302668e-08	2.74009641960993e-07	condition_R002_Control	R002_vs_Control
ENSG00000077522	1.92653	1.47067503783546e-19	6.3407682021172e-18	condition_R002_Control	R002_vs_Control
ENSG00000077549	-0.116451	0.197787	0.349406	condition_R002_Control	R002_vs_Control
ENSG00000077585	0.0325628	0.698279	0.820322	condition_R002_Control	R002_vs_Control
ENSG00000077616	1.93639	2.51073850696573e-52	5.45731768671303e-50	condition_R002_Control	R002_vs_Control
ENSG00000077684	-0.862193	4.90029222840189e-30	4.1001050434495e-28	condition_R002_Control	R002_vs_Control
ENSG00000077713	-0.572004	1.7605164435782e-15	5.32060902031882e-14	condition_R002_Control	R002_vs_Control
ENSG00000077721	-0.0105361	0.82799	0.904813	condition_R002_Control	R002_vs_Control
ENSG00000077782	0.130233	0.14713	0.280161	condition_R002_Control	R002_vs_Control
ENSG00000077935	0.056715	0.746268	0.853543	condition_R002_Control	R002_vs_Control
ENSG00000077942	0.255928	0.0444857	0.109978	condition_R002_Control	R002_vs_Control
ENSG00000077984	0.0502146	0.781369	0.876348	condition_R002_Control	R002_vs_Control
ENSG00000078043	-3.11061	1.07729845358804e-94	6.46310308421743e-92	condition_R002_Control	R002_vs_Control
ENSG00000078061	-0.283706	0.0059394	0.0202493	condition_R002_Control	R002_vs_Control
ENSG00000078070	0.0118584	0.869635	0.930383	condition_R002_Control	R002_vs_Control
ENSG00000078081	-0.558599	9.74140345090182e-06	6.87555326921348e-05	condition_R002_Control	R002_vs_Control
ENSG00000078098	1.07098	2.82834868256492e-18	1.12325278594765e-16	condition_R002_Control	R002_vs_Control
ENSG00000078114	0.187809	0.00108781	0.00465305	condition_R002_Control	R002_vs_Control
ENSG00000078124	0.323703	5.98023684639759e-12	1.20017607372152e-10	condition_R002_Control	R002_vs_Control
ENSG00000078140	-0.319542	0.00701932	0.0233346	condition_R002_Control	R002_vs_Control
ENSG00000078142	-0.133013	0.0434588	0.107937	condition_R002_Control	R002_vs_Control
ENSG00000078177	-0.17888	0.00926658	0.0294743	condition_R002_Control	R002_vs_Control
ENSG00000078237	-0.00501137	0.964639	0.983054	condition_R002_Control	R002_vs_Control
ENSG00000078246	-0.682462	4.32318195480578e-12	8.8142271568806e-11	condition_R002_Control	R002_vs_Control
ENSG00000078269	-0.489382	1.06801135400097e-07	1.12033914243919e-06	condition_R002_Control	R002_vs_Control
ENSG00000078304	-0.129994	0.0120809	0.0368543	condition_R002_Control	R002_vs_Control
ENSG00000078319	0.00696342	0.953351	0.976981	condition_R002_Control	R002_vs_Control
ENSG00000078369	-0.458578	6.04436508195684e-06	4.47330609490648e-05	condition_R002_Control	R002_vs_Control
ENSG00000078399	-0.209351	0.264676	0.430894	condition_R002_Control	R002_vs_Control
ENSG00000078401	1.77399	1.02191984361362e-12	2.26000579061752e-11	condition_R002_Control	R002_vs_Control
ENSG00000078403	-0.00806279	0.853581	0.921173	condition_R002_Control	R002_vs_Control
ENSG00000078487	0.0251937	0.893304	0.944809	condition_R002_Control	R002_vs_Control
ENSG00000078596	0.686533	1.41684863106258e-05	9.63600599374615e-05	condition_R002_Control	R002_vs_Control
ENSG00000078618	-0.427028	2.58485428590963e-11	4.7451260611845e-10	condition_R002_Control	R002_vs_Control
ENSG00000078668	-0.0370156	0.706859	0.826597	condition_R002_Control	R002_vs_Control
ENSG00000078674	-0.483534	1.09174324442549e-06	9.43133709040002e-06	condition_R002_Control	R002_vs_Control
ENSG00000078699	-0.414891	9.80211130917571e-06	6.91320991958047e-05	condition_R002_Control	R002_vs_Control
ENSG00000078747	-0.326007	5.09597250543742e-05	0.000307756	condition_R002_Control	R002_vs_Control
ENSG00000078795	0.0612509	0.712977	0.830765	condition_R002_Control	R002_vs_Control
ENSG00000078804	0.0936869	0.586215	0.736215	condition_R002_Control	R002_vs_Control
ENSG00000078808	-0.186717	0.00326362	0.0121228	condition_R002_Control	R002_vs_Control
ENSG00000078814	0.052971	0.730434	0.842855	condition_R002_Control	R002_vs_Control
ENSG00000078900	-0.0191409	0.915925	0.956882	condition_R002_Control	R002_vs_Control
ENSG00000078902	-0.194702	0.0754171	0.168039	condition_R002_Control	R002_vs_Control
ENSG00000078967	-0.0892811	0.292264	0.46198	condition_R002_Control	R002_vs_Control
ENSG00000079101	0.4258	0.0326917	0.0855427	condition_R002_Control	R002_vs_Control
ENSG00000079134	-0.159519	0.0665303	0.152158	condition_R002_Control	R002_vs_Control
ENSG00000079150	0.954008	9.67004448080604e-16	3.01621951576646e-14	condition_R002_Control	R002_vs_Control
ENSG00000079156	-0.518912	1.28245724182267e-07	1.32848812812909e-06	condition_R002_Control	R002_vs_Control
ENSG00000079215	-0.605612	8.80649057739385e-41	1.1824600705275e-38	condition_R002_Control	R002_vs_Control
ENSG00000079246	-0.263991	0.00926415	0.0294699	condition_R002_Control	R002_vs_Control
ENSG00000079257	-0.0455802	0.75842	0.861228	condition_R002_Control	R002_vs_Control
ENSG00000079263	0.697062	0.0140331	0.0418059	condition_R002_Control	R002_vs_Control
ENSG00000079277	-0.321419	1.76208717458063e-07	1.78212238384685e-06	condition_R002_Control	R002_vs_Control
ENSG00000079308	-0.175459	0.271001	0.438154	condition_R002_Control	R002_vs_Control
ENSG00000079313	-0.126955	0.319262	0.49153	condition_R002_Control	R002_vs_Control
ENSG00000079332	-0.0465623	0.553981	0.710825	condition_R002_Control	R002_vs_Control
ENSG00000079335	-0.174562	0.0750075	0.167285	condition_R002_Control	R002_vs_Control
ENSG00000079337	0.469095	0.0116046	0.0356368	condition_R002_Control	R002_vs_Control
ENSG00000079385	1.23969	4.79977363306873e-10	7.37945567784291e-09	condition_R002_Control	R002_vs_Control
ENSG00000079387	-0.287145	8.98482146419561e-08	9.53478662408506e-07	condition_R002_Control	R002_vs_Control
ENSG00000079393	1.12986	1.02828338803163e-07	1.08067486739947e-06	condition_R002_Control	R002_vs_Control
ENSG00000079432	-0.176616	0.266395	0.432718	condition_R002_Control	R002_vs_Control
ENSG00000079435	-0.115631	0.543361	0.70234	condition_R002_Control	R002_vs_Control
ENSG00000079459	0.070499	0.36812	0.54126	condition_R002_Control	R002_vs_Control
ENSG00000079462	-0.0684154	0.362371	0.53558	condition_R002_Control	R002_vs_Control
ENSG00000079482	0.0486836	0.439031	0.610135	condition_R002_Control	R002_vs_Control
ENSG00000079616	-0.341526	7.52809000418669e-05	0.000437489	condition_R002_Control	R002_vs_Control
ENSG00000079691	-0.332758	0.000879324	0.00384587	condition_R002_Control	R002_vs_Control
ENSG00000079739	-0.249067	0.010189	0.0319896	condition_R002_Control	R002_vs_Control
ENSG00000079785	-0.215811	0.0102651	0.0321856	condition_R002_Control	R002_vs_Control
ENSG00000079805	-0.109705	0.284835	0.453679	condition_R002_Control	R002_vs_Control
ENSG00000079819	-0.297974	0.00046203	0.00219251	condition_R002_Control	R002_vs_Control
ENSG00000079931	0.0931158	0.19633	0.347515	condition_R002_Control	R002_vs_Control
ENSG00000079950	0.119676	0.21566	0.371878	condition_R002_Control	R002_vs_Control
ENSG00000079974	0.31148	0.00218827	0.00860568	condition_R002_Control	R002_vs_Control
ENSG00000079999	-0.38943	5.06852177615876e-05	0.00030636	condition_R002_Control	R002_vs_Control
ENSG00000080007	-0.895761	2.3130757403722e-24	1.37889633512209e-22	condition_R002_Control	R002_vs_Control
ENSG00000080031	1.43669	4.8217107885622e-06	3.64498067305867e-05	condition_R002_Control	R002_vs_Control
ENSG00000080189	-0.0623737	0.455053	0.624264	condition_R002_Control	R002_vs_Control
ENSG00000080200	0.0979547	0.14115	0.271414	condition_R002_Control	R002_vs_Control
ENSG00000080298	-0.254411	0.00334211	0.0123655	condition_R002_Control	R002_vs_Control
ENSG00000080345	-0.586349	2.32183799421785e-13	5.52479881206420e-12	condition_R002_Control	R002_vs_Control
ENSG00000080371	-0.450988	3.07592960637666e-06	2.43014813984317e-05	condition_R002_Control	R002_vs_Control
ENSG00000080493	2.05721	6.3296564853411e-32	5.83259228487461e-30	condition_R002_Control	R002_vs_Control
ENSG00000080503	-0.0582953	0.560185	0.715945	condition_R002_Control	R002_vs_Control
ENSG00000080546	-0.188566	0.0282625	0.0756736	condition_R002_Control	R002_vs_Control
ENSG00000080561	-0.327189	0.0994153	0.207907	condition_R002_Control	R002_vs_Control
ENSG00000080573	0.166607	0.327956	0.500209	condition_R002_Control	R002_vs_Control
ENSG00000080603	0.0851349	0.596562	0.744181	condition_R002_Control	R002_vs_Control
ENSG00000080608	-0.228131	0.011009	0.0341345	condition_R002_Control	R002_vs_Control
ENSG00000080644	0.397277	0.0626008	0.144946	condition_R002_Control	R002_vs_Control
ENSG00000080709	-0.182361	0.329108	0.501506	condition_R002_Control	R002_vs_Control
ENSG00000080802	-0.34413	0.00235013	0.00914906	condition_R002_Control	R002_vs_Control
ENSG00000080815	-0.131107	0.00118512	0.00501079	condition_R002_Control	R002_vs_Control
ENSG00000080819	0.187102	0.0300179	0.079625	condition_R002_Control	R002_vs_Control
ENSG00000080822	0.57798	7.82801202399062e-08	8.41503831644924e-07	condition_R002_Control	R002_vs_Control
ENSG00000080823	-0.0618451	0.619659	0.760336	condition_R002_Control	R002_vs_Control
ENSG00000080824	-0.581057	5.05014002568382e-05	0.00030538	condition_R002_Control	R002_vs_Control
ENSG00000080839	-0.413367	3.1217718167173e-09	4.24419478861995e-08	condition_R002_Control	R002_vs_Control
ENSG00000080845	-0.0929326	0.435919	0.607713	condition_R002_Control	R002_vs_Control
ENSG00000080854	-0.0175288	0.915293	0.956579	condition_R002_Control	R002_vs_Control
ENSG00000080947	0.232479	0.147932	0.28127	condition_R002_Control	R002_vs_Control
ENSG00000080986	-0.419098	8.64496985380068e-07	7.63905405727414e-06	condition_R002_Control	R002_vs_Control
ENSG00000081014	-0.345373	4.31193118520095e-07	4.04604071977076e-06	condition_R002_Control	R002_vs_Control
ENSG00000081019	-0.358892	3.09598798830389e-09	4.21727407276352e-08	condition_R002_Control	R002_vs_Control
ENSG00000081026	-0.456852	1.06428890371036e-06	9.21675498093396e-06	condition_R002_Control	R002_vs_Control
ENSG00000081041	0.143451	0.453585	0.623039	condition_R002_Control	R002_vs_Control
ENSG00000081051	0.244666	0.158778	0.296691	condition_R002_Control	R002_vs_Control
ENSG00000081052	0.0843489	0.598396	0.745339	condition_R002_Control	R002_vs_Control
ENSG00000081059	-0.430618	0.00210778	0.00832162	condition_R002_Control	R002_vs_Control
ENSG00000081087	0.203609	0.0103049	0.0322744	condition_R002_Control	R002_vs_Control
ENSG00000081138	0.381772	0.0595583	0.139274	condition_R002_Control	R002_vs_Control
ENSG00000081148	0.0951096	0.615967	0.757454	condition_R002_Control	R002_vs_Control
ENSG00000081154	-0.0423995	0.667438	0.797453	condition_R002_Control	R002_vs_Control
ENSG00000081177	-0.113167	0.0558131	0.132049	condition_R002_Control	R002_vs_Control
ENSG00000081181	0.0719331	0.220513	0.378024	condition_R002_Control	R002_vs_Control
ENSG00000081189	-0.0124978	0.938627	0.969716	condition_R002_Control	R002_vs_Control
ENSG00000081248	0.00154125	0.992591	0.996992	condition_R002_Control	R002_vs_Control
ENSG00000081277	-0.153807	0.356038	0.529104	condition_R002_Control	R002_vs_Control
ENSG00000081307	-0.200726	9.16807015478419e-05	0.000521299	condition_R002_Control	R002_vs_Control
ENSG00000081320	0.526045	6.4706945625083e-08	7.05273191260327e-07	condition_R002_Control	R002_vs_Control
ENSG00000081377	-0.193802	2.34632527551799e-05	0.000152722	condition_R002_Control	R002_vs_Control
ENSG00000081386	-0.103819	0.0844154	0.183671	condition_R002_Control	R002_vs_Control
ENSG00000081479	-0.519829	2.92892599577671e-06	2.32379944970236e-05	condition_R002_Control	R002_vs_Control
ENSG00000081665	-0.114599	0.10628	0.21919	condition_R002_Control	R002_vs_Control
ENSG00000081692	-0.102467	0.0849749	0.184636	condition_R002_Control	R002_vs_Control
ENSG00000081721	0.0706774	0.346309	0.519187	condition_R002_Control	R002_vs_Control
ENSG00000081760	-0.282715	0.00116412	0.00493531	condition_R002_Control	R002_vs_Control
ENSG00000081791	-0.2253	0.000141582	0.000769209	condition_R002_Control	R002_vs_Control
ENSG00000081803	-0.0202612	0.910018	0.954179	condition_R002_Control	R002_vs_Control
ENSG00000081853	0.194834	0.308272	0.479869	condition_R002_Control	R002_vs_Control
ENSG00000081870	0.377793	0.000764083	0.003402	condition_R002_Control	R002_vs_Control
ENSG00000081913	-0.269773	0.0218867	0.060976	condition_R002_Control	R002_vs_Control
ENSG00000081923	0.0853475	0.132523	0.258599	condition_R002_Control	R002_vs_Control
ENSG00000081985	0.125073	0.504278	0.668852	condition_R002_Control	R002_vs_Control
ENSG00000082014	0.0221099	0.890768	0.943547	condition_R002_Control	R002_vs_Control
ENSG00000082068	-0.0294122	0.762608	0.864036	condition_R002_Control	R002_vs_Control
ENSG00000082074	0.212706	0.0165329	0.0480745	condition_R002_Control	R002_vs_Control
ENSG00000082126	0.0795479	0.649485	0.783366	condition_R002_Control	R002_vs_Control
ENSG00000082146	-0.389104	1.8700009112546e-07	1.87779258171816e-06	condition_R002_Control	R002_vs_Control
ENSG00000082153	-0.0609783	0.488697	0.654995	condition_R002_Control	R002_vs_Control
ENSG00000082196	0.131584	0.469813	0.637627	condition_R002_Control	R002_vs_Control
ENSG00000082212	-0.276697	0.000228468	0.00117599	condition_R002_Control	R002_vs_Control
ENSG00000082213	-0.631441	3.31703982169136e-28	2.48091702525812e-26	condition_R002_Control	R002_vs_Control
ENSG00000082258	0.444532	1.51495076037852e-09	2.16508193565095e-08	condition_R002_Control	R002_vs_Control
ENSG00000082269	0.125909	0.0559349	0.132269	condition_R002_Control	R002_vs_Control
ENSG00000082293	-0.110149	0.546882	0.705289	condition_R002_Control	R002_vs_Control
ENSG00000082397	0.884115	5.4318515818712e-21	2.6003721401362e-19	condition_R002_Control	R002_vs_Control
ENSG00000082438	0.727141	2.26560700239869e-13	5.40925661698864e-12	condition_R002_Control	R002_vs_Control
ENSG00000082458	-0.545841	6.34720813828338e-09	8.22104859325569e-08	condition_R002_Control	R002_vs_Control
ENSG00000082482	0.111763	0.401607	0.575179	condition_R002_Control	R002_vs_Control
ENSG00000082497	-0.43692	2.14765973681185e-09	2.99641571493734e-08	condition_R002_Control	R002_vs_Control
ENSG00000082512	0.375082	0.0022879	0.00894508	condition_R002_Control	R002_vs_Control
ENSG00000082515	-0.0318818	0.748006	0.854496	condition_R002_Control	R002_vs_Control
ENSG00000082516	-0.575769	2.21178991423144e-09	3.07372302669216e-08	condition_R002_Control	R002_vs_Control
ENSG00000082556	1.74527	1.78991493639934e-09	2.53364615771346e-08	condition_R002_Control	R002_vs_Control
ENSG00000082641	-0.0734962	0.412885	0.58612	condition_R002_Control	R002_vs_Control
ENSG00000082684	-0.0685042	0.680909	0.807656	condition_R002_Control	R002_vs_Control
ENSG00000082701	0.0395906	0.678412	0.805512	condition_R002_Control	R002_vs_Control
ENSG00000082781	0.286695	0.00284198	0.0107723	condition_R002_Control	R002_vs_Control
ENSG00000082805	-0.287133	0.0102459	0.0321324	condition_R002_Control	R002_vs_Control
ENSG00000082898	-0.310785	4.06813205980232e-10	6.29578044403106e-09	condition_R002_Control	R002_vs_Control
ENSG00000082996	0.2751	0.00580269	0.0198807	condition_R002_Control	R002_vs_Control
ENSG00000083093	-0.155109	0.012627	0.0382308	condition_R002_Control	R002_vs_Control
ENSG00000083097	-0.493083	7.42356735474026e-15	2.09531860562173e-13	condition_R002_Control	R002_vs_Control
ENSG00000083099	0.135842	0.209368	0.364006	condition_R002_Control	R002_vs_Control
ENSG00000083123	-0.142053	0.0533475	0.12723	condition_R002_Control	R002_vs_Control
ENSG00000083168	-0.349659	4.69137059825689e-05	0.00028614	condition_R002_Control	R002_vs_Control
ENSG00000083223	0.0994296	0.0583335	0.136909	condition_R002_Control	R002_vs_Control
ENSG00000083290	-0.615563	2.30629489774236e-13	5.49709190461887e-12	condition_R002_Control	R002_vs_Control
ENSG00000083307	-0.150854	0.0328689	0.0859106	condition_R002_Control	R002_vs_Control
ENSG00000083312	-0.158962	0.0454646	0.111855	condition_R002_Control	R002_vs_Control
ENSG00000083444	-0.527967	1.28733245237909e-08	1.56934341373685e-07	condition_R002_Control	R002_vs_Control
ENSG00000083454	-0.145066	0.3635	0.536714	condition_R002_Control	R002_vs_Control
ENSG00000083457	0.168395	0.223647	0.38203	condition_R002_Control	R002_vs_Control
ENSG00000083520	-0.253122	0.00137885	0.00571378	condition_R002_Control	R002_vs_Control
ENSG00000083535	0.0879164	0.337128	0.509762	condition_R002_Control	R002_vs_Control
ENSG00000083544	-0.117609	0.0561775	0.13271	condition_R002_Control	R002_vs_Control
ENSG00000083635	-0.567511	9.73115396824011e-10	1.42465913002319e-08	condition_R002_Control	R002_vs_Control
ENSG00000083642	-0.515023	3.06020947427068e-06	2.41840601306083e-05	condition_R002_Control	R002_vs_Control
ENSG00000083720	-0.0590843	0.533205	0.693359	condition_R002_Control	R002_vs_Control
ENSG00000083750	0.205164	0.113185	0.229374	condition_R002_Control	R002_vs_Control
ENSG00000083799	-0.373753	0.000107333	0.000599659	condition_R002_Control	R002_vs_Control
ENSG00000083807	0.362038	2.75577872312495e-06	2.19939690506522e-05	condition_R002_Control	R002_vs_Control
ENSG00000083812	-0.355662	2.41626898556161e-06	1.94828528984503e-05	condition_R002_Control	R002_vs_Control
ENSG00000083814	-0.365759	0.00505922	0.0177167	condition_R002_Control	R002_vs_Control
ENSG00000083817	-0.169415	0.0557756	0.131972	condition_R002_Control	R002_vs_Control
ENSG00000083828	-0.746603	4.04321765315619e-14	1.05366550985254e-12	condition_R002_Control	R002_vs_Control
ENSG00000083838	-0.271864	0.00909525	0.0290341	condition_R002_Control	R002_vs_Control
ENSG00000083844	-0.182056	0.023518	0.0647215	condition_R002_Control	R002_vs_Control
ENSG00000083845	0.329614	0.000424759	0.00203482	condition_R002_Control	R002_vs_Control
ENSG00000083857	-0.668669	2.11140881868287e-13	5.06458635331312e-12	condition_R002_Control	R002_vs_Control
ENSG00000083896	-0.421169	1.38388299068912e-07	1.42517708869471e-06	condition_R002_Control	R002_vs_Control
ENSG00000083937	0.0458533	0.603917	0.749263	condition_R002_Control	R002_vs_Control
ENSG00000084070	-0.407074	2.16050245998689e-06	1.75772999015115e-05	condition_R002_Control	R002_vs_Control
ENSG00000084072	0.038886	0.617039	0.758149	condition_R002_Control	R002_vs_Control
ENSG00000084073	0.115561	0.22323	0.381573	condition_R002_Control	R002_vs_Control
ENSG00000084090	-0.371053	3.75909124471965e-06	2.92480948750994e-05	condition_R002_Control	R002_vs_Control
ENSG00000084092	-0.284876	4.13510444320022e-05	0.00025536	condition_R002_Control	R002_vs_Control
ENSG00000084093	-0.614039	2.00453394360988e-09	2.81483284900238e-08	condition_R002_Control	R002_vs_Control
ENSG00000084110	0.0527679	0.779772	0.875357	condition_R002_Control	R002_vs_Control
ENSG00000084112	-0.0653936	0.636043	0.772439	condition_R002_Control	R002_vs_Control
ENSG00000084207	-0.204346	0.00465232	0.0164677	condition_R002_Control	R002_vs_Control
ENSG00000084234	-0.145853	0.024259	0.0664043	condition_R002_Control	R002_vs_Control
ENSG00000084444	-0.282383	0.000398671	0.00192653	condition_R002_Control	R002_vs_Control
ENSG00000084453	1.03411	7.1247512333097e-09	9.11922880279771e-08	condition_R002_Control	R002_vs_Control
ENSG00000084463	-0.496191	2.3044567803098e-06	1.86399219261031e-05	condition_R002_Control	R002_vs_Control
ENSG00000084623	0.0987524	0.255936	0.420671	condition_R002_Control	R002_vs_Control
ENSG00000084628	-0.172059	0.370984	0.543969	condition_R002_Control	R002_vs_Control
ENSG00000084636	-0.242719	0.0311941	0.0822421	condition_R002_Control	R002_vs_Control
ENSG00000084652	-0.612375	1.14108628585598e-08	1.40258108118052e-07	condition_R002_Control	R002_vs_Control
ENSG00000084676	-0.464223	3.05357513055438e-06	2.41383958385876e-05	condition_R002_Control	R002_vs_Control
ENSG00000084693	0.0714234	0.371057	0.543969	condition_R002_Control	R002_vs_Control
ENSG00000084710	0.67572	0.00020648	0.00107459	condition_R002_Control	R002_vs_Control
ENSG00000084731	0.0128742	0.91251	0.955229	condition_R002_Control	R002_vs_Control
ENSG00000084733	-0.264627	0.000139379	0.00075826	condition_R002_Control	R002_vs_Control
ENSG00000084754	-0.420589	1.80824346238048e-05	0.000120622	condition_R002_Control	R002_vs_Control
ENSG00000084764	0.191438	0.0818651	0.179236	condition_R002_Control	R002_vs_Control
ENSG00000084774	-0.662238	2.55946199885032e-06	2.05420272624548e-05	condition_R002_Control	R002_vs_Control
ENSG00000085063	0.0941223	0.301076	0.471819	condition_R002_Control	R002_vs_Control
ENSG00000085117	-3.39246	4.17562331577781e-15	1.20759026292294e-13	condition_R002_Control	R002_vs_Control
ENSG00000085185	-0.236816	0.211783	0.367058	condition_R002_Control	R002_vs_Control
ENSG00000085224	-0.48176	3.50197053560251e-08	3.99454139127767e-07	condition_R002_Control	R002_vs_Control
ENSG00000085231	0.0352471	0.731053	0.843432	condition_R002_Control	R002_vs_Control
ENSG00000085274	0.227233	0.0449362	0.110854	condition_R002_Control	R002_vs_Control
ENSG00000085276	0.0738178	0.395357	0.568886	condition_R002_Control	R002_vs_Control
ENSG00000085365	-0.0311409	0.714915	0.832238	condition_R002_Control	R002_vs_Control
ENSG00000085377	-0.481068	1.04699191648727e-06	9.08929527992353e-06	condition_R002_Control	R002_vs_Control
ENSG00000085382	-0.283084	2.09082115132373e-06	1.70537703222086e-05	condition_R002_Control	R002_vs_Control
ENSG00000085415	-0.404444	1.80368898822114e-10	2.95174802094436e-09	condition_R002_Control	R002_vs_Control
ENSG00000085433	-0.35468	1.30951412172626e-06	1.11151022547608e-05	condition_R002_Control	R002_vs_Control
ENSG00000085449	-0.361679	1.0094109768111e-05	7.09607611895852e-05	condition_R002_Control	R002_vs_Control
ENSG00000085465	0.115037	0.243062	0.405084	condition_R002_Control	R002_vs_Control
ENSG00000085491	-0.422657	2.32931118644705e-06	1.88193660527929e-05	condition_R002_Control	R002_vs_Control
ENSG00000085511	-0.153021	0.0095441	0.0302308	condition_R002_Control	R002_vs_Control
ENSG00000085514	0.751621	0.00999357	0.0314637	condition_R002_Control	R002_vs_Control
ENSG00000085552	-0.346722	0.000200486	0.00104729	condition_R002_Control	R002_vs_Control
ENSG00000085563	-0.577979	0.000166555	0.000887777	condition_R002_Control	R002_vs_Control
ENSG00000085644	-0.0988397	0.442701	0.613709	condition_R002_Control	R002_vs_Control
ENSG00000085662	0.0635706	0.443063	0.613939	condition_R002_Control	R002_vs_Control
ENSG00000085719	-0.0186807	0.823128	0.901583	condition_R002_Control	R002_vs_Control
ENSG00000085721	-0.531907	2.67767001409583e-11	4.90592991471476e-10	condition_R002_Control	R002_vs_Control
ENSG00000085733	-0.479788	1.47365598480416e-05	9.99823816254164e-05	condition_R002_Control	R002_vs_Control
ENSG00000085741	-0.473493	1.60075898094639e-13	3.89780664816454e-12	condition_R002_Control	R002_vs_Control
ENSG00000085760	-0.235623	0.00466946	0.01652	condition_R002_Control	R002_vs_Control
ENSG00000085788	-0.433497	1.07114493065735e-12	2.36515846591585e-11	condition_R002_Control	R002_vs_Control
ENSG00000085831	-0.612128	6.07254746281375e-17	2.11392124455505e-15	condition_R002_Control	R002_vs_Control
ENSG00000085832	-0.218213	6.3909078214928e-10	9.59044320610072e-09	condition_R002_Control	R002_vs_Control
ENSG00000085840	-0.583744	9.51667049214513e-09	1.18525423086138e-07	condition_R002_Control	R002_vs_Control
ENSG00000085871	0.207487	0.0567539	0.133759	condition_R002_Control	R002_vs_Control
ENSG00000085872	-0.250113	0.140375	0.270163	condition_R002_Control	R002_vs_Control
ENSG00000085978	-0.313399	0.00036806	0.00179213	condition_R002_Control	R002_vs_Control
ENSG00000085982	-0.228102	0.0113813	0.035089	condition_R002_Control	R002_vs_Control
ENSG00000085998	-0.142765	0.0241732	0.0662208	condition_R002_Control	R002_vs_Control
ENSG00000085999	-0.324694	0.000250824	0.00127616	condition_R002_Control	R002_vs_Control
ENSG00000086015	-0.357414	0.00205558	0.0081429	condition_R002_Control	R002_vs_Control
ENSG00000086061	-0.607854	7.14402737732649e-12	1.41460772442749e-10	condition_R002_Control	R002_vs_Control
ENSG00000086062	0.111042	0.553822	0.71076	condition_R002_Control	R002_vs_Control
ENSG00000086065	0.513863	4.76709634781269e-05	0.000290319	condition_R002_Control	R002_vs_Control
ENSG00000086102	-0.386058	6.93538046792405e-09	8.90514221557625e-08	condition_R002_Control	R002_vs_Control
ENSG00000086159	-0.0145262	0.925408	0.96212	condition_R002_Control	R002_vs_Control
ENSG00000086189	0.0532697	0.577064	0.729106	condition_R002_Control	R002_vs_Control
ENSG00000086200	-0.554145	5.60212770172819e-11	9.87269967535186e-10	condition_R002_Control	R002_vs_Control
ENSG00000086205	0.337463	0.109217	0.223498	condition_R002_Control	R002_vs_Control
ENSG00000086232	0.117786	0.172775	0.315484	condition_R002_Control	R002_vs_Control
ENSG00000086289	0.121553	0.492671	0.658537	condition_R002_Control	R002_vs_Control
ENSG00000086300	0.701759	1.77914082784365e-16	5.95094115334607e-15	condition_R002_Control	R002_vs_Control
ENSG00000086475	-0.469987	1.05950504620348e-16	3.62559026550965e-15	condition_R002_Control	R002_vs_Control
ENSG00000086504	-0.192058	0.0109921	0.0340936	condition_R002_Control	R002_vs_Control
ENSG00000086506	0.102458	0.566582	0.72022	condition_R002_Control	R002_vs_Control
ENSG00000086544	-0.263229	0.00345526	0.0127207	condition_R002_Control	R002_vs_Control
ENSG00000086570	-0.69291	9.19300402835749e-08	9.72664670122312e-07	condition_R002_Control	R002_vs_Control
ENSG00000086589	-0.233718	0.000808935	0.00357572	condition_R002_Control	R002_vs_Control
ENSG00000086598	0.261026	0.00308592	0.0115464	condition_R002_Control	R002_vs_Control
ENSG00000086619	0.144835	0.194164	0.344697	condition_R002_Control	R002_vs_Control
ENSG00000086666	0.226155	0.0197391	0.0558483	condition_R002_Control	R002_vs_Control
ENSG00000086712	-0.576432	6.51292305146871e-09	8.40480051635072e-08	condition_R002_Control	R002_vs_Control
ENSG00000086717	-0.00831752	0.96375	0.982644	condition_R002_Control	R002_vs_Control
ENSG00000086730	-0.253937	0.20285	0.355817	condition_R002_Control	R002_vs_Control
ENSG00000086758	-0.275391	0.0231178	0.0638322	condition_R002_Control	R002_vs_Control
ENSG00000086827	-0.440574	1.47739287891144e-05	0.000100188	condition_R002_Control	R002_vs_Control
ENSG00000086848	-0.200653	0.00101938	0.00439033	condition_R002_Control	R002_vs_Control
ENSG00000086967	1.68104	3.91560603744205e-06	3.03069841992186e-05	condition_R002_Control	R002_vs_Control
ENSG00000086991	-0.0564558	0.755574	0.85945	condition_R002_Control	R002_vs_Control
ENSG00000087008	0.02596	0.770747	0.869529	condition_R002_Control	R002_vs_Control
ENSG00000087053	-0.538475	5.15565167753998e-31	4.45932240342315e-29	condition_R002_Control	R002_vs_Control
ENSG00000087074	-0.107705	0.126172	0.249207	condition_R002_Control	R002_vs_Control
ENSG00000087076	0.118645	0.316672	0.488877	condition_R002_Control	R002_vs_Control
ENSG00000087077	-0.441884	2.9888332042717e-07	2.88025050788958e-06	condition_R002_Control	R002_vs_Control
ENSG00000087085	-0.0866046	0.37597	0.548982	condition_R002_Control	R002_vs_Control
ENSG00000087086	-0.148767	0.0778628	0.172358	condition_R002_Control	R002_vs_Control
ENSG00000087087	-0.466164	2.74333268483558e-06	2.19008357062029e-05	condition_R002_Control	R002_vs_Control
ENSG00000087088	-0.395987	8.47337297251593e-08	9.02961820506544e-07	condition_R002_Control	R002_vs_Control
ENSG00000087095	-0.327363	3.33420570119022e-09	4.50477231224057e-08	condition_R002_Control	R002_vs_Control
ENSG00000087111	-0.170158	0.0124607	0.0378166	condition_R002_Control	R002_vs_Control
ENSG00000087128	1.15935	2.70250961730331e-13	6.38213263644065e-12	condition_R002_Control	R002_vs_Control
ENSG00000087152	-0.219815	0.024885	0.0678805	condition_R002_Control	R002_vs_Control
ENSG00000087157	-0.0203956	0.770818	0.869529	condition_R002_Control	R002_vs_Control
ENSG00000087191	-0.228772	0.000187665	0.000987416	condition_R002_Control	R002_vs_Control
ENSG00000087206	-0.0393214	0.553956	0.710825	condition_R002_Control	R002_vs_Control
ENSG00000087245	-0.224966	0.0424347	0.10585	condition_R002_Control	R002_vs_Control
ENSG00000087253	-0.097695	0.109215	0.223498	condition_R002_Control	R002_vs_Control
ENSG00000087258	-0.153698	0.410028	0.583213	condition_R002_Control	R002_vs_Control
ENSG00000087263	-0.360816	1.403768221957e-06	1.18296630467787e-05	condition_R002_Control	R002_vs_Control
ENSG00000087266	0.0262684	0.813485	0.89528	condition_R002_Control	R002_vs_Control
ENSG00000087269	-0.559527	3.36084549014194e-08	3.83977959017554e-07	condition_R002_Control	R002_vs_Control
ENSG00000087274	-0.454608	4.50458282848349e-05	0.000275881	condition_R002_Control	R002_vs_Control
ENSG00000087299	0.125223	0.0771408	0.17115	condition_R002_Control	R002_vs_Control
ENSG00000087301	0.0667803	0.389765	0.563398	condition_R002_Control	R002_vs_Control
ENSG00000087302	0.0194036	0.850073	0.918857	condition_R002_Control	R002_vs_Control
ENSG00000087303	1.87481	1.70845627943289e-35	1.84572190464249e-33	condition_R002_Control	R002_vs_Control
ENSG00000087338	-0.468687	8.23818630658973e-12	1.61763328194227e-10	condition_R002_Control	R002_vs_Control
ENSG00000087365	-0.583064	1.39530981279229e-06	1.17654159064905e-05	condition_R002_Control	R002_vs_Control
ENSG00000087448	-0.0704816	0.309644	0.481288	condition_R002_Control	R002_vs_Control
ENSG00000087460	-0.144096	0.165237	0.305279	condition_R002_Control	R002_vs_Control
ENSG00000087470	-0.122024	0.164026	0.303595	condition_R002_Control	R002_vs_Control
ENSG00000087494	-0.194786	0.307585	0.479196	condition_R002_Control	R002_vs_Control
ENSG00000087502	0.164439	0.120709	0.240658	condition_R002_Control	R002_vs_Control
ENSG00000087510	0.0228126	0.767572	0.86746	condition_R002_Control	R002_vs_Control
ENSG00000087586	-0.648486	2.6892471604771e-12	5.64621758629731e-11	condition_R002_Control	R002_vs_Control
ENSG00000087589	0.314937	0.128088	0.251976	condition_R002_Control	R002_vs_Control
ENSG00000087842	0.149109	0.08076	0.17742	condition_R002_Control	R002_vs_Control
ENSG00000087884	0.246124	0.0203431	0.0572813	condition_R002_Control	R002_vs_Control
ENSG00000087903	0.140164	0.142598	0.273658	condition_R002_Control	R002_vs_Control
ENSG00000087995	0.0454743	0.617893	0.758929	condition_R002_Control	R002_vs_Control
ENSG00000088002	0.446737	0.0182412	0.052255	condition_R002_Control	R002_vs_Control
ENSG00000088035	0.181953	0.0154072	0.0452398	condition_R002_Control	R002_vs_Control
ENSG00000088038	-0.203959	0.226271	0.385136	condition_R002_Control	R002_vs_Control
ENSG00000088053	0.126383	0.441356	0.612477	condition_R002_Control	R002_vs_Control
ENSG00000088179	-0.0979317	0.0731288	0.163873	condition_R002_Control	R002_vs_Control
ENSG00000088205	-0.519064	4.02517819405054e-10	6.23615107349688e-09	condition_R002_Control	R002_vs_Control
ENSG00000088247	-0.370141	0.00245317	0.00948082	condition_R002_Control	R002_vs_Control
ENSG00000088256	-0.249265	0.0298576	0.0792669	condition_R002_Control	R002_vs_Control
ENSG00000088280	-0.271778	0.00806109	0.0262288	condition_R002_Control	R002_vs_Control
ENSG00000088298	0.446467	2.52681899124578e-10	4.05052388266954e-09	condition_R002_Control	R002_vs_Control
ENSG00000088305	-0.23049	0.0417864	0.10452	condition_R002_Control	R002_vs_Control
ENSG00000088320	0.51837	0.028292	0.0757382	condition_R002_Control	R002_vs_Control
ENSG00000088325	-0.636729	1.11262021329399e-12	2.44906445826522e-11	condition_R002_Control	R002_vs_Control
ENSG00000088356	-0.262607	0.000418047	0.00200778	condition_R002_Control	R002_vs_Control
ENSG00000088367	-0.346109	0.00300528	0.0112821	condition_R002_Control	R002_vs_Control
ENSG00000088386	0.63294	0.0190129	0.0541277	condition_R002_Control	R002_vs_Control
ENSG00000088387	0.0094296	0.930159	0.965215	condition_R002_Control	R002_vs_Control
ENSG00000088448	-0.350432	2.76840077203079e-07	2.67881251094551e-06	condition_R002_Control	R002_vs_Control
ENSG00000088451	0.167359	0.21556	0.371821	condition_R002_Control	R002_vs_Control
ENSG00000088538	-0.128202	0.230474	0.390289	condition_R002_Control	R002_vs_Control
ENSG00000088543	0.292126	0.0901008	0.193053	condition_R002_Control	R002_vs_Control
ENSG00000088682	-0.140938	0.0601857	0.140463	condition_R002_Control	R002_vs_Control
ENSG00000088726	0.490512	6.167854546348e-09	7.99609170774136e-08	condition_R002_Control	R002_vs_Control
ENSG00000088727	0.206971	0.107453	0.220834	condition_R002_Control	R002_vs_Control
ENSG00000088756	-0.675751	1.66142841705478e-19	7.10884629373196e-18	condition_R002_Control	R002_vs_Control
ENSG00000088766	-0.11584	0.264503	0.430736	condition_R002_Control	R002_vs_Control
ENSG00000088808	0.0207924	0.837777	0.910811	condition_R002_Control	R002_vs_Control
ENSG00000088812	-0.352869	1.28545931104918e-05	8.83404732967429e-05	condition_R002_Control	R002_vs_Control
ENSG00000088826	-0.107198	0.34114	0.514199	condition_R002_Control	R002_vs_Control
ENSG00000088832	-0.0558228	0.573179	0.725564	condition_R002_Control	R002_vs_Control
ENSG00000088833	-0.303933	0.00746055	0.0246065	condition_R002_Control	R002_vs_Control
ENSG00000088836	-0.220229	0.0753017	0.167847	condition_R002_Control	R002_vs_Control
ENSG00000088854	-0.378675	0.000153357	0.000825548	condition_R002_Control	R002_vs_Control
ENSG00000088876	0.199009	0.0248747	0.067859	condition_R002_Control	R002_vs_Control
ENSG00000088881	0.190637	0.325824	0.497928	condition_R002_Control	R002_vs_Control
ENSG00000088882	-0.584407	0.0244951	0.0669662	condition_R002_Control	R002_vs_Control
ENSG00000088888	-0.655242	8.39884331569373e-08	8.95696614873737e-07	condition_R002_Control	R002_vs_Control
ENSG00000088899	-0.126061	0.350933	0.523918	condition_R002_Control	R002_vs_Control
ENSG00000088930	-0.403668	1.67563888890984e-05	0.000112683	condition_R002_Control	R002_vs_Control
ENSG00000088970	-0.0409826	0.693639	0.817084	condition_R002_Control	R002_vs_Control
ENSG00000088986	0.160324	0.114288	0.231042	condition_R002_Control	R002_vs_Control
ENSG00000088992	0.339094	0.0665906	0.152222	condition_R002_Control	R002_vs_Control
ENSG00000089006	-1.01506	5.9387553262642e-56	1.44357830978165e-53	condition_R002_Control	R002_vs_Control
ENSG00000089009	-0.027469	0.745906	0.853358	condition_R002_Control	R002_vs_Control
ENSG00000089022	-0.00208754	0.969341	0.985151	condition_R002_Control	R002_vs_Control
ENSG00000089041	0.296997	0.114996	0.232222	condition_R002_Control	R002_vs_Control
ENSG00000089048	-0.633942	1.51862048659006e-12	3.28126757550805e-11	condition_R002_Control	R002_vs_Control
ENSG00000089050	0.0217967	0.798578	0.887005	condition_R002_Control	R002_vs_Control
ENSG00000089053	-0.115793	0.157971	0.295449	condition_R002_Control	R002_vs_Control
ENSG00000089057	0.205883	0.00147575	0.00606145	condition_R002_Control	R002_vs_Control
ENSG00000089060	-1.14787	1.1530935033074e-43	1.76705312569341e-41	condition_R002_Control	R002_vs_Control
ENSG00000089063	-0.125096	0.0231751	0.063959	condition_R002_Control	R002_vs_Control
ENSG00000089091	0.0839792	0.522633	0.68474	condition_R002_Control	R002_vs_Control
ENSG00000089094	-0.331958	0.000167077	0.000889756	condition_R002_Control	R002_vs_Control
ENSG00000089116	-1.76638	0.000161592	0.000866075	condition_R002_Control	R002_vs_Control
ENSG00000089123	-0.0778456	0.31989	0.492193	condition_R002_Control	R002_vs_Control
ENSG00000089127	-0.421299	0.0621769	0.144285	condition_R002_Control	R002_vs_Control
ENSG00000089154	-0.409296	0.00130136	0.00543543	condition_R002_Control	R002_vs_Control
ENSG00000089157	0.0754437	0.313472	0.485197	condition_R002_Control	R002_vs_Control
ENSG00000089159	-0.463611	0.000685633	0.0030992	condition_R002_Control	R002_vs_Control
ENSG00000089163	0.329027	0.0155137	0.0454813	condition_R002_Control	R002_vs_Control
ENSG00000089177	-0.0213671	0.836873	0.910244	condition_R002_Control	R002_vs_Control
ENSG00000089195	-0.317625	7.6976196853249e-05	0.000446421	condition_R002_Control	R002_vs_Control
ENSG00000089220	-0.00196701	0.978515	0.989187	condition_R002_Control	R002_vs_Control
ENSG00000089234	-0.318651	0.000365475	0.00178077	condition_R002_Control	R002_vs_Control
ENSG00000089248	-0.00390366	0.949055	0.974313	condition_R002_Control	R002_vs_Control
ENSG00000089280	-0.0294515	0.875797	0.934554	condition_R002_Control	R002_vs_Control
ENSG00000089289	-0.107407	0.0882358	0.190039	condition_R002_Control	R002_vs_Control
ENSG00000089327	-0.215233	0.0154003	0.0452336	condition_R002_Control	R002_vs_Control
ENSG00000089335	0.331064	0.00193614	0.00771745	condition_R002_Control	R002_vs_Control
ENSG00000089351	-0.151711	0.216802	0.373389	condition_R002_Control	R002_vs_Control
ENSG00000089356	-0.205852	0.0711517	0.160322	condition_R002_Control	R002_vs_Control
ENSG00000089472	-1.2029	9.2435958060731e-37	1.04256668377537e-34	condition_R002_Control	R002_vs_Control
ENSG00000089486	-0.969249	1.55014573469644e-10	2.56210195083444e-09	condition_R002_Control	R002_vs_Control
ENSG00000089505	0.0467952	0.776301	0.873333	condition_R002_Control	R002_vs_Control
ENSG00000089597	-0.320747	0.00294133	0.0110804	condition_R002_Control	R002_vs_Control
ENSG00000089639	-0.125158	0.393025	0.566571	condition_R002_Control	R002_vs_Control
ENSG00000089682	-0.0485497	0.452688	0.62214	condition_R002_Control	R002_vs_Control
ENSG00000089685	-0.0147598	0.848286	0.917602	condition_R002_Control	R002_vs_Control
ENSG00000089692	0.029816	0.864335	0.927349	condition_R002_Control	R002_vs_Control
ENSG00000089693	-0.199924	0.0330953	0.0863773	condition_R002_Control	R002_vs_Control
ENSG00000089723	0.521221	4.43681441544834e-06	3.38487164698043e-05	condition_R002_Control	R002_vs_Control
ENSG00000089737	-0.583694	7.95082544437732e-08	8.53729722220515e-07	condition_R002_Control	R002_vs_Control
ENSG00000089775	-0.038399	0.628989	0.767433	condition_R002_Control	R002_vs_Control
ENSG00000089818	-0.169867	0.0361523	0.0928233	condition_R002_Control	R002_vs_Control
ENSG00000089820	-0.0803374	0.669969	0.799252	condition_R002_Control	R002_vs_Control
ENSG00000089847	0.95975	1.0567618142313e-12	2.33522828180876e-11	condition_R002_Control	R002_vs_Control
ENSG00000089876	0.0201028	0.815834	0.896698	condition_R002_Control	R002_vs_Control
ENSG00000089902	-0.355265	0.000405503	0.00195386	condition_R002_Control	R002_vs_Control
ENSG00000089916	-0.174994	2.30904713480715e-05	0.000150574	condition_R002_Control	R002_vs_Control
ENSG00000090006	-0.00875748	0.94177	0.97126	condition_R002_Control	R002_vs_Control
ENSG00000090013	0.407142	5.44072475174679e-16	1.73936639257375e-14	condition_R002_Control	R002_vs_Control
ENSG00000090020	-0.0609955	0.739958	0.849156	condition_R002_Control	R002_vs_Control
ENSG00000090054	0.0207257	0.792398	0.883093	condition_R002_Control	R002_vs_Control
ENSG00000090060	0.158086	0.0182979	0.052407	condition_R002_Control	R002_vs_Control
ENSG00000090061	0.242275	0.157055	0.294115	condition_R002_Control	R002_vs_Control
ENSG00000090097	-0.0266294	0.835018	0.909179	condition_R002_Control	R002_vs_Control
ENSG00000090238	0.192726	0.0125158	0.0379574	condition_R002_Control	R002_vs_Control
ENSG00000090263	0.305146	0.00623032	0.0210871	condition_R002_Control	R002_vs_Control
ENSG00000090266	0.185044	0.0539361	0.12833	condition_R002_Control	R002_vs_Control
ENSG00000090273	-0.513182	1.15342757053367e-07	1.20411689027538e-06	condition_R002_Control	R002_vs_Control
ENSG00000090316	-0.292455	0.00116238	0.00492865	condition_R002_Control	R002_vs_Control
ENSG00000090339	0.124088	0.191541	0.341309	condition_R002_Control	R002_vs_Control
ENSG00000090372	-0.309289	0.00129005	0.00539377	condition_R002_Control	R002_vs_Control
ENSG00000090376	0.0476956	0.798192	0.886794	condition_R002_Control	R002_vs_Control
ENSG00000090432	-0.245497	0.000104083	0.000583463	condition_R002_Control	R002_vs_Control
ENSG00000090447	-0.242826	0.0194614	0.0552082	condition_R002_Control	R002_vs_Control
ENSG00000090470	-0.404946	2.74287602558473e-06	2.19008357062029e-05	condition_R002_Control	R002_vs_Control
ENSG00000090487	-0.159454	0.000493409	0.00232459	condition_R002_Control	R002_vs_Control
ENSG00000090512	-0.151432	0.401792	0.575368	condition_R002_Control	R002_vs_Control
ENSG00000090520	-0.0433005	0.337166	0.509787	condition_R002_Control	R002_vs_Control
ENSG00000090530	0.361083	1.27700262903715e-09	1.84465384892216e-08	condition_R002_Control	R002_vs_Control
ENSG00000090534	-0.147572	0.44008	0.611278	condition_R002_Control	R002_vs_Control
ENSG00000090539	0.550336	2.28905930265553e-05	0.000149409	condition_R002_Control	R002_vs_Control
ENSG00000090554	0.300192	0.142717	0.27381	condition_R002_Control	R002_vs_Control
ENSG00000090565	-0.172219	0.147516	0.280722	condition_R002_Control	R002_vs_Control
ENSG00000090581	0.12071	0.0306292	0.0809876	condition_R002_Control	R002_vs_Control
ENSG00000090612	0.0305896	0.761967	0.863552	condition_R002_Control	R002_vs_Control
ENSG00000090615	-0.322684	0.000794065	0.00351771	condition_R002_Control	R002_vs_Control
ENSG00000090621	-0.423094	5.57315740709467e-06	4.14962554549375e-05	condition_R002_Control	R002_vs_Control
ENSG00000090661	-0.341812	2.27641456996254e-08	2.67005248041737e-07	condition_R002_Control	R002_vs_Control
ENSG00000090674	0.0464589	0.619439	0.760166	condition_R002_Control	R002_vs_Control
ENSG00000090686	-0.42772	4.48788962387473e-14	1.15989939252425e-12	condition_R002_Control	R002_vs_Control
ENSG00000090776	-0.206843	0.0306124	0.0809582	condition_R002_Control	R002_vs_Control
ENSG00000090857	0.438608	5.62397559082694e-05	0.000336829	condition_R002_Control	R002_vs_Control
ENSG00000090861	-0.283164	0.0189509	0.0539866	condition_R002_Control	R002_vs_Control
ENSG00000090863	-0.368031	5.45702874893309e-05	0.000327736	condition_R002_Control	R002_vs_Control
ENSG00000090889	-0.597172	5.90426486686988e-09	7.68972547118383e-08	condition_R002_Control	R002_vs_Control
ENSG00000090905	-0.313974	5.00836594581995e-05	0.000303049	condition_R002_Control	R002_vs_Control
ENSG00000090924	-0.130908	0.292578	0.46233	condition_R002_Control	R002_vs_Control
ENSG00000090932	0.671511	8.51704734005538e-08	9.06588085494684e-07	condition_R002_Control	R002_vs_Control
ENSG00000090971	-0.182801	0.00163433	0.00663257	condition_R002_Control	R002_vs_Control
ENSG00000090975	0.506235	0.00113271	0.00482099	condition_R002_Control	R002_vs_Control
ENSG00000090989	0.190087	0.032032	0.0841052	condition_R002_Control	R002_vs_Control
ENSG00000091009	-0.496382	3.28166207553531e-08	3.75844945344717e-07	condition_R002_Control	R002_vs_Control
ENSG00000091039	-0.377503	2.6726811696028e-05	0.00017198	condition_R002_Control	R002_vs_Control
ENSG00000091073	-0.208061	0.138908	0.268291	condition_R002_Control	R002_vs_Control
ENSG00000091106	0.113084	0.54596	0.704583	condition_R002_Control	R002_vs_Control
ENSG00000091127	-0.357377	1.04951701866716e-05	7.34870409122374e-05	condition_R002_Control	R002_vs_Control
ENSG00000091128	0.133903	0.463526	0.631952	condition_R002_Control	R002_vs_Control
ENSG00000091129	0.8319	1.16379646270773e-06	9.99256055388853e-06	condition_R002_Control	R002_vs_Control
ENSG00000091136	-0.162478	0.0965908	0.203692	condition_R002_Control	R002_vs_Control
ENSG00000091137	0.0461019	0.800928	0.887836	condition_R002_Control	R002_vs_Control
ENSG00000091140	-0.266464	8.91866420754516e-05	0.000509171	condition_R002_Control	R002_vs_Control
ENSG00000091157	-0.236688	0.00323554	0.0120296	condition_R002_Control	R002_vs_Control
ENSG00000091164	0.314904	0.00214692	0.00846429	condition_R002_Control	R002_vs_Control
ENSG00000091262	0.487052	0.00743406	0.0245253	condition_R002_Control	R002_vs_Control
ENSG00000091317	-0.303425	7.47960632140082e-05	0.000435209	condition_R002_Control	R002_vs_Control
ENSG00000091409	-0.0407564	0.612981	0.755396	condition_R002_Control	R002_vs_Control
ENSG00000091428	0.144605	0.399373	0.572969	condition_R002_Control	R002_vs_Control
ENSG00000091436	-0.369738	6.50628813876087e-08	7.08878696478517e-07	condition_R002_Control	R002_vs_Control
ENSG00000091483	-0.251204	0.00870202	0.027972	condition_R002_Control	R002_vs_Control
ENSG00000091490	-0.16842	0.0583872	0.13699	condition_R002_Control	R002_vs_Control
ENSG00000091513	-0.132719	0.480406	0.647329	condition_R002_Control	R002_vs_Control
ENSG00000091527	-0.768327	1.08471642341193e-12	2.39325109475322e-11	condition_R002_Control	R002_vs_Control
ENSG00000091536	0.538376	0.0245149	0.0670136	condition_R002_Control	R002_vs_Control
ENSG00000091542	-0.365694	0.000245772	0.00125437	condition_R002_Control	R002_vs_Control
ENSG00000091592	0.0318016	0.846736	0.916769	condition_R002_Control	R002_vs_Control
ENSG00000091622	0.151421	0.327572	0.499814	condition_R002_Control	R002_vs_Control
ENSG00000091640	-0.0453647	0.584869	0.735212	condition_R002_Control	R002_vs_Control
ENSG00000091651	-0.0356673	0.708085	0.827361	condition_R002_Control	R002_vs_Control
ENSG00000091656	-0.288588	0.127255	0.250791	condition_R002_Control	R002_vs_Control
ENSG00000091732	-0.206396	0.0171801	0.0496646	condition_R002_Control	R002_vs_Control
ENSG00000091831	-0.0917526	0.589515	0.738511	condition_R002_Control	R002_vs_Control
ENSG00000091844	2.39169	5.61800878546986e-16	1.7859187567519e-14	condition_R002_Control	R002_vs_Control
ENSG00000091879	-1.95776	6.57736982675799e-09	8.47245760644563e-08	condition_R002_Control	R002_vs_Control
ENSG00000091947	0.396587	8.93716062900502e-08	9.48799391024302e-07	condition_R002_Control	R002_vs_Control
ENSG00000091972	0.056703	0.626748	0.765769	condition_R002_Control	R002_vs_Control
ENSG00000091986	0.186437	0.113692	0.230151	condition_R002_Control	R002_vs_Control
ENSG00000092010	0.0329024	0.710586	0.82912	condition_R002_Control	R002_vs_Control
ENSG00000092020	0.391749	8.76903541293563e-06	6.23922512083134e-05	condition_R002_Control	R002_vs_Control
ENSG00000092036	0.0939927	0.203963	0.357126	condition_R002_Control	R002_vs_Control
ENSG00000092068	0.0748419	0.623696	0.76343	condition_R002_Control	R002_vs_Control
ENSG00000092094	-0.387969	3.53744419478886e-09	4.75657195805729e-08	condition_R002_Control	R002_vs_Control
ENSG00000092096	-0.11605	0.224022	0.382417	condition_R002_Control	R002_vs_Control
ENSG00000092098	-0.29061	0.00346252	0.0127441	condition_R002_Control	R002_vs_Control
ENSG00000092108	0.0277537	0.749327	0.855347	condition_R002_Control	R002_vs_Control
ENSG00000092140	-0.110836	0.256364	0.421154	condition_R002_Control	R002_vs_Control
ENSG00000092148	-0.342538	0.00131607	0.00549117	condition_R002_Control	R002_vs_Control
ENSG00000092199	-0.150489	0.0844196	0.183671	condition_R002_Control	R002_vs_Control
ENSG00000092200	0.49133	0.0033132	0.0122762	condition_R002_Control	R002_vs_Control
ENSG00000092201	-0.733709	2.21608149756324e-10	3.5768088143555e-09	condition_R002_Control	R002_vs_Control
ENSG00000092203	-0.136713	0.0538403	0.128134	condition_R002_Control	R002_vs_Control
ENSG00000092208	0.167308	0.205251	0.358713	condition_R002_Control	R002_vs_Control
ENSG00000092295	-0.129978	0.31977	0.492062	condition_R002_Control	R002_vs_Control
ENSG00000092330	-0.00243358	0.976565	0.988492	condition_R002_Control	R002_vs_Control
ENSG00000092345	0.00844929	0.956835	0.978986	condition_R002_Control	R002_vs_Control
ENSG00000092421	0.160333	0.145878	0.278322	condition_R002_Control	R002_vs_Control
ENSG00000092439	0.0118648	0.847479	0.917079	condition_R002_Control	R002_vs_Control
ENSG00000092445	0.124442	0.212259	0.367589	condition_R002_Control	R002_vs_Control
ENSG00000092470	-0.383793	1.17406400216058e-05	8.12394666722012e-05	condition_R002_Control	R002_vs_Control
ENSG00000092529	0.875112	8.50101431403875e-05	0.000488194	condition_R002_Control	R002_vs_Control
ENSG00000092531	0.148181	0.0839954	0.182926	condition_R002_Control	R002_vs_Control
ENSG00000092621	-0.305481	0.00720877	0.0238967	condition_R002_Control	R002_vs_Control
ENSG00000092758	-0.416439	0.000354663	0.00173227	condition_R002_Control	R002_vs_Control
ENSG00000092820	-0.342736	0.00347112	0.0127677	condition_R002_Control	R002_vs_Control
ENSG00000092841	0.178244	0.117526	0.23593	condition_R002_Control	R002_vs_Control
ENSG00000092847	-0.138303	0.213622	0.369449	condition_R002_Control	R002_vs_Control
ENSG00000092850	-0.0813727	0.662162	0.793452	condition_R002_Control	R002_vs_Control
ENSG00000092853	-0.656024	7.45983452637484e-10	1.10475291040016e-08	condition_R002_Control	R002_vs_Control
ENSG00000092871	-0.757296	4.98787934957639e-18	1.93191255521986e-16	condition_R002_Control	R002_vs_Control
ENSG00000092929	-1.41451	3.29230000448697e-22	1.690946871157e-20	condition_R002_Control	R002_vs_Control
ENSG00000092931	0.0772265	0.212219	0.367583	condition_R002_Control	R002_vs_Control
ENSG00000092964	-0.374593	0.00246556	0.00951826	condition_R002_Control	R002_vs_Control
ENSG00000092969	-0.085256	0.612358	0.754958	condition_R002_Control	R002_vs_Control
ENSG00000092978	-0.256176	8.23973735359905e-07	7.3130586767212e-06	condition_R002_Control	R002_vs_Control
ENSG00000093000	0.0171471	0.828403	0.905113	condition_R002_Control	R002_vs_Control
ENSG00000093009	0.137557	0.126686	0.249967	condition_R002_Control	R002_vs_Control
ENSG00000093010	0.409588	1.90910990147731e-08	2.2608640021821e-07	condition_R002_Control	R002_vs_Control
ENSG00000093072	-0.0366653	0.844733	0.915443	condition_R002_Control	R002_vs_Control
ENSG00000093100	0.246569	0.0665711	0.152196	condition_R002_Control	R002_vs_Control
ENSG00000093144	-0.0352325	0.692421	0.81641	condition_R002_Control	R002_vs_Control
ENSG00000093167	-0.356298	2.47128630767784e-06	1.98809871662174e-05	condition_R002_Control	R002_vs_Control
ENSG00000093183	-0.136621	0.0307603	0.0812505	condition_R002_Control	R002_vs_Control
ENSG00000093217	0.249288	0.0024068	0.00933101	condition_R002_Control	R002_vs_Control
ENSG00000094631	-0.145139	0.148649	0.282348	condition_R002_Control	R002_vs_Control
ENSG00000094755	-0.157209	0.410503	0.583697	condition_R002_Control	R002_vs_Control
ENSG00000094804	-0.231956	0.00497346	0.0174489	condition_R002_Control	R002_vs_Control
ENSG00000094841	-0.00291329	0.970299	0.985499	condition_R002_Control	R002_vs_Control
ENSG00000094880	-0.333794	0.00182351	0.00732441	condition_R002_Control	R002_vs_Control
ENSG00000094914	-0.456117	0.000116507	0.000645161	condition_R002_Control	R002_vs_Control
ENSG00000094916	-0.624656	3.68102192693256e-09	4.93082067808633e-08	condition_R002_Control	R002_vs_Control
ENSG00000094975	0.137627	0.00753187	0.0248056	condition_R002_Control	R002_vs_Control
ENSG00000095002	-0.434082	1.10123427405581e-05	7.67082579682598e-05	condition_R002_Control	R002_vs_Control
ENSG00000095015	-0.242228	0.00237605	0.00923277	condition_R002_Control	R002_vs_Control
ENSG00000095059	0.0247332	0.739146	0.848747	condition_R002_Control	R002_vs_Control
ENSG00000095066	-0.212178	0.0111127	0.0343881	condition_R002_Control	R002_vs_Control
ENSG00000095139	-0.308593	7.6559499745921e-05	0.000444278	condition_R002_Control	R002_vs_Control
ENSG00000095203	0.207434	0.0289613	0.0772292	condition_R002_Control	R002_vs_Control
ENSG00000095209	0.203078	0.0382643	0.0973019	condition_R002_Control	R002_vs_Control
ENSG00000095261	-0.347666	1.75909922284315e-05	0.000117734	condition_R002_Control	R002_vs_Control
ENSG00000095303	-0.43493	0.0569001	0.134014	condition_R002_Control	R002_vs_Control
ENSG00000095319	-0.597279	1.54892025174336e-06	1.29407123965652e-05	condition_R002_Control	R002_vs_Control
ENSG00000095321	-0.526944	1.00814287180462e-05	7.08892881702615e-05	condition_R002_Control	R002_vs_Control
ENSG00000095370	0.141694	0.458768	0.627742	condition_R002_Control	R002_vs_Control
ENSG00000095380	0.00111798	0.987856	0.994309	condition_R002_Control	R002_vs_Control
ENSG00000095383	-0.0601589	0.604268	0.749474	condition_R002_Control	R002_vs_Control
ENSG00000095397	0.249846	0.13135	0.256879	condition_R002_Control	R002_vs_Control
ENSG00000095485	-0.0932496	0.325177	0.497235	condition_R002_Control	R002_vs_Control
ENSG00000095539	0.295343	0.0407753	0.102463	condition_R002_Control	R002_vs_Control
ENSG00000095564	-0.137681	0.00794045	0.025899	condition_R002_Control	R002_vs_Control
ENSG00000095574	0.037883	0.772691	0.870771	condition_R002_Control	R002_vs_Control
ENSG00000095585	-0.0602302	0.723442	0.838099	condition_R002_Control	R002_vs_Control
ENSG00000095587	0.0958078	0.606158	0.750588	condition_R002_Control	R002_vs_Control
ENSG00000095596	0.385287	0.0753618	0.167956	condition_R002_Control	R002_vs_Control
ENSG00000095627	0.128445	0.44464	0.615037	condition_R002_Control	R002_vs_Control
ENSG00000095637	-0.0292487	0.752512	0.85742	condition_R002_Control	R002_vs_Control
ENSG00000095713	0.0152942	0.920368	0.958969	condition_R002_Control	R002_vs_Control
ENSG00000095739	0.603194	2.01885520206527e-20	9.21127186612209e-19	condition_R002_Control	R002_vs_Control
ENSG00000095752	0.461543	0.0470962	0.114996	condition_R002_Control	R002_vs_Control
ENSG00000095777	-1.38598	3.32092971273405e-05	0.000209486	condition_R002_Control	R002_vs_Control
ENSG00000095787	-0.306307	3.14840522737156e-07	3.0226619746747e-06	condition_R002_Control	R002_vs_Control
ENSG00000095794	0.820285	5.14428295055554e-12	1.04055485191402e-10	condition_R002_Control	R002_vs_Control
ENSG00000095906	-0.00366375	0.966699	0.983931	condition_R002_Control	R002_vs_Control
ENSG00000095932	-0.015212	0.927058	0.963128	condition_R002_Control	R002_vs_Control
ENSG00000095951	-0.126743	0.156982	0.294017	condition_R002_Control	R002_vs_Control
ENSG00000095970	0.0444506	0.803152	0.889073	condition_R002_Control	R002_vs_Control
ENSG00000096006	0.693428	0.00259511	0.00994621	condition_R002_Control	R002_vs_Control
ENSG00000096060	-0.317929	0.000256177	0.00130058	condition_R002_Control	R002_vs_Control
ENSG00000096063	-0.442475	1.94342046615396e-14	5.2438877401094e-13	condition_R002_Control	R002_vs_Control
ENSG00000096070	-0.316193	0.0123277	0.0374712	condition_R002_Control	R002_vs_Control
ENSG00000096080	-0.0484916	0.447667	0.617678	condition_R002_Control	R002_vs_Control
ENSG00000096088	0.452928	0.00465882	0.0164865	condition_R002_Control	R002_vs_Control
ENSG00000096092	0.461261	9.73750064194355e-05	0.000550127	condition_R002_Control	R002_vs_Control
ENSG00000096093	0.0975299	0.305885	0.477322	condition_R002_Control	R002_vs_Control
ENSG00000096384	-0.627431	2.80374798130119e-09	3.84146170207724e-08	condition_R002_Control	R002_vs_Control
ENSG00000096401	-0.386093	1.787911864032e-05	0.000119379	condition_R002_Control	R002_vs_Control
ENSG00000096433	-0.151101	0.236352	0.397187	condition_R002_Control	R002_vs_Control
ENSG00000096654	-0.105667	0.285407	0.454325	condition_R002_Control	R002_vs_Control
ENSG00000096696	0.00712717	0.9436	0.971481	condition_R002_Control	R002_vs_Control
ENSG00000096717	-0.382993	6.65397016246823e-06	4.87203315167792e-05	condition_R002_Control	R002_vs_Control
ENSG00000096746	-0.124006	0.511181	0.674739	condition_R002_Control	R002_vs_Control
ENSG00000096872	-0.180868	0.0590805	0.138317	condition_R002_Control	R002_vs_Control
ENSG00000096968	0.0595116	0.449317	0.619197	condition_R002_Control	R002_vs_Control
ENSG00000097007	-0.43695	7.47158945791157e-05	0.000434833	condition_R002_Control	R002_vs_Control
ENSG00000097021	-0.493809	0.000106468	0.000595179	condition_R002_Control	R002_vs_Control
ENSG00000097033	-0.111581	0.0117229	0.0359412	condition_R002_Control	R002_vs_Control
ENSG00000097046	-0.104543	0.196832	0.348207	condition_R002_Control	R002_vs_Control
ENSG00000097096	-0.056698	0.358377	0.531766	condition_R002_Control	R002_vs_Control
ENSG00000099139	0.743981	4.54612046562776e-28	3.36448710680593e-26	condition_R002_Control	R002_vs_Control
ENSG00000099194	-0.538193	6.50732630909006e-10	9.75476235711922e-09	condition_R002_Control	R002_vs_Control
ENSG00000099203	-0.151968	0.0351734	0.0907895	condition_R002_Control	R002_vs_Control
ENSG00000099204	-0.828226	4.25836307403029e-14	1.10666418063071e-12	condition_R002_Control	R002_vs_Control
ENSG00000099219	-0.453637	8.21661509415418e-10	1.21067627792261e-08	condition_R002_Control	R002_vs_Control
ENSG00000099246	0.0910112	0.284785	0.453657	condition_R002_Control	R002_vs_Control
ENSG00000099250	0.44278	1.24484230484952e-08	1.52281208112113e-07	condition_R002_Control	R002_vs_Control
ENSG00000099256	0.583002	1.10337033789542e-07	1.15528159738719e-06	condition_R002_Control	R002_vs_Control
ENSG00000099260	-1.45242	2.70683075834259e-06	2.16400643303051e-05	condition_R002_Control	R002_vs_Control
ENSG00000099282	0.343856	2.86757642767474e-13	6.76062312133315e-12	condition_R002_Control	R002_vs_Control
ENSG00000099290	-0.509722	4.86155975831377e-08	5.40115841233937e-07	condition_R002_Control	R002_vs_Control
ENSG00000099308	-0.191685	0.259191	0.424734	condition_R002_Control	R002_vs_Control
ENSG00000099326	0.232916	0.0132552	0.0398461	condition_R002_Control	R002_vs_Control
ENSG00000099330	0.250657	0.00979842	0.0309564	condition_R002_Control	R002_vs_Control
ENSG00000099331	-0.194187	0.111735	0.227325	condition_R002_Control	R002_vs_Control
ENSG00000099337	0.221892	0.0261296	0.0706536	condition_R002_Control	R002_vs_Control
ENSG00000099338	0.80625	2.98846720606838e-08	3.43381458066463e-07	condition_R002_Control	R002_vs_Control
ENSG00000099341	0.0459065	0.593955	0.742069	condition_R002_Control	R002_vs_Control
ENSG00000099364	-0.267875	0.0438732	0.108765	condition_R002_Control	R002_vs_Control
ENSG00000099365	-0.0415998	0.822497	0.901113	condition_R002_Control	R002_vs_Control
ENSG00000099377	-0.10307	0.548905	0.706767	condition_R002_Control	R002_vs_Control
ENSG00000099381	-0.287259	0.0759099	0.168977	condition_R002_Control	R002_vs_Control
ENSG00000099385	0.0858444	0.135415	0.263119	condition_R002_Control	R002_vs_Control
ENSG00000099399	0.611416	3.06093170477429e-14	8.09653764348223e-13	condition_R002_Control	R002_vs_Control
ENSG00000099617	0.192877	0.267316	0.433764	condition_R002_Control	R002_vs_Control
ENSG00000099622	0.0170288	0.776976	0.87362	condition_R002_Control	R002_vs_Control
ENSG00000099624	0.00380532	0.975241	0.988137	condition_R002_Control	R002_vs_Control
ENSG00000099625	-0.182506	0.279982	0.448178	condition_R002_Control	R002_vs_Control
ENSG00000099715	0.114168	0.547164	0.705556	condition_R002_Control	R002_vs_Control
ENSG00000099725	-0.0600465	0.750183	0.85589	condition_R002_Control	R002_vs_Control
ENSG00000099783	-0.560922	2.14160255277365e-05	0.000140729	condition_R002_Control	R002_vs_Control
ENSG00000099785	0.0907925	0.267006	0.43346	condition_R002_Control	R002_vs_Control
ENSG00000099795	0.361469	0.000110614	0.000616281	condition_R002_Control	R002_vs_Control
ENSG00000099797	-0.289589	0.0049653	0.0174246	condition_R002_Control	R002_vs_Control
ENSG00000099800	-0.358726	1.01384946428142e-08	1.25659399315794e-07	condition_R002_Control	R002_vs_Control
ENSG00000099804	0.00710842	0.93597	0.968321	condition_R002_Control	R002_vs_Control
ENSG00000099810	-0.402913	1.72031002886811e-05	0.000115384	condition_R002_Control	R002_vs_Control
ENSG00000099812	-0.757061	4.54358911648053e-07	4.23866286123219e-06	condition_R002_Control	R002_vs_Control
ENSG00000099814	-0.210167	0.0974357	0.204999	condition_R002_Control	R002_vs_Control
ENSG00000099817	-0.260798	0.00620497	0.0210048	condition_R002_Control	R002_vs_Control
ENSG00000099821	-0.208579	0.072575	0.162891	condition_R002_Control	R002_vs_Control
ENSG00000099822	1.17459	6.49686324541352e-09	8.38791451148924e-08	condition_R002_Control	R002_vs_Control
ENSG00000099840	-0.0574799	0.722425	0.83735	condition_R002_Control	R002_vs_Control
ENSG00000099849	0.155689	0.0665525	0.152172	condition_R002_Control	R002_vs_Control
ENSG00000099860	-0.0743019	0.566499	0.720146	condition_R002_Control	R002_vs_Control
ENSG00000099864	0.334363	0.00970224	0.0306869	condition_R002_Control	R002_vs_Control
ENSG00000099866	0.130845	0.475236	0.642574	condition_R002_Control	R002_vs_Control
ENSG00000099869	1.58181	1.53475645862482e-47	2.73895745973696e-45	condition_R002_Control	R002_vs_Control
ENSG00000099875	0.0847411	0.417466	0.590305	condition_R002_Control	R002_vs_Control
ENSG00000099889	0.251577	0.017362	0.0500913	condition_R002_Control	R002_vs_Control
ENSG00000099899	0.356183	1.17274003045981e-06	1.00540439765507e-05	condition_R002_Control	R002_vs_Control
ENSG00000099901	0.196345	0.00578814	0.0198405	condition_R002_Control	R002_vs_Control
ENSG00000099904	0.554632	0.000606661	0.0027783	condition_R002_Control	R002_vs_Control
ENSG00000099910	0.188236	0.0389452	0.0986736	condition_R002_Control	R002_vs_Control
ENSG00000099917	0.734943	1.36215026532958e-10	2.27404091364703e-09	condition_R002_Control	R002_vs_Control
ENSG00000099940	0.453961	6.55709390530931e-07	5.92028103900118e-06	condition_R002_Control	R002_vs_Control
ENSG00000099942	0.0574638	0.495975	0.661887	condition_R002_Control	R002_vs_Control
ENSG00000099949	0.344887	0.000132379	0.000724933	condition_R002_Control	R002_vs_Control
ENSG00000099953	0.656365	6.7061358309806e-07	6.04323784040141e-06	condition_R002_Control	R002_vs_Control
ENSG00000099954	0.286714	0.0055912	0.0192635	condition_R002_Control	R002_vs_Control
ENSG00000099956	0.282237	0.000538747	0.00251022	condition_R002_Control	R002_vs_Control
ENSG00000099957	0.102321	0.589536	0.738511	condition_R002_Control	R002_vs_Control
ENSG00000099958	1.23488	8.14198525750153e-14	2.04070718494018e-12	condition_R002_Control	R002_vs_Control
ENSG00000099960	0.216726	0.00990442	0.0312458	condition_R002_Control	R002_vs_Control
ENSG00000099968	0.241607	0.000797275	0.00352916	condition_R002_Control	R002_vs_Control
ENSG00000099974	0.488356	0.00614179	0.0208247	condition_R002_Control	R002_vs_Control
ENSG00000099977	0.915531	9.44445087912683e-27	6.49524832777413e-25	condition_R002_Control	R002_vs_Control
ENSG00000099984	-0.0659345	0.703829	0.824626	condition_R002_Control	R002_vs_Control
ENSG00000099991	0.142148	0.210972	0.366033	condition_R002_Control	R002_vs_Control
ENSG00000099992	0.486715	2.48065507204887e-12	5.23555621755705e-11	condition_R002_Control	R002_vs_Control
ENSG00000099994	0.682672	2.95020775605807e-06	2.33868451216107e-05	condition_R002_Control	R002_vs_Control
ENSG00000099995	-0.142285	0.370184	0.543254	condition_R002_Control	R002_vs_Control
ENSG00000099998	0.919131	0.00267181	0.0102	condition_R002_Control	R002_vs_Control
ENSG00000099999	0.631142	9.50243358232542e-20	4.17352211403162e-18	condition_R002_Control	R002_vs_Control
ENSG00000100003	-0.160886	0.203714	0.35681	condition_R002_Control	R002_vs_Control
ENSG00000100014	0.0186422	0.841687	0.913706	condition_R002_Control	R002_vs_Control
ENSG00000100023	0.338769	1.00107777362114e-06	8.72454789155593e-06	condition_R002_Control	R002_vs_Control
ENSG00000100027	0.715111	0.0115084	0.0353951	condition_R002_Control	R002_vs_Control
ENSG00000100028	0.0753407	0.199501	0.351496	condition_R002_Control	R002_vs_Control
ENSG00000100029	-0.091948	0.339972	0.512943	condition_R002_Control	R002_vs_Control
ENSG00000100030	-0.00268097	0.97606	0.988369	condition_R002_Control	R002_vs_Control
ENSG00000100031	1.30473	7.76404570913936e-16	2.44606476939221e-14	condition_R002_Control	R002_vs_Control
ENSG00000100033	1.38525	0.00016262	0.000870754	condition_R002_Control	R002_vs_Control
ENSG00000100034	0.0131516	0.909269	0.954038	condition_R002_Control	R002_vs_Control
ENSG00000100036	0.241539	0.133798	0.260564	condition_R002_Control	R002_vs_Control
ENSG00000100038	0.294866	3.26997819406405e-05	0.000206688	condition_R002_Control	R002_vs_Control
ENSG00000100055	-0.209413	0.272969	0.440553	condition_R002_Control	R002_vs_Control
ENSG00000100056	0.119632	0.189856	0.338906	condition_R002_Control	R002_vs_Control
ENSG00000100058	-0.911944	0.00614963	0.0208465	condition_R002_Control	R002_vs_Control
ENSG00000100060	1.78768	0.00019388	0.00101652	condition_R002_Control	R002_vs_Control
ENSG00000100065	0.120274	0.316692	0.488877	condition_R002_Control	R002_vs_Control
ENSG00000100068	-0.0880869	0.512281	0.675725	condition_R002_Control	R002_vs_Control
ENSG00000100075	0.547093	2.1247520990257e-10	3.43727108067858e-09	condition_R002_Control	R002_vs_Control
ENSG00000100077	0.369151	1.67224922609469e-05	0.000112482	condition_R002_Control	R002_vs_Control
ENSG00000100078	0.165359	0.389577	0.5633	condition_R002_Control	R002_vs_Control
ENSG00000100079	0.0618183	0.714018	0.831502	condition_R002_Control	R002_vs_Control
ENSG00000100083	0.514996	3.35257084870339e-11	6.04427367141237e-10	condition_R002_Control	R002_vs_Control
ENSG00000100084	-0.127305	0.2218	0.379566	condition_R002_Control	R002_vs_Control
ENSG00000100092	0.418889	0.000329759	0.00162471	condition_R002_Control	R002_vs_Control
ENSG00000100097	0.689163	1.82443045867643e-24	1.09454182219786e-22	condition_R002_Control	R002_vs_Control
ENSG00000100099	0.34106	1.98624681944538e-11	3.68461852420404e-10	condition_R002_Control	R002_vs_Control
ENSG00000100100	0.527581	7.13361315043507e-09	9.12642876600806e-08	condition_R002_Control	R002_vs_Control
ENSG00000100101	-0.0311728	0.850373	0.919078	condition_R002_Control	R002_vs_Control
ENSG00000100104	0.143415	0.0744542	0.166344	condition_R002_Control	R002_vs_Control
ENSG00000100105	-0.284465	0.0104772	0.0327449	condition_R002_Control	R002_vs_Control
ENSG00000100106	0.0324563	0.74929	0.855339	condition_R002_Control	R002_vs_Control
ENSG00000100109	0.0664321	0.566745	0.720251	condition_R002_Control	R002_vs_Control
ENSG00000100116	1.04768	1.20168666701074e-31	1.08602432531096e-29	condition_R002_Control	R002_vs_Control
ENSG00000100124	0.174816	0.0204588	0.0575554	condition_R002_Control	R002_vs_Control
ENSG00000100129	0.226558	0.00207605	0.00821247	condition_R002_Control	R002_vs_Control
ENSG00000100138	0.314178	1.6075786363821e-07	1.63878867715351e-06	condition_R002_Control	R002_vs_Control
ENSG00000100139	0.198935	0.102396	0.212784	condition_R002_Control	R002_vs_Control
ENSG00000100142	1.05293	1.7227830316366e-38	2.10291398887694e-36	condition_R002_Control	R002_vs_Control
ENSG00000100147	0.397809	3.30557509635325e-09	4.47681560960003e-08	condition_R002_Control	R002_vs_Control
ENSG00000100150	0.249506	0.00293639	0.0110668	condition_R002_Control	R002_vs_Control
ENSG00000100151	0.24218	0.00671895	0.0224765	condition_R002_Control	R002_vs_Control
ENSG00000100154	0.159642	0.224545	0.383027	condition_R002_Control	R002_vs_Control
ENSG00000100162	-0.0202109	0.817483	0.897573	condition_R002_Control	R002_vs_Control
ENSG00000100167	-0.0976321	0.524152	0.685703	condition_R002_Control	R002_vs_Control
ENSG00000100170	0.0250711	0.875476	0.93443	condition_R002_Control	R002_vs_Control
ENSG00000100181	1.29019	1.47842556930988e-05	0.000100234	condition_R002_Control	R002_vs_Control
ENSG00000100191	1.54883	3.50041518871782e-07	3.33675480311956e-06	condition_R002_Control	R002_vs_Control
ENSG00000100196	0.726411	2.61548930372927e-28	1.97718369697732e-26	condition_R002_Control	R002_vs_Control
ENSG00000100197	1.73764	0.00020474	0.00106671	condition_R002_Control	R002_vs_Control
ENSG00000100201	-0.130661	0.0654494	0.150124	condition_R002_Control	R002_vs_Control
ENSG00000100206	0.46926	0.000358267	0.00174746	condition_R002_Control	R002_vs_Control
ENSG00000100207	-0.0680862	0.534535	0.694479	condition_R002_Control	R002_vs_Control
ENSG00000100209	0.875162	3.29646012230532e-12	6.84464551315487e-11	condition_R002_Control	R002_vs_Control
ENSG00000100211	0.308517	4.33166256772866e-07	4.0618519927584e-06	condition_R002_Control	R002_vs_Control
ENSG00000100216	0.509151	2.47596419888403e-08	2.88371592383036e-07	condition_R002_Control	R002_vs_Control
ENSG00000100218	0.133344	0.425514	0.598055	condition_R002_Control	R002_vs_Control
ENSG00000100219	0.492536	1.85821887807567e-27	1.35041746662628e-25	condition_R002_Control	R002_vs_Control
ENSG00000100220	0.128692	0.224144	0.382578	condition_R002_Control	R002_vs_Control
ENSG00000100221	0.324394	0.000333369	0.00163992	condition_R002_Control	R002_vs_Control
ENSG00000100225	0.0804313	0.31241	0.484145	condition_R002_Control	R002_vs_Control
ENSG00000100226	0.239454	0.0361087	0.0927536	condition_R002_Control	R002_vs_Control
ENSG00000100227	0.0289465	0.769186	0.868404	condition_R002_Control	R002_vs_Control
ENSG00000100228	-0.0814609	0.499308	0.664363	condition_R002_Control	R002_vs_Control
ENSG00000100234	0.622382	3.02076604157702e-17	1.0836709933123e-15	condition_R002_Control	R002_vs_Control
ENSG00000100239	0.48462	7.86937760236973e-10	1.16296037868983e-08	condition_R002_Control	R002_vs_Control
ENSG00000100241	0.45771	7.06059254207085e-05	0.000413559	condition_R002_Control	R002_vs_Control
ENSG00000100242	0.198615	0.0259433	0.070224	condition_R002_Control	R002_vs_Control
ENSG00000100243	0.50106	2.12334942584662e-05	0.000139627	condition_R002_Control	R002_vs_Control
ENSG00000100246	0.283683	0.00952078	0.0301706	condition_R002_Control	R002_vs_Control
ENSG00000100258	0.376915	0.0104655	0.0327122	condition_R002_Control	R002_vs_Control
[truncated: 110,792 more rows]
